# Supplementary material for: Iterative sure independence screening EM-Bayesian LASSO algorithm for multi-locus genome-wide association studies
Source: PLoS Comput Biol. 2017 Jan 31;13(1):e1005357. doi: 10.1371/journal.pcbi.1005357 (PMC5308866; doi:10.1371/journal.pcbi.1005357)
Supplement: S1 Dataset — In the “Genotypes” sheet, there are 199 diverse inbred lines, each with 10000 SNP genotypes, obtained by sampling 2000 SNPs randomly from each chromosome in Atwell et al. [27] (http://www.arabidopsis.org/). In the “Phenotypes_*” sheet, all the phenotypic values with 1000 replicates were simulated based on genotypic values in “Genotypes” sheet and simulated parameters. The ith sample consists of the (199(i−1)+1)th to 199ith rows in the first column (i = 1,…,1000). “*” indicates the sequence number (1, 2 and 3) of simulated experiments. (XLSX) [file pcbi.1005357.s006.xlsx]

## Sheet: Genotypes
1	11226256	1	-1	-1	1	-1	1	-1	-1	1	-1	-1	-1	1	1	1	1	-1	-1	-1	1	-1	-1	-1	1	-1	-1	-1	1	1	-1	-1	-1	-1	1	1	1	1	-1	1	-1	-1	-1	1	-1	1	1	1	1
1	11227084	-1	1	-1	1	1	-1	-1	-1	-1	-1	-1	1	-1	-1	1	-1	-1	1	1	-1	1	-1	-1	1	-1	-1	-1	1	1	1	-1	-1	1	1	1	-1	1	-1	1	-1	-1	1	-1	-1	-1	-1	1	1
1	11227585	1	1	1	1	1	1	1	1	1	1	1	1	1	1	1	1	1	-1	-1	1	-1	1	1	1	1	1	1	1	-1	-1	1	1	1	1	1	1	1	1	1	1	1	-1	1	1	1	1	1	-1
1	11227843	1	1	1	-1	1	-1	1	1	-1	1	1	1	1	-1	1	1	1	-1	-1	1	-1	1	1	1	1	1	1	1	-1	-1	1	1	1	1	1	1	1	1	1	1	1	-1	1	1	-1	1	1	1
1	11231602	1	1	1	1	1	1	1	1	1	-1	1	1	1	1	1	1	1	-1	1	1	1	1	1	1	1	-1	1	1	1	1	1	1	1	1	1	1	1	1	1	1	1	-1	1	1	1	1	1	1
1	11231965	-1	-1	-1	1	-1	-1	-1	-1	-1	1	1	-1	-1	1	-1	-1	-1	-1	-1	-1	1	1	-1	1	-1	-1	-1	-1	-1	1	-1	-1	-1	-1	-1	-1	-1	1	-1	1	1	1	-1	-1	1	-1	-1	-1
1	11231991	-1	-1	-1	1	-1	-1	-1	-1	-1	1	1	-1	-1	1	-1	-1	-1	-1	-1	-1	1	1	-1	1	-1	-1	-1	-1	-1	1	-1	-1	-1	-1	-1	1	-1	1	-1	1	1	1	-1	-1	1	-1	-1	-1
1	11232325	-1	1	1	1	1	-1	1	1	-1	1	1	1	-1	1	1	-1	-1	1	-1	1	-1	1	1	1	1	1	1	-1	-1	1	1	-1	1	-1	-1	-1	-1	1	1	1	1	1	-1	-1	1	1	1	1
1	11232733	1	1	1	1	1	1	1	1	1	1	1	1	1	1	1	1	1	1	1	1	1	1	1	1	1	1	1	-1	1	1	1	1	1	-1	-1	1	1	1	-1	1	1	1	1	1	1	1	-1	1
1	11232957	1	1	1	1	1	1	1	1	1	1	1	1	1	1	1	1	1	1	1	1	1	1	1	1	1	1	1	-1	1	1	1	1	1	-1	-1	1	1	1	1	1	1	1	1	1	1	1	1	1
1	11233015	-1	1	1	-1	1	1	1	1	1	1	1	-1	-1	-1	1	-1	-1	1	-1	1	-1	1	-1	1	1	1	1	-1	1	1	1	-1	1	-1	-1	1	-1	1	1	1	1	1	-1	1	1	1	1	1
1	11233151	1	1	1	-1	1	1	1	1	1	1	1	1	1	-1	1	-1	-1	1	1	1	-1	1	1	1	1	1	1	-1	1	1	1	-1	1	-1	-1	1	-1	1	1	1	1	1	-1	1	1	1	1	1
1	11233500	1	1	1	-1	1	1	1	1	1	1	1	1	1	-1	1	-1	-1	1	1	1	-1	1	1	1	1	1	1	-1	1	1	1	-1	1	-1	-1	1	-1	1	1	1	1	1	-1	1	1	1	1	1
1	11234167	-1	1	1	1	1	1	1	1	1	1	1	-1	-1	1	1	1	1	1	-1	1	1	1	-1	1	1	1	1	1	1	1	1	1	1	1	1	1	1	1	1	1	1	1	1	1	1	1	1	1
1	11234253	1	1	1	-1	1	1	1	1	1	1	1	1	1	-1	1	-1	-1	1	1	1	-1	1	1	1	1	1	1	1	1	1	1	-1	1	-1	-1	1	-1	1	-1	1	1	1	-1	1	1	-1	-1	1
1	11234359	1	1	1	-1	1	1	1	1	1	1	1	1	1	-1	1	-1	-1	1	1	1	-1	1	1	1	1	1	1	-1	1	1	1	-1	1	-1	-1	1	-1	1	1	1	1	1	-1	1	1	1	1	1
1	11234752	1	1	1	1	1	1	1	1	1	1	1	1	1	-1	1	-1	-1	1	1	1	1	1	1	1	1	1	1	-1	1	1	1	-1	1	-1	-1	1	1	1	1	1	1	1	-1	1	1	1	1	1
1	11235496	1	1	1	1	1	1	1	1	1	1	1	1	1	-1	1	-1	-1	1	1	1	-1	1	1	1	1	1	1	-1	1	1	1	-1	1	-1	-1	1	-1	1	1	1	1	1	-1	1	1	1	1	1
1	11235761	1	1	1	1	1	1	1	1	1	1	1	1	1	-1	1	-1	1	1	1	1	-1	1	1	1	1	1	1	-1	1	1	1	1	1	-1	-1	1	1	1	1	1	1	1	1	1	1	1	1	1
1	11235809	1	1	1	1	1	1	1	1	1	1	1	1	1	1	1	1	1	1	1	1	1	1	1	1	1	1	1	-1	1	1	1	1	1	-1	-1	1	1	1	1	1	1	1	1	1	1	1	1	1
1	11236235	1	1	1	1	-1	1	1	1	1	1	1	1	1	1	1	1	1	-1	1	-1	1	1	1	1	1	1	1	1	1	1	1	1	-1	1	1	1	1	1	1	1	1	1	1	1	1	1	1	1
1	11236439	1	1	1	1	1	1	1	1	1	1	-1	1	1	-1	-1	-1	1	1	1	1	1	1	1	1	1	1	1	1	1	1	1	1	1	1	1	1	1	1	-1	1	1	1	-1	1	1	1	-1	1
1	11236505	1	1	1	1	1	1	1	1	1	1	1	1	1	-1	1	-1	1	1	1	1	1	1	1	1	1	1	1	-1	1	1	1	-1	1	-1	-1	1	1	1	1	1	1	1	1	1	1	1	1	1
1	11236760	1	1	1	1	1	1	1	1	1	1	1	1	1	1	1	1	1	1	1	1	1	-1	1	1	1	1	1	1	1	-1	1	1	1	1	1	-1	1	-1	1	-1	-1	1	1	1	1	1	1	1
1	11236775	1	1	1	1	1	1	1	1	1	1	1	1	1	1	1	1	1	1	1	-1	1	1	1	1	1	1	1	1	1	1	1	1	-1	1	-1	1	1	1	1	1	1	1	1	1	1	1	1	1
1	11237347	1	1	1	1	1	1	1	1	1	1	1	1	1	1	1	1	1	-1	1	-1	1	1	1	1	1	1	1	1	1	1	1	1	-1	1	1	1	1	1	1	1	1	1	1	1	1	1	1	1
1	11237419	1	1	1	-1	1	1	1	1	1	1	1	1	1	-1	1	-1	1	1	1	1	-1	1	1	1	1	1	1	-1	1	1	1	1	1	-1	-1	1	1	1	1	1	1	1	-1	1	1	1	1	1
1	11237753	1	1	1	1	1	1	1	1	1	1	1	1	1	1	1	1	1	1	1	1	1	1	1	1	1	1	1	-1	1	1	1	1	1	-1	-1	1	1	1	1	1	1	-1	1	-1	1	1	1	1
1	11238257	-1	-1	-1	-1	-1	-1	-1	-1	-1	-1	-1	-1	-1	-1	-1	-1	-1	-1	-1	-1	-1	-1	-1	1	-1	-1	-1	1	-1	-1	-1	-1	-1	1	1	-1	-1	-1	-1	-1	-1	-1	-1	-1	-1	-1	-1	-1
1	11238350	-1	-1	-1	1	-1	1	-1	-1	-1	-1	-1	-1	-1	-1	-1	-1	-1	-1	-1	-1	-1	-1	-1	1	-1	-1	-1	1	1	-1	1	-1	-1	1	1	-1	-1	-1	-1	-1	-1	-1	-1	-1	-1	1	-1	-1
1	11238427	1	-1	-1	1	-1	-1	-1	-1	-1	-1	-1	-1	1	1	-1	1	1	-1	1	1	1	-1	-1	1	-1	-1	-1	1	1	-1	-1	1	-1	1	1	-1	1	-1	-1	-1	-1	-1	1	-1	-1	1	-1	-1
1	11238510	1	-1	-1	-1	-1	-1	-1	-1	-1	-1	-1	-1	-1	-1	-1	-1	-1	-1	-1	-1	-1	-1	-1	1	-1	-1	-1	1	-1	-1	-1	-1	-1	1	1	-1	-1	-1	-1	-1	-1	1	-1	-1	-1	1	-1	-1
1	11238968	-1	-1	-1	-1	-1	1	-1	-1	-1	-1	-1	-1	-1	-1	-1	-1	-1	-1	-1	-1	-1	-1	-1	1	-1	-1	-1	1	-1	-1	-1	-1	-1	1	1	-1	-1	-1	-1	-1	-1	-1	-1	-1	-1	-1	-1	-1
1	11239134	1	-1	-1	-1	1	1	-1	-1	-1	1	-1	1	-1	1	-1	-1	-1	-1	1	-1	1	-1	1	1	-1	1	-1	1	-1	-1	-1	-1	-1	1	1	-1	1	-1	-1	-1	-1	-1	-1	-1	-1	-1	-1	-1
1	11239161	-1	-1	-1	-1	-1	1	-1	-1	-1	-1	-1	-1	-1	-1	-1	-1	-1	1	-1	-1	1	-1	-1	1	-1	-1	-1	1	-1	-1	-1	-1	-1	1	1	-1	1	1	1	-1	1	-1	-1	-1	-1	-1	-1	-1
1	11239645	-1	1	-1	-1	-1	1	-1	-1	-1	-1	-1	-1	-1	1	1	1	1	-1	-1	-1	-1	-1	1	1	-1	1	-1	1	-1	-1	-1	1	-1	1	1	-1	1	-1	-1	-1	1	-1	1	-1	-1	-1	1	1
1	11239772	-1	-1	-1	-1	-1	1	-1	-1	-1	-1	-1	1	-1	-1	-1	-1	-1	-1	-1	-1	-1	-1	-1	1	-1	-1	-1	1	-1	-1	-1	-1	-1	1	1	-1	-1	1	-1	-1	-1	-1	1	-1	-1	1	1	-1
1	11239848	-1	-1	-1	1	-1	1	-1	-1	-1	-1	-1	-1	-1	-1	-1	-1	-1	-1	-1	-1	-1	-1	-1	1	-1	-1	-1	1	-1	-1	-1	-1	-1	1	1	-1	-1	-1	-1	-1	-1	-1	-1	-1	-1	-1	-1	-1
1	11239887	1	-1	-1	-1	-1	1	-1	-1	-1	-1	-1	-1	1	1	-1	-1	1	1	1	1	1	1	-1	1	-1	-1	-1	1	1	-1	-1	1	-1	1	1	-1	1	-1	1	1	1	-1	1	-1	-1	1	-1	-1
1	11239902	-1	-1	1	-1	1	1	1	1	1	-1	-1	-1	-1	1	1	1	1	-1	-1	-1	1	-1	1	1	1	1	1	1	-1	1	1	1	1	1	1	1	1	-1	-1	-1	-1	1	-1	1	1	-1	-1	-1
1	11239932	-1	-1	1	-1	1	1	1	1	1	-1	-1	-1	-1	-1	-1	-1	-1	1	-1	-1	-1	1	-1	1	1	-1	1	1	-1	1	1	-1	1	1	1	1	-1	-1	-1	-1	-1	-1	-1	1	1	-1	-1	-1
1	11239957	-1	1	1	-1	1	1	1	1	1	-1	-1	-1	-1	-1	-1	-1	-1	1	-1	-1	-1	1	-1	1	1	1	1	1	-1	1	1	1	1	1	1	1	-1	1	-1	1	-1	-1	1	1	1	-1	1	-1
1	11240213	-1	-1	1	-1	1	1	1	1	1	-1	1	-1	-1	-1	-1	-1	-1	-1	-1	-1	-1	-1	1	1	1	1	1	1	-1	-1	1	-1	1	1	1	1	-1	-1	1	-1	-1	1	-1	1	1	1	-1	-1
1	11240236	-1	-1	1	1	1	1	1	1	1	-1	-1	1	-1	-1	-1	-1	-1	-1	-1	-1	-1	-1	-1	1	1	-1	1	1	-1	-1	1	-1	1	1	1	1	-1	-1	-1	-1	-1	-1	-1	1	1	-1	-1	-1
1	11240606	-1	-1	-1	-1	-1	1	-1	-1	-1	-1	-1	-1	-1	-1	1	-1	-1	-1	-1	-1	-1	-1	-1	1	-1	-1	-1	1	-1	-1	-1	-1	-1	1	1	-1	-1	-1	-1	-1	-1	-1	1	-1	-1	-1	-1	-1
1	11240679	-1	-1	-1	-1	-1	-1	-1	-1	-1	-1	-1	-1	-1	-1	-1	-1	-1	-1	-1	-1	-1	-1	-1	1	-1	-1	-1	1	-1	-1	-1	-1	-1	1	1	-1	-1	1	-1	-1	-1	-1	-1	-1	-1	-1	-1	-1
1	11240775	-1	-1	-1	-1	-1	1	-1	-1	-1	-1	1	-1	-1	-1	-1	-1	-1	-1	-1	-1	-1	-1	-1	1	-1	1	-1	1	-1	-1	-1	-1	-1	1	1	-1	-1	-1	1	-1	-1	1	-1	-1	-1	-1	-1	1
1	11240824	-1	1	-1	-1	-1	1	-1	-1	-1	-1	1	1	-1	-1	-1	-1	-1	-1	-1	-1	-1	-1	-1	1	-1	-1	-1	1	-1	-1	-1	-1	-1	1	1	-1	-1	1	-1	-1	1	-1	1	-1	-1	1	1	-1
1	11240867	-1	1	-1	1	-1	1	-1	-1	-1	1	1	1	-1	1	1	1	1	1	-1	-1	-1	-1	1	1	-1	1	-1	1	-1	1	-1	1	-1	1	1	-1	1	1	1	1	1	1	1	-1	-1	-1	1	1
1	11240936	-1	-1	-1	-1	-1	1	-1	-1	-1	-1	-1	-1	-1	-1	-1	-1	-1	-1	-1	-1	-1	-1	-1	1	-1	-1	-1	1	-1	-1	-1	-1	-1	1	1	-1	-1	-1	-1	-1	-1	-1	-1	-1	-1	-1	-1	-1
1	11241110	-1	-1	-1	-1	-1	1	1	1	1	-1	-1	1	-1	-1	-1	-1	-1	-1	-1	-1	-1	-1	1	1	1	-1	-1	1	-1	-1	-1	-1	-1	1	1	-1	1	-1	-1	-1	-1	-1	-1	-1	-1	-1	-1	-1
1	11241151	-1	-1	-1	-1	-1	1	-1	-1	-1	-1	-1	-1	-1	-1	-1	-1	-1	-1	-1	-1	1	-1	-1	1	-1	-1	-1	1	-1	-1	-1	-1	-1	-1	-1	-1	1	-1	-1	-1	-1	1	1	-1	-1	-1	-1	-1
1	11241203	-1	-1	-1	-1	-1	1	-1	-1	-1	1	-1	-1	-1	-1	1	-1	-1	-1	-1	-1	-1	-1	-1	1	-1	-1	-1	1	-1	-1	-1	-1	-1	1	1	-1	-1	-1	-1	1	-1	-1	-1	-1	-1	1	-1	-1
1	11241393	1	-1	-1	-1	-1	1	-1	-1	-1	-1	-1	-1	1	-1	-1	-1	-1	-1	1	1	1	-1	-1	1	-1	-1	-1	1	1	-1	-1	-1	-1	1	1	-1	-1	-1	-1	-1	-1	-1	-1	-1	-1	1	-1	-1
1	11241473	1	-1	-1	-1	-1	1	-1	-1	-1	-1	-1	-1	1	-1	1	-1	-1	-1	1	1	-1	-1	-1	1	-1	-1	-1	1	1	-1	-1	-1	-1	1	1	-1	-1	-1	-1	-1	-1	-1	-1	-1	-1	-1	-1	1
1	11242198	1	-1	-1	-1	-1	1	-1	-1	-1	-1	-1	-1	1	-1	-1	1	-1	1	1	1	-1	1	-1	1	-1	-1	-1	1	1	-1	-1	1	-1	1	1	-1	-1	-1	-1	-1	-1	-1	1	1	-1	-1	-1	-1
1	11242682	-1	-1	-1	-1	1	1	-1	-1	1	-1	-1	-1	-1	-1	-1	-1	-1	-1	-1	-1	1	1	-1	1	1	-1	-1	1	1	-1	1	-1	1	1	1	1	1	1	-1	-1	-1	-1	1	-1	1	-1	-1	-1
1	11243000	-1	-1	1	1	-1	1	-1	-1	-1	-1	-1	-1	-1	-1	-1	-1	-1	-1	-1	-1	-1	-1	-1	1	-1	-1	-1	1	-1	-1	-1	-1	-1	1	1	-1	-1	-1	-1	-1	-1	-1	-1	-1	-1	-1	-1	-1
1	11243515	-1	-1	1	1	1	1	1	-1	-1	1	-1	1	-1	1	-1	1	1	1	-1	-1	1	1	1	1	-1	-1	1	-1	-1	1	1	1	-1	1	1	1	1	-1	-1	1	-1	1	1	1	-1	-1	1	-1
1	11243723	1	-1	-1	1	-1	1	-1	-1	-1	-1	-1	-1	1	1	-1	1	1	-1	1	1	-1	-1	-1	1	-1	-1	-1	1	1	-1	-1	1	-1	1	1	-1	1	-1	-1	-1	-1	-1	1	-1	-1	1	-1	-1
1	11243868	-1	-1	-1	-1	-1	1	-1	-1	-1	-1	-1	-1	-1	-1	-1	-1	-1	-1	-1	-1	-1	-1	-1	1	-1	-1	-1	-1	-1	-1	-1	-1	-1	1	1	-1	-1	-1	-1	-1	-1	-1	-1	-1	-1	-1	-1	-1
1	11243964	1	-1	-1	1	-1	1	-1	-1	-1	-1	-1	-1	1	1	-1	1	1	-1	1	1	1	-1	-1	1	-1	-1	-1	1	-1	-1	-1	1	-1	1	1	-1	1	-1	-1	-1	-1	-1	1	-1	-1	-1	-1	-1
1	11244058	1	-1	-1	1	-1	1	-1	-1	-1	-1	-1	-1	1	-1	-1	1	1	-1	1	1	1	-1	-1	1	-1	-1	-1	1	1	-1	-1	1	-1	1	1	-1	1	-1	-1	-1	-1	-1	1	1	-1	1	-1	-1
1	11244097	-1	1	-1	-1	1	1	-1	-1	-1	1	-1	1	-1	-1	-1	-1	-1	-1	-1	-1	-1	1	1	1	-1	-1	-1	-1	-1	-1	1	-1	-1	1	1	1	-1	-1	1	1	-1	-1	-1	-1	1	1	-1	1
1	11244307	-1	-1	-1	1	-1	1	-1	-1	1	-1	1	-1	-1	1	-1	1	1	-1	-1	-1	1	-1	-1	1	-1	-1	-1	-1	-1	-1	-1	1	-1	1	1	1	1	-1	-1	-1	-1	-1	1	-1	1	-1	-1	-1
1	11244834	-1	-1	-1	-1	-1	1	-1	-1	-1	-1	-1	-1	-1	-1	-1	-1	-1	-1	-1	-1	-1	-1	-1	1	-1	-1	-1	-1	-1	-1	-1	-1	-1	1	1	-1	-1	-1	-1	-1	-1	-1	-1	-1	-1	-1	-1	-1
1	11244984	-1	1	1	-1	1	1	1	1	1	1	1	1	-1	-1	1	-1	-1	1	-1	-1	-1	1	1	1	1	1	1	-1	-1	1	1	-1	1	1	1	1	-1	1	1	1	1	1	-1	1	1	-1	1	1
1	11245116	-1	-1	-1	-1	-1	1	-1	-1	-1	-1	-1	-1	-1	-1	-1	-1	-1	-1	-1	-1	-1	-1	-1	1	-1	-1	-1	-1	-1	-1	-1	-1	-1	1	1	1	-1	-1	-1	-1	-1	-1	-1	-1	-1	-1	-1	-1
1	11245230	-1	-1	-1	-1	-1	-1	-1	-1	-1	-1	-1	-1	-1	-1	-1	1	1	1	-1	1	-1	-1	-1	1	-1	-1	-1	-1	-1	1	-1	1	-1	1	1	1	1	-1	-1	-1	-1	-1	1	1	-1	-1	-1	-1
1	11245436	1	1	-1	1	-1	-1	-1	-1	-1	-1	1	1	-1	1	1	1	1	1	-1	-1	1	1	1	1	-1	1	-1	-1	-1	1	1	1	1	1	1	-1	1	1	1	1	1	1	1	-1	-1	-1	1	1
1	11245521	1	1	-1	-1	-1	1	-1	-1	1	-1	1	1	1	-1	-1	1	1	1	1	1	1	1	1	1	-1	1	-1	1	1	1	-1	1	1	1	1	1	1	1	-1	1	1	1	1	1	-1	-1	-1	-1
1	11245570	1	1	-1	1	-1	1	-1	-1	-1	1	1	-1	1	1	-1	1	1	-1	1	1	1	-1	-1	1	-1	-1	-1	1	-1	-1	-1	1	-1	1	1	-1	1	1	-1	-1	-1	1	1	1	-1	-1	-1	1
1	11245743	-1	-1	-1	1	-1	1	-1	-1	-1	-1	-1	-1	-1	1	-1	1	1	-1	1	1	1	-1	-1	1	-1	-1	-1	1	1	-1	-1	1	-1	1	1	1	1	-1	-1	-1	-1	-1	1	1	-1	1	1	-1
1	11245811	-1	-1	-1	-1	-1	1	-1	-1	-1	-1	-1	-1	-1	1	1	1	1	-1	1	1	1	-1	-1	1	-1	-1	-1	1	1	-1	-1	1	-1	1	1	1	1	-1	-1	-1	-1	-1	1	-1	1	-1	-1	1
1	11245968	-1	-1	-1	1	-1	1	-1	-1	-1	-1	-1	-1	-1	1	-1	1	1	-1	1	1	-1	-1	-1	1	-1	-1	-1	1	1	-1	-1	1	-1	1	1	1	1	-1	-1	-1	-1	-1	1	-1	-1	1	-1	-1
1	11246042	1	-1	-1	-1	-1	1	1	-1	1	1	-1	-1	1	-1	1	1	1	1	-1	-1	-1	1	1	1	1	1	-1	-1	-1	-1	1	1	1	1	1	1	1	-1	1	-1	1	1	1	-1	1	-1	-1	-1
1	11246193	1	-1	-1	1	-1	1	-1	-1	-1	1	-1	-1	1	1	-1	1	1	-1	1	-1	1	-1	-1	1	-1	-1	-1	1	1	-1	-1	1	-1	1	1	1	1	-1	1	-1	-1	-1	1	1	-1	-1	1	-1
1	11246554	-1	-1	-1	1	-1	1	-1	-1	-1	1	-1	-1	-1	1	1	1	1	-1	1	1	1	-1	-1	1	-1	-1	-1	1	1	-1	-1	1	-1	1	1	1	1	-1	1	-1	-1	-1	1	1	1	-1	1	1
1	11246665	1	1	1	-1	1	1	1	1	1	1	1	1	1	-1	-1	1	1	1	-1	-1	1	1	1	1	1	1	1	-1	-1	1	1	1	1	1	1	1	1	1	-1	1	1	1	1	1	-1	-1	-1	-1
1	11246914	1	1	1	-1	1	1	1	1	1	1	1	1	1	-1	-1	1	1	1	-1	-1	1	1	1	1	1	1	1	-1	-1	1	1	1	1	1	1	1	1	1	-1	1	1	1	1	1	-1	-1	-1	-1
1	11247069	-1	-1	1	-1	1	-1	1	1	-1	1	-1	-1	-1	-1	-1	1	1	-1	-1	-1	1	-1	-1	1	1	-1	1	-1	-1	-1	1	1	-1	1	1	1	1	-1	-1	-1	-1	-1	1	-1	-1	-1	-1	-1
1	11247096	1	1	1	1	1	1	1	1	1	1	1	1	1	1	1	1	1	1	-1	-1	1	1	1	1	1	1	1	-1	-1	1	1	1	1	1	1	1	1	1	1	1	1	1	1	1	1	1	1	1
1	11247516	1	1	1	1	1	1	1	1	1	1	1	1	1	1	1	1	1	1	-1	-1	1	1	1	1	1	1	1	-1	-1	1	1	1	1	1	1	1	1	1	1	1	1	1	1	1	1	1	1	1
1	11247967	1	1	-1	1	-1	1	-1	-1	1	1	1	-1	1	1	1	1	1	-1	-1	-1	1	1	-1	1	-1	1	-1	-1	-1	1	-1	1	-1	1	1	1	1	1	1	1	1	1	1	1	1	1	1	1
1	11248021	1	1	1	-1	1	1	1	1	1	1	1	1	1	-1	1	1	1	1	-1	-1	1	1	1	1	1	1	1	-1	-1	1	1	1	1	1	1	1	1	1	1	1	1	1	1	-1	1	1	1	1
1	11248564	1	1	1	1	1	1	1	1	1	1	1	1	1	1	1	1	1	1	-1	-1	1	1	1	1	1	1	1	-1	-1	1	1	1	1	1	1	1	1	1	1	1	1	1	1	1	1	1	1	1
1	11248872	1	1	-1	1	-1	1	-1	-1	1	1	1	1	1	1	1	1	1	1	1	1	1	1	1	1	-1	1	-1	1	1	1	-1	1	1	1	1	1	1	1	1	1	1	1	1	1	1	-1	1	1
1	11248892	1	1	1	1	1	1	1	1	1	1	1	1	1	1	1	1	1	1	-1	-1	1	1	1	1	1	1	1	-1	-1	1	1	1	1	1	1	1	1	1	1	1	1	1	1	1	1	1	1	1
1	11249941	-1	-1	-1	1	-1	-1	-1	-1	-1	-1	-1	-1	-1	1	1	-1	-1	-1	1	1	-1	-1	-1	1	-1	-1	-1	1	1	-1	-1	-1	-1	-1	-1	-1	-1	-1	1	-1	-1	-1	-1	1	-1	1	1	1
1	11250158	-1	-1	-1	1	-1	1	-1	-1	-1	-1	-1	-1	-1	1	1	-1	-1	-1	1	1	-1	-1	-1	1	-1	-1	-1	1	1	-1	-1	-1	-1	-1	-1	-1	-1	-1	1	-1	-1	-1	-1	1	-1	1	1	1
1	11250250	-1	-1	-1	1	-1	-1	-1	-1	-1	-1	-1	-1	-1	1	1	-1	-1	-1	1	1	-1	-1	-1	1	-1	-1	-1	1	1	-1	-1	-1	-1	-1	-1	-1	-1	-1	1	-1	-1	-1	-1	1	-1	1	1	1
1	11250855	-1	-1	-1	-1	-1	-1	-1	-1	-1	-1	-1	-1	-1	-1	1	-1	-1	-1	1	1	-1	-1	-1	1	-1	-1	-1	1	1	-1	-1	-1	-1	-1	-1	-1	-1	-1	1	-1	-1	-1	-1	-1	-1	1	1	1
1	11250991	-1	-1	-1	1	-1	-1	-1	-1	-1	-1	-1	-1	-1	1	-1	-1	-1	-1	1	1	-1	-1	-1	1	-1	-1	-1	1	1	-1	-1	-1	-1	-1	-1	-1	-1	-1	-1	-1	-1	-1	-1	1	-1	-1	-1	-1
1	11251169	-1	-1	-1	-1	-1	-1	-1	-1	-1	-1	-1	-1	-1	-1	1	-1	-1	-1	1	1	-1	-1	-1	1	-1	-1	-1	1	1	-1	-1	-1	-1	-1	-1	-1	-1	-1	1	-1	-1	-1	-1	-1	-1	1	1	1
1	11251358	-1	-1	-1	1	-1	-1	-1	-1	-1	-1	-1	-1	-1	-1	1	-1	-1	-1	1	1	-1	-1	-1	1	-1	-1	-1	1	1	-1	-1	-1	-1	-1	-1	-1	-1	-1	1	-1	-1	-1	-1	-1	-1	1	1	1
1	11251458	1	1	-1	1	-1	1	-1	-1	1	1	1	-1	1	1	1	1	1	-1	1	1	1	1	-1	1	-1	1	-1	1	1	1	-1	1	-1	1	1	1	1	1	1	1	1	1	1	1	1	1	1	1
1	11251620	1	1	1	1	1	1	1	1	1	1	1	1	1	1	1	1	1	1	1	1	1	-1	1	1	1	1	1	1	1	1	1	1	1	1	1	1	1	-1	1	-1	-1	1	1	1	1	1	1	1
1	11251693	-1	-1	1	-1	-1	-1	1	1	-1	-1	-1	-1	-1	-1	1	-1	1	-1	1	1	-1	-1	-1	1	-1	-1	1	1	1	-1	1	-1	-1	-1	-1	-1	-1	-1	1	-1	-1	-1	-1	-1	-1	1	1	1
1	11251924	-1	-1	-1	1	-1	-1	-1	-1	-1	-1	-1	-1	-1	1	1	-1	-1	-1	1	1	-1	-1	-1	1	-1	-1	-1	1	1	-1	-1	-1	-1	-1	-1	-1	-1	-1	1	-1	-1	-1	-1	1	1	1	1	1
1	11251959	1	1	1	1	1	1	1	1	1	1	1	1	1	1	1	1	1	1	1	1	1	-1	1	1	1	1	1	1	1	1	1	1	1	1	1	1	1	-1	1	-1	-1	1	1	1	1	1	1	1
1	11252333	1	1	1	1	1	1	1	1	1	1	1	1	1	1	1	1	1	1	-1	-1	1	1	1	1	1	1	1	-1	-1	1	1	1	1	1	1	1	1	1	1	1	1	1	1	1	1	1	1	1
1	11252795	-1	-1	-1	1	-1	-1	-1	-1	-1	-1	-1	-1	-1	1	1	-1	-1	-1	1	1	-1	-1	-1	1	-1	-1	-1	1	1	-1	-1	-1	-1	-1	-1	-1	-1	-1	1	-1	-1	-1	-1	1	1	1	1	1
1	11253141	-1	-1	-1	1	-1	-1	-1	-1	-1	-1	-1	-1	-1	1	1	-1	-1	-1	1	1	-1	-1	-1	1	-1	-1	-1	1	1	-1	-1	-1	-1	-1	-1	-1	-1	-1	1	-1	-1	-1	-1	-1	-1	1	1	1
1	11253199	-1	-1	-1	-1	-1	-1	-1	-1	-1	-1	-1	1	-1	-1	1	-1	-1	-1	1	1	-1	-1	-1	1	-1	-1	-1	1	1	-1	-1	-1	-1	-1	-1	-1	-1	-1	1	-1	-1	-1	-1	-1	-1	1	1	1
1	11253413	-1	-1	-1	-1	-1	-1	-1	-1	-1	-1	-1	-1	-1	-1	1	-1	-1	-1	1	1	-1	-1	-1	1	-1	-1	-1	1	1	-1	-1	-1	-1	-1	-1	-1	-1	-1	1	-1	-1	-1	-1	-1	-1	1	1	1
1	11253517	-1	-1	-1	-1	-1	-1	-1	-1	-1	-1	-1	-1	-1	-1	1	-1	-1	-1	1	1	-1	-1	-1	1	-1	-1	-1	1	1	-1	-1	-1	-1	-1	-1	-1	-1	-1	1	-1	-1	-1	-1	-1	1	1	1	1
1	11253699	-1	-1	-1	-1	-1	-1	-1	-1	-1	-1	-1	-1	-1	-1	1	-1	-1	-1	1	1	-1	-1	-1	1	-1	-1	-1	1	1	-1	-1	-1	-1	-1	-1	-1	-1	-1	-1	-1	-1	-1	-1	-1	-1	-1	-1	1
1	11253822	-1	-1	-1	-1	-1	-1	-1	-1	-1	-1	-1	-1	-1	-1	1	-1	-1	-1	1	1	-1	-1	-1	1	-1	-1	-1	1	1	-1	-1	-1	-1	-1	-1	-1	-1	-1	1	-1	-1	-1	-1	-1	-1	1	1	1
1	11254382	-1	-1	-1	-1	-1	-1	-1	-1	-1	-1	-1	-1	-1	-1	1	-1	-1	-1	1	1	-1	-1	-1	1	-1	-1	-1	1	1	-1	-1	-1	-1	-1	-1	-1	-1	-1	1	-1	-1	-1	-1	-1	-1	1	1	1
1	11254633	-1	-1	-1	-1	-1	-1	-1	-1	-1	-1	-1	-1	-1	-1	1	-1	-1	-1	-1	-1	-1	-1	-1	1	-1	-1	-1	-1	-1	-1	-1	-1	-1	-1	-1	-1	-1	-1	1	-1	-1	-1	-1	-1	-1	1	1	1
1	11254836	-1	-1	-1	-1	-1	-1	-1	-1	-1	-1	-1	-1	-1	-1	1	-1	-1	-1	1	1	-1	-1	-1	1	-1	-1	-1	1	1	-1	-1	-1	-1	-1	-1	-1	-1	-1	1	-1	-1	-1	-1	-1	-1	1	1	1
1	11254873	1	1	1	1	1	1	1	1	1	1	1	1	1	1	1	1	1	1	-1	-1	1	1	1	1	1	1	1	-1	-1	1	1	1	1	1	1	1	1	1	1	1	1	1	1	-1	1	1	1	1
1	11254983	-1	-1	-1	-1	-1	-1	-1	-1	-1	-1	-1	-1	-1	-1	1	-1	-1	-1	-1	-1	-1	-1	-1	1	-1	-1	-1	-1	-1	-1	-1	-1	-1	-1	-1	-1	-1	-1	1	-1	-1	-1	-1	-1	-1	1	1	1
1	11255098	-1	-1	-1	-1	-1	-1	-1	-1	-1	-1	-1	-1	-1	-1	1	-1	-1	-1	1	1	-1	-1	-1	1	-1	-1	-1	1	1	-1	-1	-1	-1	-1	-1	-1	-1	-1	1	-1	-1	-1	-1	-1	-1	1	1	1
1	11255134	-1	-1	-1	-1	-1	-1	-1	-1	-1	-1	-1	-1	-1	-1	1	-1	-1	-1	-1	-1	-1	-1	-1	1	-1	-1	-1	-1	-1	-1	-1	-1	-1	-1	-1	-1	-1	-1	1	-1	-1	-1	-1	-1	-1	1	1	1
1	11255269	-1	-1	-1	-1	-1	-1	-1	-1	-1	-1	-1	-1	-1	-1	1	-1	-1	-1	1	1	-1	-1	-1	1	-1	-1	-1	1	1	-1	-1	-1	-1	-1	-1	-1	-1	-1	1	-1	-1	-1	-1	-1	-1	1	1	1
1	11255313	-1	-1	-1	-1	-1	-1	-1	-1	-1	-1	-1	-1	-1	-1	1	-1	-1	-1	-1	-1	-1	-1	-1	1	-1	-1	-1	-1	-1	-1	-1	-1	-1	-1	-1	-1	-1	-1	1	-1	-1	-1	-1	-1	-1	1	1	1
1	11255347	-1	-1	-1	-1	-1	-1	-1	-1	-1	-1	1	-1	-1	-1	1	-1	-1	-1	-1	1	-1	-1	-1	1	-1	-1	-1	-1	-1	-1	-1	-1	-1	-1	-1	-1	-1	-1	1	-1	-1	1	-1	-1	-1	1	1	1
1	11255496	-1	-1	-1	-1	-1	-1	-1	-1	-1	-1	-1	-1	-1	-1	1	-1	-1	-1	-1	-1	-1	-1	-1	1	-1	-1	-1	-1	-1	-1	-1	-1	-1	-1	-1	-1	-1	-1	1	-1	-1	-1	-1	-1	-1	1	1	1
1	11255602	-1	-1	-1	-1	-1	-1	-1	-1	-1	-1	-1	-1	-1	-1	-1	-1	-1	-1	1	1	-1	-1	-1	1	-1	-1	-1	1	1	-1	-1	-1	-1	-1	-1	-1	-1	-1	1	-1	-1	-1	-1	-1	-1	1	1	1
1	11256167	1	1	-1	-1	-1	-1	-1	-1	-1	-1	1	-1	1	-1	1	-1	-1	-1	-1	-1	-1	-1	-1	1	-1	-1	-1	-1	-1	-1	-1	-1	-1	-1	-1	-1	-1	-1	1	-1	-1	1	-1	-1	-1	1	1	1
1	11256191	1	-1	-1	-1	-1	1	-1	-1	-1	1	-1	-1	1	1	1	-1	-1	1	-1	-1	-1	-1	-1	1	1	-1	-1	-1	-1	1	1	-1	1	1	-1	1	1	-1	1	-1	-1	-1	-1	-1	1	1	1	1
1	11256206	-1	-1	-1	-1	-1	-1	-1	-1	-1	-1	-1	-1	-1	-1	1	-1	-1	-1	-1	-1	-1	-1	-1	1	1	-1	-1	-1	-1	-1	-1	-1	-1	-1	-1	-1	1	-1	1	-1	-1	-1	-1	-1	-1	1	1	1
1	11256430	-1	-1	-1	-1	-1	-1	-1	-1	-1	-1	-1	-1	-1	-1	1	-1	-1	-1	1	1	-1	-1	-1	1	-1	-1	-1	1	1	-1	-1	-1	-1	-1	-1	-1	-1	-1	1	-1	-1	-1	-1	-1	-1	1	1	1
1	11256540	-1	-1	-1	-1	-1	-1	-1	-1	-1	-1	-1	-1	-1	-1	1	-1	-1	-1	-1	-1	-1	-1	-1	1	-1	-1	-1	-1	-1	-1	-1	-1	-1	-1	-1	-1	-1	-1	1	-1	1	-1	-1	-1	-1	1	1	1
1	11256710	-1	-1	-1	-1	-1	-1	-1	-1	-1	-1	-1	-1	-1	-1	1	-1	-1	-1	-1	-1	-1	-1	-1	1	-1	-1	-1	-1	-1	-1	-1	-1	-1	-1	-1	-1	-1	-1	1	-1	-1	-1	-1	-1	-1	1	1	1
1	11256815	-1	-1	-1	-1	-1	-1	-1	-1	-1	-1	-1	-1	-1	-1	1	-1	-1	-1	-1	-1	-1	-1	-1	1	-1	-1	-1	-1	-1	-1	-1	-1	-1	-1	-1	-1	-1	-1	1	-1	-1	-1	-1	-1	-1	1	-1	1
1	11256842	-1	-1	-1	-1	-1	-1	-1	-1	-1	-1	-1	-1	-1	-1	1	-1	-1	-1	1	-1	-1	-1	-1	1	-1	-1	-1	1	1	-1	-1	-1	-1	-1	-1	-1	-1	-1	1	-1	-1	-1	-1	-1	-1	1	1	1
1	11256959	-1	-1	-1	-1	-1	-1	-1	-1	-1	-1	-1	-1	-1	-1	1	-1	-1	1	-1	-1	-1	-1	-1	1	-1	-1	-1	-1	-1	-1	-1	-1	-1	-1	-1	-1	-1	-1	1	-1	-1	-1	-1	-1	-1	1	1	1
1	11257051	-1	-1	-1	-1	-1	-1	-1	-1	-1	-1	-1	-1	-1	-1	1	-1	-1	-1	-1	-1	-1	-1	-1	1	-1	-1	-1	-1	-1	-1	-1	-1	-1	-1	-1	-1	-1	-1	1	-1	-1	-1	-1	-1	-1	1	1	1
1	11257165	-1	-1	-1	-1	-1	-1	-1	-1	-1	-1	-1	-1	-1	-1	1	-1	-1	-1	-1	-1	-1	-1	-1	1	-1	-1	-1	-1	-1	-1	-1	-1	-1	-1	-1	-1	-1	-1	1	-1	-1	-1	-1	-1	-1	1	1	1
1	11257198	-1	-1	-1	-1	-1	-1	-1	-1	-1	-1	-1	-1	-1	-1	1	-1	-1	-1	-1	-1	-1	-1	-1	1	-1	-1	-1	-1	-1	-1	-1	-1	-1	-1	-1	-1	-1	-1	1	-1	-1	-1	-1	-1	-1	1	1	1
1	11257453	-1	-1	-1	1	-1	-1	-1	-1	-1	-1	-1	-1	-1	1	1	-1	-1	-1	-1	-1	-1	-1	-1	1	-1	-1	-1	-1	-1	-1	-1	-1	-1	-1	-1	-1	-1	-1	1	-1	-1	-1	-1	-1	1	1	1	1
1	11257644	1	1	1	1	1	1	1	1	1	1	1	1	1	1	1	1	1	1	1	1	1	-1	1	1	1	1	1	1	1	1	1	1	1	1	1	1	1	-1	1	-1	-1	1	1	1	1	1	1	1
1	11257765	-1	-1	-1	1	-1	-1	-1	-1	-1	-1	-1	-1	-1	1	1	-1	-1	-1	-1	-1	-1	-1	-1	1	-1	-1	-1	-1	-1	-1	-1	-1	-1	-1	-1	-1	-1	-1	1	-1	-1	-1	-1	-1	1	1	1	1
1	11258637	1	1	1	1	1	1	1	1	1	1	1	1	1	1	1	-1	1	1	1	1	1	-1	1	1	1	1	1	1	1	1	1	-1	1	1	1	1	1	-1	1	-1	-1	1	1	1	1	1	1	1
1	11258852	-1	-1	1	1	1	1	1	1	-1	-1	-1	-1	-1	1	-1	-1	-1	-1	-1	-1	1	1	-1	1	1	1	1	-1	-1	-1	1	-1	-1	1	1	1	1	1	-1	1	-1	-1	-1	-1	1	1	1	-1
1	11259898	1	1	1	1	1	1	1	1	1	1	1	1	1	1	1	1	1	1	1	1	1	-1	1	1	1	-1	1	1	1	1	1	1	1	1	1	1	1	-1	-1	-1	-1	1	1	1	-1	1	-1	1
1	11259922	1	1	1	1	1	1	1	1	1	1	1	1	1	1	1	1	1	1	1	1	1	-1	1	1	1	-1	1	1	1	1	1	1	1	1	1	1	1	-1	-1	-1	-1	1	1	1	1	-1	-1	1
1	11260000	1	1	1	1	1	1	1	1	1	1	1	1	1	1	1	1	1	1	1	1	1	-1	1	1	1	-1	1	1	1	1	1	1	1	1	1	1	1	-1	-1	-1	-1	1	1	1	-1	1	-1	1
1	11260102	1	1	1	1	1	1	1	-1	1	1	1	1	1	1	1	1	1	1	1	1	1	-1	1	1	1	-1	1	1	1	1	1	1	1	1	1	1	1	-1	-1	-1	-1	1	1	1	-1	1	-1	1
1	11260271	1	1	1	1	1	1	1	1	1	1	1	1	1	1	1	1	1	1	1	1	-1	1	1	1	1	1	1	1	1	1	1	1	1	1	1	1	1	1	1	1	-1	1	1	1	1	1	1	1
1	11260360	-1	-1	1	-1	1	1	1	1	1	-1	1	1	-1	-1	-1	-1	-1	1	-1	-1	-1	-1	-1	1	1	-1	1	-1	-1	-1	1	-1	1	-1	-1	-1	-1	-1	-1	-1	-1	1	-1	1	-1	-1	-1	-1
1	11260438	1	1	1	1	1	1	1	1	1	1	1	1	1	1	1	1	1	1	1	1	1	-1	1	1	1	-1	1	1	1	1	1	1	1	1	1	1	1	-1	-1	-1	-1	1	1	1	-1	-1	-1	1
1	11261043	1	1	1	1	1	1	1	1	1	-1	1	1	1	1	-1	1	1	1	-1	-1	1	1	1	1	1	1	1	-1	-1	1	1	1	1	1	1	1	1	1	1	1	1	1	1	1	-1	1	1	1
1	11261244	1	1	1	1	1	1	1	1	1	1	1	1	1	1	1	1	1	1	1	-1	1	1	1	1	1	1	1	-1	1	1	1	1	1	1	1	1	1	1	1	1	1	1	1	1	1	1	1	1
1	11261304	1	1	1	1	1	1	1	1	1	1	1	1	1	1	1	1	1	1	1	1	1	-1	1	1	1	-1	1	1	1	1	1	1	1	1	1	1	1	-1	-1	-1	-1	-1	1	1	1	1	-1	1
1	11261662	1	-1	-1	1	-1	1	-1	-1	1	-1	1	-1	1	1	1	-1	-1	1	1	1	1	-1	-1	1	-1	1	-1	1	1	1	-1	-1	-1	1	1	1	1	-1	1	-1	-1	1	-1	1	-1	1	1	1
1	11261776	1	-1	1	1	1	1	1	1	1	-1	1	-1	1	1	1	1	1	-1	1	1	1	-1	-1	1	1	1	1	1	1	1	1	1	-1	-1	-1	1	-1	-1	1	-1	-1	1	1	1	-1	1	1	1
1	11261878	1	1	1	1	1	1	1	1	1	1	1	1	1	1	-1	1	1	1	1	-1	1	1	1	1	1	-1	1	-1	1	-1	1	1	1	1	1	-1	1	1	-1	1	1	-1	1	-1	1	1	-1	1
1	11262175	-1	-1	1	1	1	1	1	1	1	-1	1	-1	-1	1	-1	1	1	-1	-1	-1	1	-1	-1	1	1	-1	1	-1	-1	-1	1	1	-1	-1	-1	-1	1	-1	-1	-1	-1	-1	1	-1	-1	1	-1	1
1	11262512	-1	-1	1	1	1	1	1	1	1	1	1	-1	-1	1	-1	1	1	-1	-1	1	1	-1	-1	1	1	-1	1	1	-1	-1	1	1	-1	-1	-1	1	1	-1	1	-1	-1	-1	1	1	-1	-1	1	1
1	11262562	1	1	-1	1	-1	1	-1	-1	1	1	1	1	1	1	1	1	1	1	1	1	1	1	1	1	-1	1	-1	1	1	1	-1	1	1	1	1	1	1	1	1	1	1	1	1	1	1	1	1	1
1	11262731	-1	-1	-1	-1	-1	-1	-1	-1	1	-1	-1	-1	-1	-1	-1	-1	-1	-1	-1	-1	1	-1	-1	1	-1	-1	-1	-1	-1	-1	-1	-1	-1	-1	-1	-1	1	-1	-1	-1	-1	-1	-1	-1	-1	-1	-1	-1
1	11262939	-1	-1	1	1	1	1	1	1	1	-1	-1	-1	-1	1	-1	-1	-1	-1	-1	1	1	-1	-1	1	1	-1	1	1	-1	-1	1	-1	-1	-1	-1	1	1	-1	1	-1	-1	1	-1	1	-1	-1	1	1
1	11262962	-1	-1	1	1	1	1	1	1	1	-1	-1	-1	-1	1	-1	-1	-1	-1	-1	1	1	-1	-1	1	1	-1	1	1	-1	-1	1	-1	-1	-1	-1	1	1	-1	1	-1	-1	1	-1	1	-1	-1	1	1
1	11262998	-1	-1	1	1	1	1	1	1	1	-1	-1	-1	-1	1	1	-1	-1	-1	-1	1	1	-1	-1	1	1	-1	1	1	-1	-1	1	-1	-1	-1	-1	1	1	-1	1	-1	-1	1	-1	1	-1	-1	1	1
1	11263091	1	-1	-1	-1	-1	-1	-1	-1	1	1	1	1	1	-1	-1	1	1	1	1	-1	1	-1	1	1	-1	-1	-1	-1	1	1	-1	1	1	1	1	-1	1	-1	-1	-1	-1	-1	1	1	1	1	-1	-1
1	11263159	1	1	-1	-1	-1	-1	-1	-1	1	1	1	1	1	-1	1	1	1	1	1	-1	1	1	1	1	-1	1	-1	-1	1	1	-1	1	1	1	1	-1	1	1	-1	1	1	-1	1	1	1	1	-1	-1
1	11263263	1	-1	-1	-1	-1	-1	-1	-1	1	1	-1	1	1	-1	-1	-1	-1	1	1	-1	1	-1	1	1	-1	-1	-1	-1	1	1	-1	-1	1	1	1	-1	1	-1	-1	-1	-1	-1	-1	1	1	1	-1	-1
1	11263281	-1	-1	-1	-1	-1	-1	-1	-1	1	-1	-1	-1	-1	-1	-1	-1	-1	-1	-1	-1	1	-1	-1	1	-1	-1	-1	-1	-1	1	-1	-1	-1	-1	-1	-1	1	-1	-1	-1	-1	-1	-1	1	-1	-1	-1	-1
1	11263401	1	-1	1	1	1	1	1	1	1	1	-1	1	1	1	-1	-1	-1	1	1	1	1	-1	1	1	1	1	1	1	1	1	1	-1	1	1	1	1	1	-1	1	-1	-1	1	-1	1	1	1	1	1
1	11263944	-1	-1	-1	-1	-1	-1	-1	-1	1	-1	-1	1	-1	-1	-1	-1	-1	1	1	-1	1	-1	1	1	-1	-1	-1	-1	-1	1	-1	-1	1	-1	-1	-1	1	-1	-1	-1	-1	-1	-1	1	-1	1	-1	-1
1	11263959	-1	-1	1	1	1	1	1	1	1	-1	-1	1	-1	1	-1	-1	-1	1	1	1	1	-1	1	1	1	1	1	1	-1	1	1	-1	1	-1	-1	1	1	-1	1	-1	-1	1	-1	1	-1	1	1	1
1	11264424	1	1	-1	1	-1	1	-1	-1	-1	1	1	1	1	1	1	1	1	1	1	1	1	1	1	1	-1	1	-1	1	1	1	-1	1	1	1	1	1	1	1	1	1	1	1	1	1	1	1	1	1
1	11264614	-1	1	1	-1	1	-1	1	1	1	1	-1	-1	-1	-1	-1	-1	-1	-1	-1	-1	-1	-1	-1	1	1	-1	1	-1	-1	1	1	-1	-1	-1	-1	-1	1	-1	-1	-1	-1	-1	-1	1	-1	1	-1	-1
1	11264641	-1	1	1	-1	1	-1	1	1	1	-1	-1	-1	-1	-1	-1	-1	-1	-1	-1	-1	-1	-1	-1	1	1	-1	1	-1	-1	1	1	-1	-1	-1	-1	-1	1	-1	-1	-1	-1	-1	-1	1	-1	1	-1	-1
1	11264758	-1	-1	1	-1	1	-1	1	1	1	-1	-1	-1	-1	-1	-1	1	1	-1	-1	-1	-1	1	-1	1	1	-1	1	-1	-1	1	1	1	-1	-1	-1	-1	1	1	-1	1	1	-1	1	1	-1	-1	-1	-1
1	11264779	-1	-1	1	-1	1	-1	1	1	1	-1	-1	1	-1	-1	-1	1	1	1	1	-1	-1	1	1	1	1	-1	1	-1	-1	1	1	1	1	-1	-1	-1	1	1	-1	1	1	-1	1	1	-1	-1	-1	-1
1	11264917	1	1	1	1	1	1	1	1	-1	1	1	-1	1	1	1	1	1	1	1	1	1	-1	1	1	1	1	1	1	1	1	1	1	1	1	1	1	1	-1	1	-1	-1	1	1	-1	1	1	1	1
1	11265415	1	1	1	1	1	1	1	1	1	1	1	1	1	1	1	1	1	1	-1	1	1	1	1	1	1	1	1	1	1	1	1	1	1	1	1	1	1	1	1	1	1	1	1	1	1	1	1	1
1	11265446	1	1	-1	1	-1	1	-1	-1	-1	1	1	1	1	1	-1	-1	-1	1	1	1	1	1	1	1	-1	-1	-1	1	-1	1	-1	-1	1	1	1	1	1	1	1	1	1	1	-1	-1	1	1	1	1
1	11265493	1	1	1	1	1	1	1	1	1	1	1	1	1	1	1	-1	1	1	-1	1	1	1	1	1	1	1	1	1	1	1	1	-1	1	1	1	1	-1	1	1	1	-1	1	-1	1	1	1	1	-1
1	11265556	-1	-1	-1	1	-1	1	-1	-1	-1	-1	1	1	-1	1	-1	1	1	1	-1	1	-1	1	1	1	-1	1	-1	-1	-1	-1	-1	1	1	1	1	-1	-1	1	-1	1	1	1	1	-1	-1	1	1	-1
1	11265669	1	1	1	-1	1	1	1	1	1	1	-1	1	1	-1	1	-1	-1	-1	-1	1	-1	1	1	1	1	1	1	1	1	1	1	-1	1	1	1	-1	-1	1	-1	1	-1	1	-1	1	1	1	-1	1
1	11265726	-1	1	-1	1	-1	1	-1	-1	-1	-1	-1	1	-1	-1	1	1	1	-1	-1	1	-1	1	1	1	-1	1	-1	-1	-1	-1	-1	1	1	1	1	-1	-1	1	-1	1	1	-1	1	-1	-1	-1	-1	-1
1	11265770	-1	1	-1	1	1	1	-1	-1	1	1	1	1	-1	1	1	1	1	1	1	1	1	1	1	1	-1	1	-1	-1	-1	1	-1	1	1	1	1	1	1	1	1	1	1	1	1	1	1	1	1	1
1	11265799	-1	1	-1	-1	-1	1	-1	-1	-1	-1	-1	1	-1	-1	-1	-1	-1	-1	1	1	1	1	1	1	-1	1	-1	-1	-1	-1	-1	-1	1	1	1	-1	-1	1	-1	1	1	-1	-1	-1	-1	-1	-1	-1
1	11265830	-1	1	-1	-1	1	1	-1	-1	1	-1	-1	1	-1	-1	1	-1	-1	-1	1	1	1	1	1	1	-1	1	-1	-1	-1	-1	-1	-1	1	1	1	-1	-1	1	-1	1	1	-1	-1	1	-1	-1	-1	1
1	11266082	1	1	1	1	-1	1	1	1	-1	1	-1	1	1	1	-1	-1	-1	-1	1	1	1	1	1	1	1	1	1	1	1	-1	1	-1	1	1	1	-1	-1	1	-1	1	1	-1	-1	-1	1	1	-1	-1
1	11266283	1	1	1	1	1	1	1	1	1	1	1	1	1	1	1	1	1	1	-1	1	-1	1	1	1	1	1	1	1	1	1	1	1	1	1	1	1	1	1	1	1	1	1	1	1	1	1	1	1
1	11266516	1	1	1	1	-1	1	1	1	1	1	1	1	1	1	-1	1	1	1	-1	1	1	-1	1	1	1	1	1	1	1	1	1	1	1	1	1	1	1	-1	1	-1	-1	1	1	1	1	1	-1	1
1	11267067	-1	-1	-1	-1	-1	-1	-1	-1	-1	-1	-1	-1	-1	-1	-1	-1	-1	-1	-1	-1	-1	-1	-1	1	-1	-1	-1	-1	-1	-1	-1	-1	-1	-1	-1	1	-1	-1	1	-1	-1	-1	-1	-1	-1	-1	1	-1
1	11268120	-1	1	1	-1	1	1	1	1	1	1	1	1	-1	-1	1	1	1	1	1	1	1	1	1	1	-1	1	1	-1	-1	1	1	1	1	1	1	1	-1	1	1	1	1	1	1	1	-1	1	1	-1
1	11268430	1	1	1	1	-1	1	1	1	-1	1	1	1	1	1	-1	1	1	1	1	1	1	1	1	1	1	1	1	1	1	-1	1	1	1	1	1	-1	1	1	-1	1	1	-1	1	-1	1	1	-1	1
1	11268922	1	1	1	1	1	1	1	1	1	1	1	1	1	1	1	1	1	1	1	1	1	1	1	1	1	1	1	1	1	1	1	1	1	-1	-1	1	1	1	1	1	1	1	1	1	1	1	1	1
1	11269058	1	-1	-1	1	1	1	-1	-1	1	-1	1	-1	1	1	1	1	1	1	1	-1	1	1	-1	1	1	1	-1	1	1	1	-1	1	-1	1	1	1	1	1	1	1	1	1	1	1	1	1	1	1
1	11269649	-1	1	1	-1	1	1	1	1	1	1	1	1	-1	-1	1	1	1	1	1	1	1	1	1	1	-1	1	1	-1	-1	1	1	1	1	1	1	1	-1	1	1	1	1	1	1	1	-1	1	1	-1
1	11270797	1	1	1	1	1	1	1	1	1	1	1	1	1	1	1	1	1	1	-1	1	-1	1	1	1	1	1	1	1	1	1	1	1	1	1	1	1	1	1	1	1	1	1	1	1	1	1	1	1
1	11270955	-1	1	1	-1	1	1	1	1	1	1	1	1	-1	-1	1	1	1	1	1	1	1	1	1	1	-1	1	1	-1	-1	1	1	1	1	1	1	1	-1	1	1	1	1	1	1	1	1	1	1	-1
1	11271519	-1	-1	-1	-1	1	-1	-1	-1	1	-1	-1	-1	-1	-1	1	-1	-1	-1	-1	-1	-1	-1	-1	1	-1	-1	-1	-1	-1	-1	-1	-1	-1	-1	-1	-1	-1	-1	-1	-1	-1	-1	-1	1	-1	-1	-1	-1
1	11272091	1	1	1	1	1	1	1	1	1	1	1	1	1	1	1	1	1	1	-1	1	-1	1	1	1	1	1	1	1	1	1	1	1	1	1	1	1	1	1	1	1	1	1	1	1	1	1	1	1
1	11272568	1	1	1	1	1	1	1	1	1	1	1	1	1	1	1	1	1	1	-1	1	-1	1	1	1	1	1	1	1	1	1	1	1	1	1	1	1	1	1	1	1	1	1	1	1	1	1	1	1
1	11273009	1	1	1	1	-1	1	1	1	-1	1	1	1	1	1	-1	1	1	1	1	1	1	1	1	1	1	1	1	1	1	-1	1	1	1	1	1	1	1	1	1	1	1	-1	1	-1	1	1	1	1
1	11273042	1	1	1	1	-1	1	1	1	-1	1	1	1	1	1	-1	1	1	1	1	1	1	1	1	1	1	1	1	1	1	-1	1	1	1	1	1	1	1	1	1	1	1	-1	1	-1	1	1	1	1
1	11273263	-1	-1	-1	-1	1	1	-1	-1	1	-1	-1	-1	-1	-1	1	1	1	-1	1	-1	1	1	-1	1	-1	-1	-1	-1	-1	1	-1	-1	-1	-1	-1	1	-1	-1	1	-1	-1	1	1	1	-1	-1	1	-1
1	11273731	1	1	1	1	-1	1	1	1	1	1	1	1	1	1	-1	1	1	1	1	1	1	1	1	1	1	1	1	1	1	-1	1	1	1	1	1	1	1	1	-1	1	1	-1	1	-1	1	1	-1	1
1	11273835	1	1	1	1	-1	1	1	1	1	1	1	1	1	1	-1	-1	-1	1	1	1	1	1	1	1	1	1	1	1	1	-1	1	-1	1	1	1	1	1	1	-1	1	1	-1	-1	-1	1	1	-1	1
1	11274186	1	1	1	1	1	1	1	1	1	1	1	1	1	1	1	1	1	1	1	1	1	-1	1	1	-1	1	1	1	-1	1	1	1	1	1	1	1	1	-1	1	-1	-1	1	-1	1	1	1	1	1
1	11274391	1	-1	-1	1	1	1	-1	-1	1	1	1	-1	1	1	1	1	-1	1	1	-1	1	1	-1	1	1	1	-1	1	1	1	-1	1	-1	1	1	1	1	1	1	1	1	1	1	1	1	1	1	1
1	11275104	1	1	1	1	1	1	1	1	1	1	1	1	1	1	1	1	1	1	1	1	1	-1	1	1	-1	1	1	1	-1	1	1	1	1	1	1	1	1	-1	1	-1	-1	1	1	1	1	1	1	-1
1	11275311	1	1	1	1	1	1	1	1	1	1	-1	1	1	1	1	1	1	-1	1	1	1	1	1	1	1	1	1	1	1	1	1	1	1	1	1	1	1	1	-1	1	1	1	1	1	1	1	-1	1
1	11275473	1	1	1	1	1	1	1	1	1	1	-1	1	1	1	-1	-1	-1	-1	1	1	1	1	1	1	1	1	1	1	1	-1	1	-1	1	1	1	1	1	1	-1	1	1	-1	1	-1	1	1	-1	1
1	11275577	1	1	1	1	1	1	1	1	1	1	1	1	1	1	-1	1	1	1	1	1	1	1	1	1	1	1	1	1	1	-1	1	1	1	1	1	1	1	1	1	1	1	-1	1	-1	1	1	1	1
1	11276093	1	1	1	1	1	1	1	1	1	1	1	1	1	1	-1	-1	-1	1	1	1	1	1	1	1	1	1	1	1	1	-1	1	-1	1	-1	1	1	1	1	1	1	1	1	1	-1	1	1	1	1
1	11276162	1	1	1	1	1	1	1	1	1	1	-1	1	1	1	-1	-1	-1	-1	1	1	1	1	1	1	1	1	1	1	1	-1	1	-1	1	1	1	1	1	1	-1	1	1	-1	-1	-1	1	1	-1	1
1	11276544	1	1	-1	1	1	1	-1	-1	1	1	1	1	1	1	-1	1	-1	1	1	1	1	1	1	1	1	1	-1	1	1	-1	-1	-1	1	1	1	1	1	1	1	1	1	-1	1	-1	1	1	1	1
1	11276827	-1	1	1	-1	1	1	1	1	1	1	1	1	-1	-1	-1	-1	1	1	-1	1	1	-1	1	1	-1	1	1	-1	-1	1	1	1	1	-1	-1	1	-1	-1	-1	-1	-1	1	1	-1	1	1	1	-1
1	11277564	1	-1	1	1	1	1	1	1	1	1	-1	1	1	1	-1	-1	-1	-1	1	1	1	1	1	1	1	1	1	1	1	-1	1	-1	1	1	1	1	1	1	-1	1	1	-1	-1	-1	1	1	-1	1
1	11278230	1	-1	1	1	1	1	1	1	1	1	-1	1	1	1	-1	-1	-1	-1	1	1	1	1	1	1	1	1	1	1	1	-1	1	-1	1	1	1	1	1	1	-1	1	1	-1	-1	-1	1	1	-1	1
1	11278262	1	-1	1	1	1	1	1	1	1	1	1	1	1	1	-1	-1	-1	-1	1	1	1	1	1	1	1	1	1	1	1	1	1	-1	1	-1	-1	1	1	1	1	1	1	1	-1	1	1	1	-1	1
1	11278288	1	-1	1	1	1	1	1	1	1	1	-1	1	1	1	-1	-1	-1	-1	1	1	1	1	1	1	1	1	1	1	1	-1	1	-1	1	1	1	1	1	1	-1	1	1	-1	1	-1	1	1	-1	1
1	11278612	1	1	1	1	1	1	1	1	1	1	-1	1	1	1	-1	-1	1	-1	1	1	1	1	1	1	1	1	1	1	1	-1	1	-1	1	1	1	1	1	1	-1	1	1	-1	1	-1	1	1	1	1
1	11279045	1	1	1	1	1	1	1	1	1	1	1	1	1	1	1	1	1	1	1	1	1	1	1	1	1	1	1	1	1	1	1	1	1	-1	-1	1	1	1	1	1	1	1	1	1	1	1	1	1
1	11279238	1	1	1	1	1	1	1	1	1	1	-1	1	1	1	1	-1	1	1	1	1	-1	-1	1	1	1	1	1	1	1	1	1	1	1	1	1	1	1	-1	1	-1	-1	1	1	1	1	1	1	-1
1	11279933	1	-1	1	1	1	1	-1	1	1	1	-1	1	1	1	1	-1	-1	-1	1	1	1	1	1	1	1	1	1	1	1	1	1	-1	1	1	1	1	1	1	-1	1	1	1	-1	1	1	1	-1	1
1	11281199	-1	1	1	-1	1	1	1	1	1	1	-1	1	-1	-1	1	1	-1	-1	1	1	-1	-1	1	1	-1	1	1	-1	-1	1	1	-1	1	1	1	-1	1	-1	-1	-1	-1	1	1	1	1	-1	-1	-1
1	11281423	-1	1	1	-1	1	1	1	1	1	1	1	1	-1	-1	1	-1	-1	1	1	1	-1	-1	1	1	-1	1	1	-1	-1	1	1	-1	1	1	1	-1	1	-1	1	-1	-1	1	1	1	1	1	1	1
1	11281475	-1	-1	1	-1	1	1	1	1	1	1	1	-1	-1	-1	1	1	1	1	1	-1	-1	-1	-1	1	-1	1	1	-1	-1	1	1	1	-1	1	1	-1	1	-1	1	-1	-1	1	-1	1	1	-1	1	1
1	11281604	1	-1	1	-1	-1	-1	1	1	1	1	1	-1	1	1	1	1	1	1	1	-1	1	-1	-1	1	1	1	1	1	1	-1	1	-1	-1	1	1	1	1	-1	1	-1	-1	-1	1	1	1	-1	1	1
1	11281828	-1	1	-1	-1	-1	-1	-1	-1	-1	1	-1	1	-1	-1	-1	1	1	-1	-1	1	-1	-1	1	1	-1	-1	-1	-1	-1	-1	-1	-1	1	-1	-1	-1	-1	-1	-1	-1	-1	-1	-1	-1	-1	-1	-1	-1
1	11281866	1	1	-1	1	1	1	-1	-1	-1	1	1	1	1	1	1	1	1	1	-1	1	1	1	1	1	-1	1	-1	1	-1	1	-1	-1	1	1	1	1	1	1	1	1	1	1	-1	1	1	1	1	1
1	11281882	-1	1	1	-1	1	1	1	1	1	1	1	1	-1	-1	1	1	-1	1	1	1	-1	1	1	1	1	1	1	1	1	1	1	1	1	1	1	1	1	1	1	1	1	1	-1	1	1	1	1	-1
1	11281906	1	1	1	1	1	1	1	1	1	1	1	1	1	1	1	1	1	1	1	1	-1	1	1	1	1	1	1	1	1	1	1	1	1	1	1	1	1	1	1	1	1	1	1	1	1	1	1	1
1	11282000	1	1	-1	1	1	1	-1	-1	-1	-1	1	1	1	1	1	-1	-1	1	-1	1	1	1	1	1	-1	-1	-1	1	-1	-1	-1	-1	1	1	1	1	1	1	1	1	1	-1	1	1	1	1	1	1
1	11282051	-1	1	-1	-1	-1	-1	-1	-1	-1	-1	-1	1	-1	-1	1	-1	-1	-1	-1	1	-1	1	1	1	-1	-1	-1	-1	-1	-1	-1	1	1	-1	-1	-1	-1	-1	-1	-1	1	-1	-1	1	-1	-1	-1	-1
1	11282188	-1	1	-1	-1	-1	-1	-1	-1	-1	-1	-1	1	-1	-1	-1	-1	-1	-1	-1	1	-1	-1	1	1	-1	-1	-1	-1	-1	1	-1	-1	1	-1	-1	-1	-1	-1	-1	-1	-1	1	1	-1	-1	-1	-1	-1
1	11282286	1	1	1	1	1	1	1	1	1	1	1	1	1	1	1	1	1	1	1	1	1	-1	1	1	1	1	1	1	1	1	1	1	1	1	1	1	1	-1	1	-1	-1	1	1	1	1	1	1	1
1	11282480	-1	-1	-1	-1	-1	-1	-1	-1	-1	-1	-1	-1	-1	-1	-1	-1	-1	1	-1	1	-1	-1	-1	1	-1	-1	-1	-1	-1	-1	-1	-1	1	-1	-1	-1	-1	-1	-1	-1	-1	-1	-1	-1	-1	-1	1	-1
1	11282821	-1	-1	-1	-1	-1	-1	-1	-1	1	-1	1	-1	-1	-1	-1	1	1	-1	1	1	-1	1	-1	1	-1	-1	-1	-1	-1	-1	-1	-1	1	1	1	-1	-1	1	1	1	1	-1	1	-1	-1	-1	1	1
1	11283066	1	-1	1	-1	-1	1	1	1	1	1	1	-1	1	-1	1	1	1	1	1	1	-1	1	-1	1	-1	1	1	1	-1	-1	1	1	1	1	1	-1	1	1	1	1	1	-1	1	1	1	1	1	1
1	11285372	-1	-1	-1	-1	1	1	-1	-1	1	-1	1	-1	-1	-1	1	-1	-1	-1	1	1	-1	1	-1	1	-1	-1	-1	1	-1	-1	-1	-1	1	1	1	-1	1	-1	1	1	1	-1	-1	1	1	-1	1	-1
1	11285469	-1	-1	-1	-1	-1	-1	-1	-1	-1	-1	-1	-1	-1	-1	-1	-1	-1	-1	-1	1	-1	-1	-1	1	-1	-1	-1	-1	-1	-1	-1	-1	1	-1	-1	-1	-1	-1	-1	-1	-1	-1	-1	-1	-1	-1	-1	-1
1	11285801	-1	-1	-1	1	-1	-1	-1	-1	1	-1	1	-1	-1	-1	1	-1	-1	-1	-1	1	-1	-1	-1	1	-1	-1	-1	-1	-1	-1	-1	-1	1	1	-1	-1	-1	-1	1	-1	-1	-1	-1	1	-1	-1	1	-1
1	11287696	-1	-1	-1	-1	-1	1	-1	-1	-1	-1	-1	-1	1	-1	-1	-1	-1	-1	1	-1	-1	-1	-1	1	-1	1	-1	-1	-1	-1	-1	-1	1	-1	-1	-1	-1	-1	-1	-1	-1	-1	-1	-1	1	-1	-1	-1
1	11288162	1	1	1	1	1	-1	1	1	-1	1	-1	1	1	1	1	1	1	-1	1	1	1	1	1	1	1	1	1	-1	1	1	1	1	1	1	1	1	1	1	-1	1	1	1	1	1	-1	1	-1	1
1	11288853	1	-1	1	1	-1	-1	1	1	-1	1	-1	1	1	1	1	-1	-1	-1	1	1	-1	-1	1	1	1	1	1	-1	1	1	1	-1	1	-1	-1	-1	1	-1	1	-1	-1	1	-1	1	-1	1	1	-1
1	11288879	1	-1	1	1	1	-1	1	1	1	1	-1	1	1	1	1	-1	-1	-1	1	1	-1	1	1	1	1	1	1	-1	1	1	1	-1	1	-1	-1	-1	1	1	1	1	1	1	-1	1	-1	1	1	1
1	11289021	1	1	1	1	1	1	1	1	1	-1	1	1	1	1	1	1	1	-1	1	1	-1	1	1	1	1	1	1	1	1	1	1	1	1	-1	-1	-1	1	1	1	1	1	1	1	1	1	1	1	1
1	11289094	1	1	1	1	1	1	1	1	1	1	1	1	1	1	1	1	1	-1	1	-1	-1	1	1	1	1	-1	1	1	1	1	1	1	1	-1	-1	-1	1	1	1	1	1	1	1	1	1	1	1	1
1	11289256	-1	-1	-1	-1	-1	1	-1	-1	1	-1	1	-1	-1	-1	1	1	1	-1	-1	1	1	-1	-1	1	1	-1	-1	-1	-1	-1	-1	-1	1	1	1	1	-1	1	1	-1	-1	-1	1	-1	-1	-1	1	1
1	11289721	1	1	1	1	1	-1	1	1	1	1	1	1	1	1	1	-1	-1	1	-1	-1	1	1	1	1	-1	1	1	-1	-1	-1	1	1	1	-1	-1	-1	1	1	1	1	-1	-1	1	-1	1	1	1	1
1	11290140	-1	1	-1	-1	-1	1	-1	-1	-1	-1	1	1	-1	-1	-1	1	1	-1	-1	1	-1	1	1	1	1	-1	-1	1	1	-1	-1	1	-1	-1	-1	1	-1	1	-1	1	1	-1	1	1	-1	1	1	-1
1	11290543	1	1	-1	-1	-1	-1	-1	-1	1	1	1	1	1	-1	1	1	1	1	-1	-1	1	-1	1	1	1	1	-1	1	1	1	-1	1	-1	1	1	1	1	1	1	-1	-1	1	1	1	-1	1	-1	-1
1	11290668	-1	-1	-1	-1	-1	-1	-1	-1	-1	-1	1	-1	-1	-1	1	-1	-1	1	-1	-1	-1	1	-1	1	1	1	-1	1	1	-1	-1	-1	-1	-1	-1	-1	-1	1	-1	1	1	-1	-1	-1	-1	-1	-1	-1
1	11291521	-1	-1	-1	-1	-1	-1	-1	-1	-1	-1	1	-1	-1	-1	1	-1	-1	-1	-1	-1	-1	-1	-1	1	-1	-1	-1	-1	-1	-1	-1	-1	-1	-1	-1	-1	1	-1	-1	-1	1	-1	-1	1	-1	-1	-1	-1
1	11291636	1	1	1	1	1	-1	1	1	1	1	1	1	1	1	1	1	1	1	-1	1	-1	-1	1	1	-1	-1	1	1	-1	-1	1	1	-1	-1	-1	1	1	-1	-1	-1	-1	-1	1	1	-1	-1	1	1
1	11291671	-1	-1	1	-1	1	1	1	1	1	1	-1	1	1	-1	1	1	1	-1	-1	-1	1	1	1	1	-1	1	-1	1	-1	1	1	1	-1	-1	-1	-1	1	1	-1	1	1	1	1	-1	-1	-1	1	1
1	11291726	1	1	1	1	1	1	1	1	1	1	1	1	1	1	-1	1	1	1	-1	1	1	1	1	1	1	1	1	-1	1	1	1	1	1	1	1	1	-1	1	1	1	1	1	1	-1	1	1	-1	1
1	11291743	1	-1	-1	-1	-1	1	-1	-1	1	-1	1	1	1	-1	1	-1	-1	-1	1	1	1	1	1	1	-1	1	-1	1	-1	1	-1	-1	1	1	1	-1	1	1	1	1	1	1	1	1	-1	-1	1	1
1	11292220	1	1	1	1	1	1	1	1	1	1	1	-1	1	1	-1	1	1	1	1	1	1	1	-1	1	1	1	1	-1	1	1	1	1	1	1	1	1	1	1	1	1	1	1	1	-1	1	1	1	-1
1	11292360	-1	1	-1	-1	-1	-1	-1	-1	-1	-1	-1	-1	-1	-1	-1	-1	-1	-1	-1	-1	-1	1	-1	1	-1	-1	-1	-1	-1	-1	-1	-1	-1	1	1	-1	-1	1	-1	1	1	-1	-1	-1	-1	-1	-1	-1
1	11292495	1	1	1	-1	-1	-1	1	1	-1	1	-1	1	1	-1	1	-1	-1	1	-1	-1	1	1	1	1	1	1	1	1	1	-1	1	-1	1	-1	-1	1	1	1	1	1	1	-1	-1	-1	1	1	1	1
1	11292744	-1	1	-1	-1	-1	1	-1	-1	-1	-1	-1	-1	-1	-1	1	-1	-1	1	-1	1	1	-1	-1	1	-1	-1	-1	-1	-1	1	-1	-1	1	1	1	-1	-1	-1	-1	-1	-1	-1	-1	-1	-1	-1	1	-1
1	11292895	1	1	-1	-1	-1	-1	-1	-1	1	-1	-1	1	1	-1	-1	1	1	1	-1	1	1	1	1	1	-1	1	-1	1	-1	1	-1	1	1	1	1	-1	1	1	-1	1	1	1	1	1	1	1	1	-1
1	11292996	1	1	-1	-1	-1	1	-1	-1	-1	-1	-1	-1	1	-1	-1	-1	-1	1	1	1	1	1	-1	1	-1	1	-1	-1	-1	-1	-1	-1	1	1	1	-1	-1	1	-1	1	1	1	-1	-1	-1	-1	1	-1
1	11293069	1	1	-1	-1	1	1	-1	-1	-1	-1	1	1	1	-1	-1	-1	-1	1	1	1	1	1	1	1	1	1	-1	1	1	-1	-1	1	1	1	1	-1	1	1	1	1	1	1	1	1	-1	1	1	1
1	11293988	-1	-1	-1	-1	-1	1	-1	-1	-1	-1	-1	1	-1	-1	-1	-1	-1	-1	-1	-1	-1	-1	1	1	-1	1	-1	1	-1	-1	-1	-1	-1	-1	-1	-1	1	-1	1	-1	-1	-1	-1	1	-1	-1	-1	-1
1	11294794	-1	-1	-1	-1	-1	1	-1	-1	1	1	-1	1	-1	-1	1	-1	-1	1	1	1	1	1	1	1	-1	1	-1	1	1	-1	-1	-1	-1	-1	-1	-1	1	1	1	1	1	1	-1	1	-1	1	1	1
1	11294961	-1	-1	-1	-1	-1	1	-1	-1	1	1	-1	1	-1	-1	1	-1	-1	1	1	-1	1	1	1	1	-1	1	-1	1	1	-1	-1	-1	-1	-1	-1	-1	1	1	1	1	1	1	-1	1	-1	1	1	1
1	11295019	-1	-1	-1	-1	-1	1	-1	-1	1	1	-1	1	-1	-1	1	-1	-1	1	1	-1	1	1	1	1	-1	1	-1	-1	1	-1	-1	-1	-1	-1	-1	-1	1	1	1	1	1	1	-1	-1	-1	1	1	1
1	11295072	1	1	1	-1	1	1	1	1	1	1	1	1	1	-1	1	1	1	1	1	-1	1	1	1	1	-1	1	1	-1	1	1	1	1	1	1	1	1	1	1	1	1	1	1	1	-1	-1	1	1	1
1	11295127	-1	-1	1	1	-1	1	1	1	1	1	-1	1	-1	1	1	-1	-1	1	1	1	1	1	1	1	1	1	1	1	1	-1	1	-1	-1	-1	-1	1	1	1	1	1	1	1	-1	1	1	1	1	1
1	11295495	1	1	-1	1	1	1	-1	-1	-1	1	-1	1	1	1	-1	1	1	1	1	1	-1	1	1	1	1	-1	1	1	1	1	-1	1	1	1	1	-1	1	1	1	1	1	1	-1	1	1	1	1	-1
1	11295614	-1	-1	-1	1	-1	1	-1	-1	1	1	-1	-1	-1	1	1	-1	-1	1	-1	1	1	-1	-1	1	1	1	-1	1	-1	-1	-1	-1	-1	-1	-1	-1	-1	-1	-1	-1	-1	1	-1	-1	1	1	-1	1
1	11295717	1	1	-1	-1	1	-1	-1	-1	1	1	1	-1	1	-1	1	1	1	1	1	-1	1	1	-1	1	-1	1	-1	-1	1	1	-1	1	1	1	1	-1	1	1	1	1	1	1	1	1	-1	1	1	1
1	11295871	1	-1	1	-1	1	-1	1	1	1	1	1	-1	1	-1	1	1	1	1	1	-1	1	1	-1	1	-1	-1	1	1	1	1	1	1	1	1	1	1	1	1	-1	1	1	1	1	-1	-1	-1	1	1
1	11295934	1	1	1	-1	1	1	1	1	1	1	1	-1	1	-1	1	1	1	1	1	-1	1	1	-1	1	-1	1	1	-1	1	1	1	1	1	1	1	1	1	1	-1	1	-1	1	1	1	-1	1	1	1
1	11295975	1	1	1	-1	1	1	1	1	1	1	1	-1	1	-1	1	1	1	1	1	1	1	1	-1	1	-1	1	1	1	1	1	1	1	1	1	1	1	1	1	1	1	1	1	1	1	-1	1	1	1
1	11296082	1	1	-1	1	-1	1	-1	-1	-1	1	-1	1	1	1	-1	-1	-1	1	1	1	-1	1	1	1	1	1	-1	1	1	1	-1	-1	1	-1	-1	-1	1	1	1	1	1	1	-1	1	1	1	-1	1
1	11296272	1	1	-1	-1	-1	1	1	-1	-1	1	-1	-1	1	-1	1	-1	-1	1	1	-1	-1	-1	-1	1	-1	1	-1	-1	1	1	-1	-1	1	-1	-1	-1	-1	-1	1	-1	-1	1	-1	1	-1	1	-1	1
1	11296402	1	1	-1	1	-1	1	-1	-1	-1	1	-1	1	1	1	-1	-1	-1	1	-1	1	-1	-1	1	1	1	1	-1	1	-1	1	-1	-1	-1	-1	-1	-1	-1	-1	-1	-1	-1	-1	-1	-1	1	-1	-1	1
1	11296570	-1	1	-1	1	-1	-1	-1	-1	1	1	-1	1	1	1	1	-1	-1	1	-1	1	1	-1	1	1	1	1	-1	1	1	1	-1	-1	1	-1	-1	-1	-1	-1	1	-1	-1	1	-1	-1	1	1	1	1
1	11297228	-1	-1	-1	-1	-1	-1	-1	-1	-1	-1	-1	-1	-1	-1	-1	-1	-1	-1	-1	-1	-1	-1	-1	1	-1	1	-1	-1	-1	-1	-1	-1	-1	-1	-1	-1	-1	-1	-1	-1	-1	-1	-1	-1	-1	-1	-1	-1
1	11297956	-1	-1	-1	-1	-1	-1	-1	-1	-1	-1	-1	-1	-1	-1	-1	-1	-1	-1	-1	-1	1	-1	-1	1	-1	1	-1	-1	-1	-1	-1	-1	-1	-1	-1	-1	-1	-1	-1	-1	-1	-1	-1	-1	-1	-1	-1	-1
1	11297988	-1	-1	-1	-1	-1	-1	-1	-1	-1	-1	-1	-1	-1	-1	1	-1	-1	-1	-1	-1	1	1	-1	1	-1	1	-1	-1	1	-1	-1	-1	-1	-1	-1	-1	-1	-1	-1	-1	1	-1	-1	-1	-1	-1	-1	-1
1	11298092	-1	-1	1	-1	1	-1	1	1	-1	-1	-1	-1	-1	-1	-1	1	1	-1	-1	-1	-1	-1	-1	1	-1	1	1	-1	-1	-1	1	1	-1	-1	-1	1	-1	-1	-1	-1	-1	-1	1	-1	-1	-1	-1	-1
1	11298364	-1	-1	1	-1	1	-1	1	1	-1	-1	1	-1	-1	-1	-1	1	1	-1	-1	-1	-1	-1	-1	1	-1	1	1	-1	-1	-1	1	1	-1	-1	-1	1	-1	-1	-1	-1	-1	1	1	-1	-1	-1	1	-1
1	11299565	-1	1	-1	-1	-1	-1	-1	-1	-1	1	-1	1	-1	-1	-1	1	1	-1	-1	1	-1	-1	1	1	-1	1	-1	-1	-1	-1	-1	1	1	-1	-1	-1	1	-1	-1	-1	-1	-1	1	-1	-1	-1	-1	-1
1	11299634	-1	-1	-1	-1	-1	-1	-1	-1	-1	-1	-1	-1	-1	-1	-1	-1	-1	-1	-1	-1	-1	-1	-1	1	-1	1	-1	-1	-1	-1	-1	-1	-1	-1	-1	-1	-1	-1	-1	-1	-1	-1	-1	-1	-1	-1	-1	-1
1	11299884	1	1	1	-1	1	1	1	1	1	-1	1	-1	1	-1	1	1	1	1	1	1	1	-1	-1	1	1	1	-1	-1	1	1	1	1	1	1	1	1	-1	-1	1	-1	-1	1	1	1	-1	1	1	1
1	11299917	-1	-1	1	-1	1	1	1	1	-1	-1	-1	-1	-1	-1	-1	1	1	-1	-1	-1	-1	1	-1	1	-1	1	1	-1	-1	1	1	1	-1	-1	-1	1	-1	1	-1	1	1	-1	1	1	-1	-1	1	1
1	11300134	1	1	1	-1	1	1	1	1	1	1	1	-1	1	-1	1	1	1	1	-1	1	1	1	-1	1	1	1	1	1	1	1	1	1	1	1	1	1	-1	1	1	1	1	1	1	1	-1	1	1	1
1	11300165	1	-1	1	1	1	1	1	1	1	-1	1	1	1	1	1	-1	-1	-1	-1	-1	1	-1	1	1	1	1	1	-1	-1	1	1	-1	-1	-1	-1	1	1	-1	1	-1	-1	-1	-1	-1	1	-1	1	1
1	11300217	-1	-1	-1	1	-1	-1	-1	-1	-1	-1	-1	1	-1	1	-1	-1	-1	-1	-1	1	-1	-1	-1	1	-1	1	-1	-1	-1	-1	-1	-1	-1	-1	-1	-1	1	-1	-1	-1	-1	-1	-1	-1	1	-1	-1	-1
1	11300786	-1	1	1	1	1	-1	1	1	-1	1	-1	1	-1	1	1	1	1	-1	-1	1	-1	-1	1	1	-1	1	1	1	-1	-1	1	1	1	-1	-1	1	1	-1	-1	-1	-1	-1	1	-1	1	-1	-1	-1
1	11302143	-1	-1	-1	-1	-1	-1	1	-1	-1	-1	1	1	-1	-1	1	-1	-1	-1	-1	-1	-1	-1	1	1	-1	1	-1	-1	-1	1	-1	-1	-1	-1	-1	-1	-1	-1	-1	-1	-1	1	-1	1	-1	-1	1	-1
1	11302966	-1	-1	-1	-1	-1	-1	-1	-1	-1	-1	-1	-1	-1	-1	-1	-1	-1	-1	-1	-1	-1	-1	-1	1	-1	1	-1	-1	-1	-1	-1	-1	-1	-1	-1	-1	-1	-1	-1	-1	-1	-1	-1	-1	-1	-1	-1	-1
1	11303295	-1	-1	-1	-1	-1	-1	-1	-1	-1	-1	-1	-1	-1	-1	-1	-1	-1	-1	-1	-1	-1	-1	-1	1	-1	1	-1	-1	-1	-1	-1	-1	-1	-1	-1	-1	-1	-1	-1	-1	-1	-1	-1	-1	-1	-1	-1	-1
1	11303441	-1	-1	-1	-1	-1	-1	-1	-1	-1	-1	-1	-1	-1	-1	-1	-1	-1	-1	-1	-1	-1	1	-1	1	-1	1	-1	-1	-1	-1	-1	-1	-1	1	-1	-1	-1	-1	-1	1	1	1	-1	-1	-1	-1	-1	-1
1	11305143	-1	-1	-1	-1	-1	-1	-1	-1	-1	-1	-1	-1	-1	-1	1	-1	-1	-1	-1	-1	-1	-1	-1	1	-1	1	-1	-1	-1	-1	-1	-1	-1	-1	-1	-1	-1	-1	-1	1	-1	-1	-1	-1	-1	-1	-1	-1
1	11310417	-1	1	-1	1	-1	-1	1	-1	-1	1	-1	-1	-1	1	-1	1	1	-1	-1	1	-1	-1	-1	1	-1	1	-1	1	-1	-1	-1	1	1	-1	-1	-1	-1	-1	-1	-1	-1	-1	1	-1	1	-1	-1	-1
1	11310430	-1	1	1	1	-1	-1	1	-1	-1	1	-1	-1	-1	1	-1	1	1	-1	-1	1	-1	-1	-1	1	-1	1	-1	1	-1	-1	-1	1	1	-1	-1	-1	-1	-1	-1	-1	-1	-1	1	-1	1	-1	-1	-1
1	11310614	-1	1	-1	1	-1	-1	-1	-1	-1	1	-1	1	-1	1	-1	1	1	-1	-1	1	-1	-1	-1	1	-1	1	-1	1	-1	-1	-1	1	1	-1	-1	-1	-1	-1	-1	-1	-1	-1	1	-1	1	-1	-1	-1
1	11310780	1	-1	1	-1	1	1	1	1	1	-1	1	-1	1	-1	1	-1	-1	1	1	-1	1	1	-1	1	1	1	1	-1	1	1	1	-1	-1	1	1	1	-1	1	1	1	1	1	-1	1	-1	1	1	1
1	11311335	-1	1	1	1	1	-1	1	1	-1	1	-1	1	-1	1	-1	1	1	-1	-1	1	-1	-1	-1	1	1	1	1	1	-1	-1	1	1	1	-1	-1	1	-1	-1	-1	-1	-1	-1	1	-1	1	-1	-1	-1
1	11311380	1	1	1	1	1	1	1	1	1	1	1	1	1	1	-1	1	1	1	1	1	1	1	1	1	1	1	1	1	1	-1	1	1	1	1	1	1	1	1	1	1	1	1	1	1	1	1	1	1
1	11311495	1	1	-1	1	-1	1	-1	-1	1	1	-1	-1	1	1	1	1	1	-1	1	1	1	1	-1	1	-1	1	-1	1	-1	1	-1	1	1	-1	1	-1	-1	1	-1	-1	-1	-1	1	-1	1	-1	-1	-1
1	11311523	-1	-1	-1	-1	-1	-1	-1	-1	-1	-1	-1	-1	1	-1	1	-1	-1	-1	-1	-1	-1	-1	-1	1	-1	1	-1	-1	-1	-1	-1	-1	-1	-1	-1	-1	-1	1	-1	-1	-1	-1	-1	1	-1	-1	-1	-1
1	11311619	-1	-1	1	-1	1	1	1	1	1	-1	-1	1	1	-1	1	-1	-1	1	1	-1	-1	1	1	1	-1	1	1	-1	1	-1	1	-1	-1	-1	-1	1	-1	-1	1	-1	1	1	-1	1	-1	1	-1	-1
1	11311695	-1	1	-1	1	-1	-1	-1	-1	-1	1	-1	-1	-1	1	-1	1	1	-1	-1	1	-1	-1	-1	1	-1	1	-1	1	-1	-1	-1	1	1	-1	-1	-1	-1	-1	-1	-1	-1	-1	1	-1	1	-1	-1	-1
1	11311797	1	-1	-1	-1	-1	1	-1	-1	1	-1	1	1	1	1	1	-1	-1	1	1	-1	1	1	1	1	1	1	-1	-1	1	1	-1	-1	-1	1	1	-1	1	1	1	1	1	1	-1	1	1	1	1	1
1	11313368	1	-1	1	-1	1	1	1	1	1	-1	1	1	1	-1	1	-1	-1	-1	1	-1	1	1	1	1	1	1	1	-1	1	1	1	-1	-1	1	1	1	1	1	1	1	1	1	-1	1	-1	1	1	1
1	11313399	-1	-1	-1	-1	-1	-1	-1	-1	-1	-1	-1	-1	-1	-1	-1	-1	-1	-1	-1	-1	-1	-1	-1	1	-1	1	-1	-1	-1	-1	-1	-1	-1	-1	-1	-1	-1	-1	-1	-1	-1	-1	-1	-1	-1	-1	-1	-1
1	11313428	-1	-1	-1	-1	-1	-1	-1	-1	-1	-1	-1	-1	-1	-1	-1	-1	-1	-1	-1	-1	-1	-1	-1	1	-1	1	-1	-1	-1	-1	-1	-1	-1	-1	-1	-1	-1	-1	-1	-1	-1	-1	-1	-1	-1	-1	-1	-1
1	11313479	-1	-1	1	-1	1	-1	1	1	1	-1	1	1	1	-1	-1	-1	-1	-1	1	-1	-1	1	1	1	1	1	-1	-1	-1	1	1	-1	-1	-1	1	-1	1	-1	-1	1	-1	-1	-1	1	-1	-1	1	-1
1	11313665	1	-1	1	-1	1	1	1	1	1	1	1	1	1	-1	1	1	1	1	1	-1	1	1	1	1	1	1	1	1	1	1	1	1	-1	1	1	1	1	1	1	1	1	1	1	1	-1	1	1	1
1	11313768	-1	1	1	1	1	-1	1	1	1	1	-1	-1	-1	1	-1	1	1	-1	-1	1	-1	-1	-1	1	-1	1	1	1	-1	-1	1	1	1	1	1	1	-1	-1	-1	-1	-1	1	1	-1	1	-1	1	1
1	11314018	1	1	-1	1	-1	1	-1	-1	1	1	1	1	1	1	1	1	1	1	1	1	1	1	1	1	1	1	-1	1	1	1	-1	1	1	1	1	-1	1	1	1	1	1	1	1	1	1	1	1	1
1	11314056	1	-1	-1	-1	-1	-1	-1	-1	-1	-1	-1	-1	-1	-1	-1	-1	-1	-1	-1	-1	-1	-1	-1	1	-1	1	-1	1	-1	-1	-1	-1	-1	-1	-1	-1	-1	-1	-1	-1	-1	-1	-1	-1	-1	-1	-1	-1
1	11314147	-1	-1	-1	-1	-1	-1	-1	-1	1	1	-1	-1	-1	-1	-1	1	1	-1	-1	-1	-1	-1	-1	1	-1	1	-1	1	-1	-1	-1	1	-1	1	1	-1	-1	-1	-1	-1	-1	1	1	-1	-1	-1	1	1
1	11314184	1	1	1	1	1	1	1	1	-1	-1	1	1	1	1	1	-1	-1	1	1	1	1	1	1	1	1	1	1	-1	1	1	1	-1	1	-1	-1	1	1	1	1	1	-1	-1	-1	1	1	1	-1	-1
1	11314209	1	-1	1	-1	1	-1	1	1	1	1	1	1	1	-1	1	1	1	1	1	-1	-1	1	1	1	1	1	1	1	1	-1	1	1	-1	1	1	1	1	1	1	1	1	1	1	-1	-1	1	1	1
1	11314333	-1	-1	-1	-1	-1	-1	-1	-1	-1	-1	-1	-1	-1	-1	-1	-1	-1	-1	-1	-1	-1	-1	-1	1	-1	1	-1	-1	-1	-1	-1	-1	-1	-1	-1	-1	-1	-1	-1	-1	-1	-1	-1	-1	-1	-1	-1	-1
1	11314476	1	1	1	1	1	-1	-1	1	1	1	1	1	1	1	1	1	1	1	1	-1	1	-1	1	1	1	1	1	1	-1	1	1	1	1	1	1	-1	1	-1	1	-1	-1	1	1	-1	1	-1	1	1
1	11314511	-1	-1	1	-1	1	-1	1	-1	-1	-1	-1	-1	-1	-1	-1	-1	-1	-1	-1	-1	-1	-1	-1	1	-1	1	-1	-1	-1	-1	-1	-1	-1	-1	-1	-1	-1	-1	-1	-1	-1	-1	-1	-1	-1	-1	-1	-1
1	11314814	1	-1	1	-1	-1	-1	1	1	-1	-1	1	1	1	-1	1	1	1	1	1	-1	1	1	1	1	1	1	1	1	1	1	1	1	-1	-1	-1	1	1	1	1	-1	1	-1	-1	-1	-1	1	-1	-1
1	11314848	1	-1	1	-1	1	1	1	1	-1	1	-1	1	1	-1	1	1	1	-1	1	-1	-1	1	1	1	1	1	1	1	1	1	1	1	-1	-1	-1	1	1	1	1	1	1	-1	1	1	-1	1	-1	-1
1	11316763	-1	-1	-1	-1	-1	-1	-1	-1	-1	-1	-1	-1	-1	-1	-1	-1	-1	-1	-1	-1	-1	-1	-1	1	-1	1	-1	-1	-1	-1	-1	-1	-1	-1	-1	-1	-1	-1	-1	-1	-1	-1	-1	-1	-1	-1	-1	-1
1	11316789	-1	-1	-1	-1	-1	-1	-1	-1	-1	-1	-1	-1	-1	-1	-1	-1	-1	-1	-1	-1	-1	-1	-1	1	-1	1	-1	-1	-1	-1	-1	-1	-1	-1	-1	-1	-1	-1	-1	-1	-1	-1	-1	-1	-1	-1	-1	-1
1	11316933	-1	-1	-1	-1	-1	-1	-1	-1	-1	1	-1	-1	-1	-1	-1	1	1	-1	-1	-1	-1	-1	-1	1	-1	1	-1	-1	-1	-1	-1	1	-1	-1	-1	-1	-1	-1	-1	-1	-1	-1	1	-1	-1	-1	-1	-1
1	11317072	1	-1	-1	-1	-1	1	-1	-1	1	-1	1	1	1	-1	1	-1	-1	-1	1	-1	-1	1	1	1	1	1	-1	-1	1	1	-1	-1	-1	1	1	-1	1	1	1	1	1	-1	-1	1	-1	1	1	1
1	11317163	-1	-1	-1	-1	-1	-1	-1	-1	1	-1	-1	-1	-1	-1	-1	-1	-1	1	-1	1	-1	-1	-1	1	-1	1	-1	-1	-1	-1	-1	-1	1	1	1	-1	-1	-1	-1	-1	-1	-1	-1	-1	-1	-1	-1	-1
1	11317307	-1	1	1	1	1	-1	1	1	1	1	1	-1	-1	1	-1	1	1	1	-1	1	1	-1	1	1	-1	1	1	1	-1	-1	1	1	1	1	1	1	1	-1	-1	-1	-1	1	1	-1	1	-1	1	1
1	11317361	-1	1	-1	-1	-1	-1	-1	-1	-1	-1	-1	-1	-1	-1	-1	-1	-1	-1	-1	-1	1	-1	-1	1	-1	1	-1	-1	-1	-1	-1	-1	-1	-1	-1	-1	-1	-1	-1	-1	-1	-1	-1	-1	-1	-1	-1	-1
1	11317383	-1	-1	-1	-1	1	-1	-1	-1	-1	-1	-1	-1	-1	-1	-1	1	1	-1	-1	-1	-1	-1	-1	1	-1	1	-1	-1	-1	-1	-1	-1	-1	-1	-1	-1	-1	-1	-1	-1	-1	-1	1	-1	1	-1	-1	-1
1	11318089	-1	1	1	1	1	-1	1	1	1	1	1	1	-1	1	-1	1	1	-1	-1	1	1	-1	-1	1	-1	1	1	1	-1	-1	1	1	1	-1	1	1	-1	-1	-1	-1	-1	-1	1	-1	1	-1	-1	-1
1	11318134	1	-1	-1	-1	-1	1	-1	-1	1	1	1	1	1	-1	1	1	1	1	1	-1	-1	1	1	1	1	1	-1	1	1	1	-1	-1	-1	-1	-1	-1	1	1	1	1	1	1	1	1	-1	1	1	1
1	11318715	1	1	1	1	1	1	1	1	-1	-1	-1	1	1	1	1	-1	-1	-1	1	1	1	1	1	1	1	1	1	1	1	1	1	1	1	-1	-1	1	1	1	1	1	1	-1	-1	1	1	1	-1	-1
1	11318800	1	1	1	1	1	1	1	1	-1	1	-1	1	1	1	1	1	1	1	1	1	1	1	1	1	1	1	1	1	1	1	-1	1	1	-1	-1	1	1	1	1	1	1	1	1	-1	1	1	-1	-1
1	11319191	1	-1	-1	-1	-1	1	-1	-1	-1	-1	-1	-1	1	-1	1	-1	-1	-1	1	-1	-1	1	-1	1	-1	1	-1	-1	-1	1	-1	-1	-1	-1	-1	-1	-1	1	-1	1	1	-1	-1	-1	-1	1	-1	-1
1	11321429	1	-1	-1	-1	-1	1	-1	-1	-1	-1	-1	-1	1	-1	-1	1	1	1	-1	-1	-1	1	-1	1	-1	1	-1	-1	1	-1	-1	-1	-1	-1	-1	-1	-1	-1	-1	1	1	-1	1	1	-1	-1	-1	1
1	11321470	-1	-1	-1	-1	-1	1	-1	-1	-1	-1	-1	-1	-1	-1	-1	1	1	1	-1	-1	-1	-1	-1	1	-1	1	-1	-1	1	-1	-1	-1	-1	-1	-1	-1	-1	-1	-1	-1	-1	-1	1	1	-1	-1	-1	1
1	11321792	-1	-1	-1	-1	1	-1	-1	-1	-1	-1	-1	-1	-1	-1	-1	1	-1	1	-1	-1	-1	-1	-1	1	-1	1	-1	-1	-1	-1	-1	-1	1	-1	-1	1	-1	-1	-1	-1	-1	-1	1	-1	-1	1	-1	-1
1	11321888	1	1	1	1	1	1	1	1	1	1	1	1	1	1	1	1	1	-1	1	1	1	1	1	1	-1	-1	1	1	1	1	1	1	1	1	1	1	1	1	-1	1	1	1	1	1	1	-1	1	1
1	11322059	-1	-1	-1	-1	-1	1	-1	1	1	-1	-1	-1	-1	-1	-1	1	1	1	-1	1	-1	-1	-1	1	1	1	-1	-1	-1	-1	-1	-1	-1	-1	-1	-1	-1	-1	1	-1	-1	-1	1	-1	-1	1	1	-1
1	11322272	-1	-1	-1	-1	-1	-1	-1	-1	1	-1	-1	-1	-1	-1	-1	1	1	1	-1	-1	-1	-1	-1	1	-1	-1	-1	-1	-1	-1	-1	-1	-1	-1	-1	-1	-1	-1	-1	-1	-1	-1	1	-1	-1	-1	1	-1
1	11324112	-1	1	1	1	1	1	1	1	-1	1	1	1	-1	1	-1	1	1	1	1	1	1	1	1	1	1	1	1	1	1	1	1	1	1	1	1	1	1	1	-1	1	1	1	-1	1	1	1	-1	1
1	11325197	1	-1	-1	-1	-1	1	-1	-1	-1	-1	-1	-1	1	-1	1	1	1	1	-1	-1	-1	1	-1	1	1	1	-1	-1	1	1	-1	1	-1	1	1	-1	-1	1	1	1	1	-1	1	-1	1	1	-1	1
1	11325767	1	1	1	1	1	1	1	1	1	1	1	1	1	1	1	1	1	1	1	1	1	1	1	1	-1	1	1	1	1	1	1	1	1	1	1	1	1	1	1	1	1	1	1	1	-1	1	1	1
1	11325785	1	-1	-1	-1	1	1	1	1	1	-1	-1	-1	1	-1	1	1	1	1	1	-1	-1	1	-1	1	-1	1	1	-1	1	1	1	1	1	-1	-1	1	-1	1	1	1	1	1	1	1	-1	1	1	1
1	11325875	1	-1	-1	-1	-1	1	-1	-1	-1	-1	-1	-1	1	-1	1	-1	-1	1	1	-1	-1	-1	-1	1	-1	1	-1	-1	1	1	-1	-1	-1	-1	-1	-1	-1	-1	1	-1	-1	-1	1	1	-1	1	-1	1
1	11325978	1	1	1	-1	-1	1	1	1	-1	1	1	1	1	-1	1	-1	-1	1	1	1	1	-1	1	1	-1	1	1	1	1	1	1	1	-1	1	1	-1	1	-1	1	-1	-1	-1	1	1	1	1	-1	1
1	11326107	1	-1	-1	1	1	1	-1	-1	1	-1	-1	-1	1	1	1	1	1	-1	1	-1	-1	-1	-1	1	1	1	-1	-1	1	1	-1	1	1	1	1	1	-1	-1	1	-1	-1	1	1	1	-1	-1	-1	1
1	11326310	1	1	-1	-1	-1	1	-1	-1	-1	-1	-1	-1	1	-1	1	-1	-1	1	-1	1	-1	-1	-1	1	-1	1	-1	-1	1	1	-1	1	-1	-1	-1	-1	-1	-1	1	-1	-1	-1	1	1	-1	1	-1	1
1	11326494	-1	-1	-1	-1	1	-1	-1	-1	-1	-1	-1	-1	-1	-1	-1	-1	-1	-1	-1	-1	-1	-1	-1	1	-1	1	-1	-1	-1	-1	-1	-1	1	-1	-1	1	-1	-1	-1	-1	-1	-1	-1	-1	-1	-1	-1	-1
1	11326596	1	1	1	-1	-1	1	1	1	-1	1	1	1	1	-1	-1	-1	-1	1	-1	1	1	1	1	1	-1	1	1	1	-1	1	1	1	-1	-1	-1	-1	1	1	1	1	1	-1	1	1	-1	1	-1	1
1	11326634	1	-1	-1	1	1	1	-1	-1	1	-1	-1	-1	1	1	1	1	1	1	-1	-1	-1	-1	-1	1	1	1	-1	-1	1	1	-1	-1	1	1	1	1	-1	-1	1	-1	-1	1	1	-1	1	1	1	1
1	11326806	-1	1	1	1	1	1	1	1	1	1	1	1	-1	1	1	1	1	1	1	1	1	-1	1	1	1	1	1	1	1	1	1	1	1	1	1	1	1	-1	1	-1	-1	1	1	1	1	1	1	1
1	11327039	1	1	1	1	1	1	1	1	1	1	1	1	1	1	1	1	1	1	1	1	1	-1	1	1	1	1	1	1	1	1	1	1	1	1	1	1	1	-1	1	-1	-1	1	1	1	1	1	1	1
1	11327217	1	1	1	1	1	1	1	1	1	1	1	1	1	1	1	1	1	1	1	1	1	-1	1	1	1	1	1	1	1	1	1	1	1	1	1	1	1	-1	1	-1	-1	1	1	1	1	1	1	1
1	11327336	1	1	1	1	1	1	1	1	1	1	1	1	1	1	1	1	1	1	-1	1	1	-1	1	1	1	1	1	1	1	1	1	1	1	1	1	1	1	-1	-1	-1	-1	1	1	1	1	1	1	1
1	11327410	1	1	1	1	1	1	1	1	1	1	1	1	1	1	1	1	1	1	-1	1	1	-1	1	1	1	1	1	1	1	1	1	1	1	1	1	1	1	-1	1	-1	-1	1	1	1	1	1	1	1
1	11327497	1	1	1	1	1	1	1	1	1	1	1	1	1	1	1	1	1	1	-1	1	1	-1	1	1	1	1	1	1	1	1	1	1	1	1	1	1	1	-1	1	-1	-1	1	1	1	1	1	1	1
1	11327697	1	1	1	1	1	1	1	1	1	1	1	1	1	1	1	1	1	1	1	1	1	-1	1	1	1	1	1	1	1	1	1	1	1	1	1	1	1	-1	1	-1	-1	1	1	1	1	1	1	1
1	11327831	1	1	1	1	1	1	1	1	1	1	1	1	1	1	1	1	1	1	1	1	1	-1	1	1	1	1	1	1	1	1	1	1	1	1	1	1	1	-1	1	-1	-1	1	1	1	1	1	1	1
1	11327855	1	1	1	1	1	1	1	1	1	-1	1	-1	1	1	1	1	1	1	1	1	1	-1	1	1	1	1	1	1	1	1	1	1	1	1	1	1	1	-1	1	-1	-1	1	1	1	1	1	1	1
1	11328236	1	1	1	1	1	-1	1	1	1	1	1	1	1	1	1	1	1	-1	-1	1	1	1	1	1	-1	-1	1	1	1	1	1	1	1	1	1	1	1	-1	-1	1	1	1	-1	1	1	1	1	1
1	11328411	1	1	1	1	1	1	1	1	1	1	1	1	-1	1	1	1	1	-1	-1	1	1	-1	1	1	1	-1	1	1	1	1	1	1	1	1	1	1	1	-1	-1	-1	-1	1	1	1	1	1	1	1
1	11328803	1	1	1	1	-1	1	1	1	1	1	1	1	1	1	1	1	1	1	1	1	1	1	1	1	1	1	1	1	1	1	1	1	-1	1	1	-1	1	1	1	1	1	1	1	1	1	1	1	1
1	11329042	1	1	1	1	1	1	1	1	1	1	1	1	1	1	1	1	1	1	1	1	1	-1	1	1	1	1	1	1	1	1	1	1	1	1	1	1	1	-1	1	-1	-1	1	1	1	1	1	1	1
1	11329319	-1	1	1	-1	1	-1	1	1	-1	1	1	1	-1	-1	1	1	1	-1	-1	1	1	-1	1	1	-1	1	1	1	1	-1	1	1	1	1	1	1	1	-1	1	-1	-1	1	-1	1	1	1	-1	-1
1	11329497	-1	1	1	-1	1	-1	1	1	-1	1	1	1	-1	-1	1	1	1	1	-1	1	1	-1	1	1	1	1	1	1	1	-1	1	1	1	-1	-1	1	1	-1	1	-1	-1	1	-1	1	1	1	-1	-1
1	11329695	1	1	1	1	1	1	1	1	1	1	1	1	1	1	1	1	1	-1	1	1	1	-1	1	1	1	1	1	1	1	1	1	-1	1	-1	-1	1	1	-1	1	-1	-1	1	-1	1	1	1	1	1
1	11330815	-1	-1	-1	-1	-1	-1	-1	-1	-1	-1	-1	-1	-1	-1	-1	-1	-1	1	1	-1	-1	-1	-1	1	-1	-1	-1	-1	-1	-1	-1	-1	-1	-1	-1	-1	-1	-1	-1	-1	-1	-1	1	-1	-1	-1	-1	-1
1	11331144	-1	1	-1	1	1	1	-1	-1	1	-1	1	-1	-1	1	1	1	1	1	1	1	-1	-1	-1	1	-1	1	-1	-1	-1	-1	-1	-1	1	1	1	1	-1	-1	1	-1	-1	1	1	-1	-1	-1	1	-1
1	11331811	1	1	1	1	-1	1	1	1	1	1	1	1	1	1	1	-1	-1	1	1	1	1	1	1	1	1	1	1	1	1	1	1	1	-1	1	1	-1	1	1	1	1	1	-1	1	1	1	1	1	1
1	11333684	-1	1	-1	1	-1	-1	-1	-1	-1	-1	-1	-1	-1	1	-1	-1	-1	-1	-1	1	-1	-1	-1	1	-1	-1	-1	-1	-1	1	-1	-1	-1	-1	-1	-1	-1	-1	-1	-1	-1	-1	-1	-1	-1	-1	-1	-1
1	11333922	-1	1	-1	1	-1	-1	-1	-1	-1	-1	-1	-1	-1	1	-1	-1	-1	-1	-1	1	-1	-1	-1	1	-1	-1	-1	-1	-1	-1	-1	-1	-1	-1	-1	-1	-1	-1	-1	-1	-1	-1	-1	-1	-1	-1	-1	-1
1	11334165	-1	1	-1	1	-1	-1	-1	1	-1	-1	-1	-1	-1	-1	-1	-1	-1	-1	-1	1	-1	-1	-1	1	-1	-1	-1	-1	-1	1	-1	-1	-1	-1	-1	-1	-1	-1	-1	-1	1	-1	-1	-1	-1	-1	-1	-1
1	11334607	-1	1	-1	-1	-1	-1	-1	-1	-1	-1	-1	-1	-1	-1	-1	-1	-1	-1	-1	1	-1	-1	-1	1	-1	-1	-1	-1	-1	-1	-1	-1	-1	-1	-1	-1	-1	-1	-1	-1	-1	-1	-1	-1	-1	-1	-1	-1
1	11334730	-1	1	-1	1	-1	-1	-1	-1	-1	-1	-1	-1	-1	1	1	-1	-1	-1	-1	1	-1	-1	-1	1	-1	-1	-1	-1	-1	-1	-1	-1	-1	-1	-1	-1	-1	-1	1	-1	-1	-1	-1	-1	-1	-1	-1	-1
1	11338742	-1	1	-1	1	-1	-1	-1	-1	1	-1	-1	-1	-1	1	-1	-1	-1	-1	-1	1	-1	-1	-1	1	-1	-1	-1	-1	-1	-1	-1	1	-1	-1	-1	-1	-1	-1	-1	-1	-1	1	-1	1	-1	-1	1	-1
1	11338916	-1	1	-1	1	-1	-1	-1	-1	1	-1	-1	-1	-1	1	-1	-1	-1	-1	-1	1	-1	-1	-1	1	-1	-1	-1	-1	-1	-1	-1	-1	-1	-1	-1	-1	-1	-1	-1	-1	-1	1	-1	-1	-1	-1	1	-1
1	11339135	-1	1	-1	1	-1	1	-1	-1	1	-1	-1	-1	-1	1	-1	1	1	1	-1	1	-1	-1	-1	1	-1	1	-1	-1	-1	-1	-1	1	-1	-1	-1	-1	-1	-1	-1	-1	-1	1	1	1	-1	-1	1	-1
1	11339404	-1	-1	-1	-1	-1	1	-1	-1	-1	-1	-1	-1	-1	-1	-1	-1	-1	-1	-1	-1	-1	-1	-1	1	-1	-1	-1	-1	-1	-1	-1	1	-1	-1	-1	-1	-1	-1	-1	-1	-1	-1	-1	-1	-1	-1	-1	-1
1	11339734	-1	-1	-1	-1	-1	1	-1	-1	-1	-1	-1	-1	-1	-1	-1	-1	-1	-1	-1	-1	-1	-1	-1	1	-1	-1	-1	1	-1	-1	-1	1	-1	-1	-1	-1	-1	-1	-1	-1	-1	-1	-1	1	-1	-1	-1	-1
1	11339845	1	-1	1	-1	-1	1	1	1	-1	1	1	1	1	-1	1	-1	-1	-1	1	-1	1	1	1	1	-1	-1	1	1	1	1	1	-1	1	1	1	1	1	1	1	1	1	-1	-1	-1	1	1	-1	1
1	11339926	1	-1	1	-1	1	1	1	1	-1	1	1	1	1	-1	1	-1	-1	-1	1	-1	1	1	1	1	1	-1	1	1	1	1	1	1	1	1	1	1	1	1	1	1	1	-1	-1	1	1	1	-1	1
1	11340768	1	-1	-1	1	-1	-1	-1	-1	1	-1	-1	-1	1	1	-1	-1	-1	-1	-1	1	-1	-1	-1	1	-1	-1	-1	-1	-1	-1	-1	1	-1	-1	-1	-1	-1	-1	-1	-1	-1	1	-1	-1	-1	-1	1	-1
1	11340803	1	1	-1	1	-1	1	-1	-1	1	-1	-1	-1	1	1	1	-1	-1	1	-1	1	-1	-1	-1	1	-1	-1	-1	-1	-1	-1	-1	1	-1	-1	-1	-1	-1	-1	1	-1	-1	1	-1	1	-1	-1	1	-1
1	11341111	1	1	-1	1	-1	-1	-1	-1	1	-1	-1	-1	1	1	-1	1	1	1	-1	1	-1	-1	-1	1	-1	1	-1	-1	-1	-1	-1	1	-1	-1	-1	-1	-1	-1	-1	-1	-1	1	1	1	-1	-1	1	-1
1	11341202	1	1	1	1	1	1	1	1	1	1	1	1	1	1	1	-1	-1	-1	1	1	1	1	1	1	1	-1	1	1	1	1	1	1	1	1	1	1	1	1	1	1	1	1	-1	1	1	1	1	1
1	11342066	1	1	-1	1	-1	-1	-1	-1	1	-1	-1	-1	1	1	-1	-1	-1	-1	-1	1	-1	-1	-1	1	-1	-1	-1	-1	-1	-1	-1	1	-1	-1	-1	-1	-1	-1	-1	-1	-1	1	-1	1	-1	-1	1	-1
1	11342159	-1	-1	1	1	1	1	1	1	1	1	1	1	-1	1	1	1	1	1	1	-1	1	1	1	1	1	-1	1	1	1	1	1	-1	1	1	1	1	1	1	1	1	1	-1	1	-1	1	1	1	1
1	11342216	1	1	-1	1	-1	-1	-1	-1	1	-1	-1	-1	1	1	-1	-1	-1	-1	-1	1	-1	-1	-1	1	-1	-1	-1	-1	-1	-1	-1	1	-1	-1	-1	-1	-1	-1	-1	-1	-1	1	-1	1	-1	-1	1	-1
1	11342363	1	1	-1	1	-1	-1	-1	-1	1	-1	-1	-1	1	1	-1	-1	1	1	-1	1	-1	-1	-1	1	-1	-1	-1	-1	-1	-1	-1	1	-1	-1	-1	-1	-1	-1	-1	-1	-1	1	-1	1	-1	-1	1	-1
1	11342527	1	1	1	1	1	1	1	1	1	1	1	1	1	1	1	-1	-1	-1	1	1	1	1	1	1	1	-1	1	1	1	1	1	1	1	1	1	1	1	1	1	1	1	1	-1	1	1	1	1	1
1	11343610	1	1	1	1	1	1	1	1	1	1	1	1	1	1	1	1	1	1	1	1	1	-1	1	1	1	1	1	1	1	1	1	1	1	1	1	1	1	-1	1	-1	-1	1	1	1	1	1	1	1
1	11344131	1	1	1	1	1	1	1	1	1	1	1	1	1	1	1	1	1	-1	1	1	1	1	1	1	1	-1	1	1	1	1	1	1	1	1	1	1	1	1	1	1	1	1	-1	1	1	1	1	1
1	11344585	-1	-1	1	1	1	-1	1	1	-1	1	1	-1	-1	1	1	1	1	-1	1	-1	1	1	1	1	-1	-1	1	1	1	1	1	-1	1	1	1	-1	1	1	1	1	1	-1	-1	-1	-1	1	-1	1
1	11345219	-1	-1	1	1	1	-1	1	1	-1	1	1	1	-1	1	1	1	1	-1	1	-1	1	1	1	1	-1	-1	1	1	1	1	1	-1	1	1	1	-1	1	1	1	1	1	-1	-1	-1	-1	1	-1	1
1	11345440	-1	-1	1	1	1	-1	1	1	-1	1	1	1	-1	1	1	1	1	-1	1	-1	1	1	1	1	-1	-1	1	1	1	1	1	-1	1	1	1	-1	1	1	1	1	1	-1	-1	-1	-1	1	-1	1
1	11345478	-1	-1	1	1	1	-1	1	1	-1	1	1	1	-1	1	1	1	1	-1	1	-1	1	1	1	1	-1	-1	1	1	1	1	1	-1	1	1	1	-1	1	1	1	1	1	-1	-1	-1	-1	1	-1	1
1	11345690	-1	-1	-1	-1	-1	-1	-1	-1	-1	1	-1	-1	-1	-1	-1	-1	-1	1	-1	-1	1	-1	1	1	-1	1	-1	1	-1	-1	-1	-1	-1	-1	-1	-1	-1	-1	-1	-1	-1	-1	1	-1	-1	-1	-1	-1
1	11345994	1	1	1	1	1	1	1	1	1	1	1	1	1	1	1	1	1	1	-1	1	1	1	1	1	1	1	1	1	1	1	1	-1	1	1	1	1	1	1	1	1	1	1	1	-1	1	1	1	1
1	11346049	1	1	1	-1	1	1	1	1	-1	-1	-1	-1	1	-1	1	-1	-1	1	1	1	1	-1	-1	1	1	1	1	1	1	-1	1	1	-1	1	1	1	1	-1	1	-1	-1	1	1	1	1	1	-1	-1
1	11346441	1	1	1	1	1	1	1	1	1	1	1	1	1	1	-1	1	1	-1	1	1	1	1	1	1	-1	-1	1	1	1	1	1	1	1	1	1	1	1	1	-1	1	1	1	-1	1	1	1	1	1
1	11346855	1	1	1	1	1	-1	1	1	1	1	1	1	1	1	1	1	1	-1	1	1	1	1	1	1	1	-1	1	1	1	1	1	1	1	1	1	1	1	1	1	1	1	1	-1	1	1	1	1	1
1	11346985	1	1	1	1	1	1	1	1	1	1	1	1	1	1	1	1	1	1	1	1	1	1	1	1	1	1	1	1	1	-1	1	1	1	1	1	1	1	1	1	1	1	1	1	1	1	1	1	-1
1	11348188	1	1	1	1	1	1	1	1	1	1	1	1	1	1	1	1	1	1	1	1	1	1	1	1	1	1	1	1	1	-1	1	1	1	1	1	1	1	1	1	1	1	1	1	1	1	1	1	-1
1	11348427	1	1	1	1	1	1	1	1	1	1	1	1	1	1	1	1	1	1	1	1	1	1	1	1	1	1	1	1	1	-1	1	1	1	1	1	1	1	1	1	1	1	1	1	1	1	1	1	-1
1	11349098	1	1	1	-1	1	-1	1	1	1	-1	-1	-1	1	-1	1	-1	-1	-1	1	1	-1	-1	-1	1	1	-1	1	-1	-1	1	1	1	-1	1	1	-1	-1	-1	1	-1	-1	-1	-1	1	1	-1	-1	1
1	11349215	1	1	1	-1	1	-1	1	1	1	-1	-1	-1	1	-1	1	-1	-1	-1	1	1	-1	-1	-1	1	1	-1	1	-1	-1	1	1	1	-1	1	1	-1	-1	-1	1	-1	-1	-1	-1	1	1	-1	-1	1
1	11349919	1	1	1	1	1	1	1	1	1	1	1	1	1	1	1	1	1	1	1	1	1	-1	1	1	1	1	1	1	1	1	1	1	1	1	1	1	1	-1	1	-1	-1	1	1	1	1	1	1	1
1	11350158	1	1	1	1	1	1	1	1	1	1	1	1	1	1	1	1	1	1	1	1	1	1	1	1	1	1	1	-1	1	-1	1	1	1	1	1	1	1	1	1	1	1	1	1	1	1	1	1	-1
1	11350183	1	-1	-1	-1	-1	1	-1	-1	-1	1	1	1	1	-1	-1	1	1	1	-1	-1	-1	1	1	1	-1	1	-1	1	-1	1	-1	-1	1	-1	-1	-1	1	1	-1	1	1	1	1	-1	-1	1	-1	1
1	11350214	1	-1	-1	1	-1	1	-1	-1	-1	1	1	1	1	1	-1	1	1	1	-1	-1	-1	1	1	1	-1	1	-1	-1	1	-1	-1	-1	1	-1	-1	1	1	1	-1	1	1	1	1	-1	-1	1	1	-1
1	11350308	-1	-1	1	-1	1	-1	1	1	1	1	-1	-1	-1	1	1	-1	-1	-1	-1	-1	-1	-1	-1	1	1	-1	1	-1	-1	-1	1	-1	-1	-1	-1	-1	-1	-1	-1	1	1	-1	-1	-1	-1	-1	-1	-1
1	11350456	-1	1	1	-1	1	-1	1	1	1	-1	-1	-1	-1	-1	1	-1	-1	-1	1	1	1	-1	-1	1	1	-1	1	1	-1	1	1	1	-1	1	1	-1	-1	-1	1	-1	1	-1	-1	1	1	-1	-1	1
1	11350522	-1	1	1	1	1	1	1	1	1	-1	1	-1	-1	1	1	-1	-1	-1	1	1	1	-1	-1	1	1	-1	1	1	1	1	1	1	-1	1	1	1	-1	-1	-1	-1	-1	-1	-1	1	1	-1	1	1
1	11352740	-1	-1	-1	1	-1	-1	-1	-1	-1	-1	-1	1	-1	1	-1	1	1	-1	-1	-1	-1	1	1	1	-1	-1	-1	-1	-1	-1	-1	-1	1	-1	-1	1	1	1	-1	1	1	1	-1	-1	-1	-1	1	-1
1	11352836	-1	1	-1	1	-1	-1	-1	-1	1	1	-1	-1	-1	1	-1	-1	-1	-1	-1	1	1	-1	-1	1	-1	-1	-1	-1	-1	-1	-1	-1	-1	-1	-1	1	-1	-1	-1	-1	-1	-1	-1	-1	1	-1	1	-1
1	11353384	1	-1	1	1	1	1	1	1	1	-1	1	1	1	1	1	1	1	1	1	-1	1	1	1	1	1	1	1	1	1	1	1	1	1	1	1	1	1	1	1	1	1	1	1	1	1	1	1	1
1	11353471	-1	1	-1	-1	-1	-1	-1	-1	-1	-1	1	-1	-1	1	-1	-1	-1	-1	-1	1	-1	-1	-1	1	-1	1	-1	-1	-1	-1	-1	-1	-1	-1	-1	-1	-1	-1	-1	-1	-1	-1	-1	-1	-1	-1	1	-1
1	11354683	-1	1	-1	1	-1	1	-1	-1	-1	1	-1	-1	-1	1	-1	-1	-1	-1	-1	1	-1	-1	-1	1	-1	1	-1	-1	-1	-1	-1	-1	-1	-1	-1	-1	-1	-1	-1	-1	-1	-1	-1	-1	-1	-1	1	1
1	11354761	-1	-1	-1	1	1	1	-1	-1	1	1	1	-1	-1	-1	-1	1	1	1	-1	-1	1	-1	-1	1	-1	1	-1	1	-1	-1	-1	1	1	-1	-1	-1	-1	-1	-1	-1	-1	-1	1	1	1	1	-1	-1
1	11354977	-1	-1	-1	-1	1	1	-1	-1	1	-1	1	-1	-1	-1	-1	1	1	1	-1	-1	-1	-1	-1	1	-1	1	-1	1	-1	-1	-1	1	1	-1	-1	-1	-1	-1	-1	-1	-1	-1	1	1	1	1	-1	-1
1	11355227	-1	1	-1	1	1	1	-1	-1	-1	-1	1	-1	-1	1	-1	-1	-1	1	-1	1	1	-1	-1	1	-1	1	-1	1	-1	-1	-1	1	1	-1	-1	1	-1	-1	-1	-1	-1	-1	1	1	-1	1	-1	1
1	11355310	-1	1	-1	-1	1	-1	-1	-1	1	-1	1	-1	-1	-1	-1	1	1	1	-1	1	1	-1	-1	1	-1	1	-1	1	-1	-1	-1	1	1	-1	-1	-1	-1	-1	-1	-1	-1	-1	-1	1	1	1	-1	1
1	11355811	-1	-1	-1	-1	-1	1	-1	-1	-1	1	1	-1	-1	-1	-1	-1	-1	1	-1	-1	-1	-1	-1	1	-1	1	-1	1	-1	-1	-1	1	1	-1	-1	-1	-1	-1	-1	-1	-1	-1	1	1	-1	1	-1	-1
1	11356245	-1	-1	-1	-1	-1	1	-1	-1	-1	1	1	-1	-1	-1	-1	-1	-1	1	-1	-1	-1	-1	-1	1	-1	1	-1	-1	-1	-1	-1	1	1	-1	-1	-1	-1	-1	-1	-1	-1	-1	1	1	-1	1	-1	-1
1	11356443	1	-1	1	1	-1	1	1	1	1	1	1	1	1	1	1	1	1	1	1	-1	-1	1	1	1	1	1	1	-1	1	1	1	1	1	1	1	-1	1	1	1	1	1	1	1	1	1	1	1	-1
1	11356774	1	1	1	1	1	-1	1	1	-1	-1	-1	1	1	1	1	-1	-1	-1	1	1	1	1	1	1	1	-1	1	1	1	1	1	-1	-1	1	1	1	1	1	1	1	1	1	-1	-1	-1	-1	-1	1
1	11357420	-1	-1	-1	-1	-1	-1	-1	-1	1	-1	-1	-1	-1	-1	-1	1	1	1	-1	-1	1	-1	-1	1	-1	1	-1	1	-1	-1	-1	-1	1	-1	-1	-1	1	-1	-1	-1	-1	-1	-1	-1	1	1	1	-1
1	11357508	1	1	1	1	1	1	1	1	1	1	1	1	1	1	1	1	1	1	1	1	1	-1	1	1	1	1	1	1	1	1	1	1	1	1	1	1	1	-1	1	-1	-1	1	1	1	1	1	1	1
1	11357676	-1	-1	-1	-1	-1	-1	-1	-1	1	-1	-1	-1	-1	-1	-1	1	1	-1	-1	-1	-1	-1	-1	1	-1	-1	-1	-1	-1	-1	-1	-1	-1	-1	-1	-1	-1	-1	-1	-1	-1	-1	-1	-1	1	-1	-1	-1
1	11357760	1	-1	-1	-1	-1	-1	-1	-1	1	-1	-1	-1	-1	-1	-1	1	1	-1	-1	-1	-1	-1	-1	1	-1	-1	-1	-1	-1	-1	-1	-1	-1	-1	-1	-1	-1	-1	-1	-1	-1	1	-1	-1	1	-1	-1	-1
1	11359908	1	1	1	1	1	1	1	1	1	1	1	1	1	1	1	1	1	1	1	1	1	1	1	1	1	-1	1	1	1	1	1	1	-1	-1	-1	1	1	1	1	1	1	1	1	1	1	1	1	1
1	11360032	1	1	1	1	1	-1	1	1	1	1	1	1	1	1	1	1	1	1	1	1	1	1	1	1	1	-1	1	1	1	1	1	1	-1	-1	-1	1	1	1	1	1	1	1	1	1	1	1	1	-1
1	11360187	1	1	1	1	1	1	1	1	1	1	1	1	1	1	1	1	1	1	1	1	1	1	1	1	1	-1	1	1	1	1	1	1	-1	-1	-1	1	1	1	1	1	-1	1	1	1	1	1	1	1
1	11360217	1	1	1	1	1	1	1	1	1	1	1	1	1	1	1	1	1	1	1	1	1	1	1	1	1	-1	1	1	1	1	1	1	-1	-1	-1	1	1	1	1	1	1	1	1	1	1	1	1	-1
1	11360448	1	1	1	1	1	1	1	1	1	1	1	1	1	1	1	1	1	1	1	1	1	1	1	1	1	-1	1	1	1	1	1	1	-1	-1	-1	1	1	1	1	1	1	1	1	1	1	1	1	-1
1	11360910	1	1	-1	1	1	1	-1	-1	1	1	1	1	1	1	1	1	1	1	1	1	1	1	1	1	1	-1	-1	1	1	1	-1	1	1	1	1	1	1	1	1	1	1	1	1	1	1	1	1	-1
1	11361045	1	1	1	1	1	1	1	1	1	1	1	1	1	1	1	1	1	1	1	1	1	1	1	1	1	1	1	1	1	1	1	1	1	1	1	1	1	1	1	1	1	1	1	1	1	1	1	-1
1	11361249	1	1	-1	1	1	1	-1	-1	1	1	1	1	1	1	1	1	1	1	1	1	1	1	1	1	1	-1	-1	1	1	1	-1	1	1	1	1	1	1	1	1	1	1	1	1	1	1	1	1	1
1	11361694	1	1	1	1	1	1	1	1	1	1	1	1	1	1	1	1	1	1	1	1	1	1	1	1	1	1	1	1	1	1	1	1	1	1	1	1	1	1	1	1	1	1	1	1	1	1	1	-1
1	11362151	1	1	-1	1	1	1	-1	-1	1	1	1	1	1	1	1	1	1	1	1	1	1	1	1	1	1	-1	-1	1	1	1	-1	1	1	1	1	1	1	1	1	1	1	1	1	1	1	1	1	-1
1	11362857	1	1	1	1	1	1	1	1	1	1	1	1	1	1	1	1	1	1	1	1	1	1	1	1	1	1	1	1	1	1	1	1	1	1	1	1	1	1	1	1	1	1	1	1	1	1	1	-1
1	11362871	1	1	-1	1	1	1	-1	-1	1	1	1	1	1	1	1	1	1	1	1	1	1	1	1	1	1	-1	-1	1	1	1	-1	1	1	1	1	1	1	1	1	1	1	1	1	1	1	1	1	-1
1	11362985	-1	-1	1	-1	1	-1	1	1	1	1	1	-1	-1	-1	1	1	1	1	-1	-1	1	-1	-1	1	1	1	1	1	-1	1	1	1	1	1	1	1	1	-1	1	-1	-1	-1	-1	1	1	1	1	1
1	11363054	1	1	-1	1	1	1	-1	-1	1	1	1	1	1	1	1	1	1	1	1	1	1	1	1	1	1	-1	-1	1	1	1	-1	1	1	1	1	1	1	1	1	1	1	1	1	1	1	1	1	1
1	11363264	1	1	1	1	1	1	1	1	1	1	1	1	1	1	1	1	1	1	1	1	1	1	1	1	1	1	1	1	1	1	1	1	1	1	1	1	1	1	1	1	1	1	1	1	1	1	1	-1
1	11363793	1	1	-1	1	1	1	-1	-1	1	1	1	1	1	1	1	1	1	1	1	1	1	1	1	1	1	-1	-1	1	1	1	-1	1	1	1	1	1	1	1	1	1	1	1	1	1	1	1	1	-1
1	11363858	1	1	1	1	1	1	1	1	1	1	1	1	1	1	1	1	1	1	1	1	1	1	1	1	1	1	1	1	1	1	1	1	1	1	1	1	1	1	1	1	1	1	1	1	1	1	1	-1
1	11364306	1	1	1	1	1	1	1	1	1	1	1	-1	1	1	1	1	1	1	1	1	1	-1	-1	1	1	1	1	1	1	1	1	1	1	1	1	1	1	-1	1	-1	-1	1	1	1	1	1	1	1
1	11364487	1	1	-1	-1	1	1	-1	-1	-1	1	1	1	1	-1	1	1	1	1	1	1	1	1	1	1	1	-1	-1	1	1	1	1	1	1	1	1	1	1	1	1	1	1	1	1	1	1	-1	1	-1
1	11364891	1	1	-1	1	1	1	-1	-1	1	1	1	1	1	1	1	1	1	1	1	1	1	1	1	1	1	-1	-1	1	1	1	-1	1	1	1	1	1	1	1	1	1	1	1	1	1	1	-1	1	-1
1	11365879	1	1	1	1	1	1	1	1	1	1	1	1	1	1	1	-1	-1	1	1	1	1	1	1	1	1	-1	1	1	1	1	1	1	1	1	1	1	1	1	1	1	1	1	1	1	1	1	1	-1
1	11365898	1	1	1	1	1	1	1	1	1	1	1	1	1	1	1	-1	-1	1	1	1	1	1	1	1	1	1	1	1	1	1	1	1	1	1	1	1	1	1	1	1	1	1	1	1	1	1	1	-1
1	11366739	-1	-1	-1	-1	-1	-1	-1	-1	-1	1	-1	-1	-1	-1	-1	1	1	-1	-1	-1	-1	-1	-1	1	-1	-1	-1	-1	-1	-1	-1	-1	-1	-1	-1	-1	1	-1	-1	-1	-1	-1	-1	-1	-1	-1	-1	1
1	11366817	1	1	1	1	-1	1	1	1	1	-1	1	1	1	1	1	-1	-1	1	1	1	1	1	1	1	1	1	1	1	1	1	1	1	1	1	1	1	-1	1	1	1	1	1	1	1	1	1	1	-1
1	11367086	1	1	1	1	-1	1	1	1	1	-1	1	1	1	1	1	-1	-1	1	1	1	1	1	1	1	1	1	1	1	1	1	1	1	1	1	1	1	-1	1	1	1	1	1	1	1	1	1	1	-1
1	11367500	-1	-1	-1	-1	1	-1	-1	-1	1	1	1	-1	-1	-1	1	1	1	1	-1	-1	1	-1	-1	1	1	1	-1	1	-1	1	-1	1	1	-1	-1	1	1	-1	1	-1	-1	-1	-1	1	1	-1	1	1
1	11368153	1	1	1	1	1	1	1	1	1	1	1	1	1	1	1	-1	-1	1	1	-1	1	1	1	1	1	1	1	1	1	1	1	1	1	1	1	1	1	1	1	1	1	1	1	1	1	1	1	-1
1	11370782	-1	-1	-1	-1	1	-1	-1	-1	-1	1	-1	-1	-1	-1	-1	1	1	-1	-1	-1	-1	-1	-1	1	-1	-1	-1	-1	-1	-1	-1	-1	1	-1	-1	-1	-1	-1	-1	-1	-1	-1	-1	-1	-1	-1	-1	-1
1	11370907	-1	-1	-1	-1	1	1	-1	-1	-1	-1	-1	-1	-1	-1	-1	-1	-1	-1	-1	-1	-1	-1	-1	1	-1	1	-1	-1	-1	-1	-1	-1	1	-1	-1	-1	-1	-1	-1	-1	-1	-1	-1	-1	-1	-1	-1	-1
1	11371142	1	1	1	1	1	-1	1	1	1	1	1	1	1	1	1	1	1	1	1	1	1	-1	1	1	1	1	1	1	1	1	1	1	1	1	1	1	1	-1	1	-1	-1	1	1	1	1	1	1	1
1	11372231	1	1	-1	1	-1	1	-1	-1	1	-1	1	1	1	1	1	1	1	1	1	1	1	1	1	1	1	-1	-1	1	1	1	-1	1	1	1	1	1	1	1	1	1	1	1	1	1	1	1	-1	1
1	11373325	1	-1	-1	1	-1	1	-1	-1	1	-1	1	1	1	1	1	1	1	1	1	1	1	1	1	1	1	-1	-1	1	1	1	-1	1	1	1	1	1	1	1	1	1	1	1	1	1	1	1	-1	1
1	11373540	-1	-1	1	-1	1	-1	1	1	1	1	-1	-1	-1	-1	-1	-1	-1	-1	-1	-1	-1	-1	-1	1	-1	1	1	-1	-1	1	1	1	-1	1	1	-1	-1	-1	-1	-1	-1	-1	-1	-1	1	-1	1	1
1	11373613	-1	-1	1	-1	1	-1	1	1	1	1	-1	-1	-1	-1	-1	-1	-1	-1	-1	-1	-1	-1	-1	1	-1	1	1	-1	-1	1	1	1	-1	1	1	-1	-1	-1	-1	-1	-1	-1	-1	-1	1	-1	1	1
1	11374143	-1	-1	1	-1	1	-1	1	1	1	1	-1	-1	-1	-1	-1	-1	-1	-1	-1	-1	-1	-1	-1	1	-1	1	1	-1	-1	1	1	1	1	1	1	-1	1	-1	-1	-1	-1	-1	-1	-1	1	-1	1	1
1	11374631	1	-1	1	1	1	1	1	1	1	1	1	-1	-1	1	-1	-1	-1	1	-1	1	-1	1	-1	1	-1	1	1	-1	1	1	1	1	1	-1	-1	1	-1	1	-1	1	1	1	-1	-1	1	-1	1	1
1	11374844	1	-1	1	-1	1	-1	1	1	1	1	1	1	-1	-1	-1	-1	-1	1	-1	1	1	-1	-1	1	-1	1	1	-1	1	1	1	1	1	1	1	1	-1	-1	-1	-1	-1	1	-1	1	1	-1	1	-1
1	11375204	1	1	1	1	1	-1	1	1	1	1	1	1	1	1	1	1	1	1	1	1	1	-1	1	1	1	1	1	1	1	1	1	1	1	1	1	1	1	-1	1	-1	-1	-1	1	1	1	1	1	1
1	11375230	1	1	1	1	1	-1	1	1	1	1	1	1	1	1	1	1	1	1	1	1	1	-1	1	1	1	1	1	1	1	1	1	1	1	1	1	1	1	-1	1	-1	-1	1	1	1	1	1	1	1
1	11375326	1	-1	1	1	1	1	1	1	1	1	1	1	-1	1	-1	-1	1	1	-1	1	1	1	1	1	-1	1	1	-1	1	1	1	1	1	1	1	1	1	1	-1	1	1	1	-1	1	1	-1	1	1
1	11375353	1	-1	1	-1	1	1	1	1	1	1	1	-1	-1	-1	-1	-1	-1	1	-1	1	1	1	-1	1	-1	1	1	-1	1	1	1	1	1	1	1	1	-1	1	-1	1	1	1	-1	1	1	-1	1	-1
1	11375608	1	-1	1	-1	1	-1	1	1	1	1	1	-1	-1	-1	-1	-1	-1	1	-1	1	1	1	-1	1	-1	1	1	-1	1	1	1	1	1	1	1	1	-1	1	-1	1	1	1	-1	1	1	-1	1	-1
1	11375818	1	-1	1	1	1	1	1	1	1	1	1	1	-1	1	-1	-1	-1	1	-1	1	1	1	1	1	-1	1	1	-1	1	1	1	1	1	1	1	1	1	1	-1	1	1	1	-1	1	1	-1	1	1
1	11375939	-1	-1	1	-1	1	-1	1	1	1	1	-1	-1	-1	-1	-1	-1	-1	-1	-1	-1	-1	-1	-1	1	-1	1	1	-1	-1	1	1	-1	-1	-1	-1	-1	-1	-1	-1	-1	-1	-1	-1	-1	1	-1	1	-1
1	11376303	1	-1	1	1	1	1	1	1	1	1	1	-1	-1	1	-1	-1	-1	1	-1	1	1	1	-1	1	-1	1	1	-1	1	1	1	1	1	1	1	1	-1	1	-1	1	1	1	-1	1	1	-1	1	1
1	11376435	1	-1	1	1	1	1	1	1	1	1	1	1	-1	1	-1	-1	-1	1	-1	1	1	1	1	1	-1	1	1	-1	1	1	1	1	1	1	1	1	1	1	-1	1	1	1	-1	1	1	-1	1	1
1	11376588	1	-1	1	1	1	1	1	1	1	1	1	-1	-1	1	-1	-1	-1	1	-1	1	1	1	-1	1	-1	1	1	-1	1	1	1	1	1	1	1	1	-1	1	-1	1	1	1	-1	1	1	-1	1	1
1	11376651	1	-1	1	1	1	-1	1	1	1	1	1	-1	-1	1	-1	-1	-1	1	-1	1	1	-1	-1	1	-1	1	1	-1	1	1	1	1	1	1	1	1	-1	-1	-1	-1	-1	1	-1	1	1	-1	1	1
1	11376686	1	-1	1	1	1	1	1	1	1	1	1	1	-1	1	-1	-1	-1	1	-1	1	1	1	1	1	-1	1	1	-1	1	1	1	1	1	1	1	1	1	1	-1	1	1	1	-1	1	1	-1	1	1
1	11376726	1	-1	1	1	1	1	1	1	1	1	1	1	-1	1	-1	-1	-1	1	-1	1	1	1	1	1	-1	1	1	-1	1	1	1	1	1	1	1	1	1	1	-1	1	1	1	-1	1	1	-1	1	1
1	11377038	1	-1	1	1	1	1	1	1	1	1	1	1	-1	1	-1	-1	-1	1	-1	1	1	1	1	1	-1	1	1	-1	1	1	1	1	1	1	1	1	1	1	-1	1	1	1	-1	1	1	-1	1	1
1	11377179	1	-1	1	1	1	-1	1	1	1	1	1	-1	-1	1	-1	-1	-1	1	-1	1	1	-1	-1	1	-1	1	1	-1	1	1	1	1	1	1	1	1	-1	-1	-1	-1	-1	1	-1	1	1	-1	1	1
1	11377514	1	-1	1	1	1	-1	1	1	1	1	-1	-1	-1	1	-1	1	1	-1	-1	-1	-1	-1	-1	1	-1	1	1	-1	1	1	1	1	1	-1	-1	-1	-1	-1	-1	-1	-1	-1	-1	-1	1	1	1	1
1	11377635	1	1	1	1	1	1	1	1	-1	1	1	1	1	1	1	1	1	1	1	1	1	1	1	1	1	1	1	1	1	-1	1	1	1	1	1	1	1	1	1	1	1	1	1	1	-1	1	1	1
1	11378548	1	-1	1	1	1	-1	1	1	1	1	1	1	-1	1	-1	-1	-1	1	-1	1	1	-1	1	1	-1	1	1	1	1	1	1	1	1	1	1	1	1	-1	-1	-1	-1	1	-1	1	1	-1	1	1
1	11378588	1	-1	1	1	1	1	1	1	1	1	1	-1	-1	1	-1	-1	-1	1	-1	1	1	-1	-1	1	-1	1	1	1	1	1	1	1	1	1	1	1	-1	-1	-1	-1	-1	1	-1	1	1	-1	1	1
1	11378823	1	1	1	1	-1	1	1	1	-1	1	1	1	1	1	-1	1	1	1	1	1	1	1	1	1	1	1	1	1	1	-1	1	1	1	1	1	1	1	1	-1	1	1	1	1	1	-1	1	1	-1
1	11379015	1	1	1	1	1	1	1	1	-1	1	1	1	1	1	1	1	1	1	1	1	1	1	1	1	1	1	1	1	1	-1	1	1	1	1	1	1	1	1	1	1	1	1	1	1	-1	1	1	1
1	11379073	1	-1	-1	1	1	-1	-1	-1	1	1	1	1	-1	1	1	-1	-1	1	-1	1	1	-1	1	1	-1	1	-1	1	1	1	-1	1	1	1	1	1	1	-1	1	-1	-1	1	-1	1	1	-1	-1	1
1	11379524	1	-1	-1	1	1	-1	1	-1	1	1	1	1	-1	1	1	-1	-1	-1	1	1	1	-1	1	1	-1	1	-1	1	1	1	-1	1	1	1	1	1	1	-1	1	1	-1	1	-1	1	1	-1	1	1
1	11379711	-1	1	1	-1	1	1	1	1	1	-1	-1	-1	1	-1	1	1	1	1	1	1	-1	1	-1	1	1	1	1	-1	-1	1	1	-1	-1	-1	-1	-1	-1	1	1	1	1	-1	1	-1	1	1	1	1
1	11380063	1	1	1	1	1	1	1	1	1	1	1	1	1	1	1	1	1	1	1	1	-1	1	1	1	1	1	1	1	1	1	1	1	1	1	1	-1	1	1	1	1	1	1	1	-1	1	1	1	1
1	11380133	-1	1	1	1	1	1	1	1	1	1	1	1	1	1	1	1	1	1	1	1	1	1	1	1	1	1	1	1	-1	1	1	-1	-1	1	1	1	1	1	1	1	1	1	1	1	1	1	1	1
1	11380212	1	1	1	1	1	1	1	1	1	1	1	1	-1	1	1	1	1	1	1	1	1	1	1	1	1	1	1	-1	1	1	1	1	1	1	1	1	1	1	1	1	1	-1	1	1	1	1	1	1
1	11380660	-1	1	1	1	1	1	1	1	1	1	1	1	1	1	1	1	1	1	1	1	1	1	1	1	1	1	1	1	-1	1	1	-1	-1	1	1	1	1	1	1	1	1	1	1	1	1	1	1	1
1	11380809	-1	1	1	1	1	1	1	1	1	1	1	1	1	1	1	1	1	1	1	1	1	1	1	1	1	1	1	1	-1	1	1	-1	-1	1	1	1	1	1	1	1	1	1	1	1	1	1	1	1
1	11382042	1	1	1	1	1	1	1	1	-1	1	1	1	1	1	1	1	1	1	1	1	1	1	1	1	1	1	1	1	1	-1	1	1	1	1	1	1	1	1	1	1	1	1	1	1	-1	1	1	1
1	11382316	-1	1	1	1	1	1	1	1	1	-1	1	1	1	1	1	1	1	1	1	1	1	-1	1	1	1	1	1	1	-1	1	1	1	1	1	1	1	1	-1	1	-1	1	1	1	1	1	1	1	1
1	11384197	1	1	1	1	-1	1	1	1	1	1	1	1	1	1	-1	1	1	1	1	1	1	1	1	1	1	1	1	1	1	1	1	1	1	1	1	1	1	1	-1	1	1	1	1	-1	1	1	1	1
1	11384804	1	1	-1	1	1	1	-1	-1	1	1	-1	1	1	1	1	-1	-1	1	1	-1	1	1	1	1	1	1	-1	1	1	1	-1	-1	1	1	1	1	1	1	1	1	1	1	1	1	1	1	-1	-1
1	11385661	1	1	1	1	1	1	1	1	1	1	1	1	1	1	1	1	1	1	1	1	1	1	1	1	1	1	1	1	1	-1	1	1	-1	1	1	1	1	1	1	1	1	1	1	1	-1	1	1	1
1	11385900	1	1	-1	1	-1	1	-1	-1	1	1	1	1	1	1	-1	1	1	1	-1	1	1	1	1	1	1	1	-1	-1	1	-1	-1	-1	-1	1	1	1	-1	1	-1	1	1	1	1	-1	-1	1	1	-1
1	11386078	-1	-1	-1	1	-1	1	-1	-1	-1	-1	1	-1	-1	1	-1	-1	-1	-1	-1	-1	-1	1	-1	1	-1	-1	-1	-1	-1	-1	-1	-1	-1	1	1	-1	-1	1	-1	1	1	-1	1	-1	-1	-1	1	-1
1	11386543	-1	-1	-1	-1	-1	-1	-1	-1	-1	-1	1	-1	-1	-1	1	1	1	-1	-1	-1	-1	-1	-1	1	-1	-1	-1	-1	-1	-1	-1	-1	-1	-1	-1	-1	-1	-1	1	-1	-1	-1	-1	1	-1	-1	-1	-1
1	11386584	-1	-1	-1	-1	-1	-1	-1	-1	-1	-1	1	-1	-1	-1	-1	1	1	-1	-1	-1	-1	-1	-1	1	-1	-1	-1	-1	-1	-1	-1	-1	-1	-1	-1	-1	-1	-1	1	-1	-1	-1	-1	1	-1	-1	-1	-1
1	11388222	-1	-1	-1	-1	-1	-1	-1	-1	-1	-1	-1	-1	-1	-1	-1	-1	-1	-1	-1	-1	-1	-1	-1	1	-1	-1	-1	-1	-1	-1	-1	-1	-1	-1	-1	-1	-1	-1	-1	-1	-1	-1	-1	-1	-1	-1	-1	-1
1	11388667	-1	-1	-1	-1	1	1	-1	-1	-1	1	1	1	-1	-1	1	-1	-1	1	-1	1	-1	1	1	1	-1	1	-1	-1	1	-1	-1	-1	1	1	1	1	1	1	1	1	1	1	-1	-1	-1	-1	1	-1
1	11389669	-1	-1	-1	-1	-1	1	-1	-1	-1	-1	1	1	-1	-1	1	-1	-1	1	-1	1	-1	1	1	1	-1	1	-1	-1	1	-1	-1	-1	1	1	1	1	-1	1	1	1	1	1	-1	1	-1	-1	1	-1
1	11390492	-1	-1	-1	1	-1	-1	-1	-1	1	-1	1	1	-1	1	1	-1	-1	1	-1	1	-1	-1	1	1	-1	-1	-1	-1	1	-1	1	-1	1	1	1	1	1	-1	1	-1	-1	1	-1	1	-1	-1	1	-1
1	11390613	1	-1	-1	-1	-1	-1	-1	-1	-1	-1	1	-1	-1	-1	-1	-1	-1	1	-1	-1	-1	-1	-1	1	-1	-1	-1	-1	1	-1	-1	-1	-1	1	1	1	-1	-1	-1	-1	-1	-1	-1	-1	-1	-1	-1	-1
1	11390941	-1	-1	-1	1	-1	1	-1	-1	1	-1	1	1	-1	1	1	-1	-1	-1	-1	1	-1	1	1	1	-1	-1	-1	-1	1	-1	-1	-1	1	1	1	1	1	1	1	1	1	-1	-1	-1	-1	-1	-1	-1
1	11391711	1	1	1	1	1	1	1	1	1	1	1	1	-1	1	1	1	1	1	1	1	-1	1	1	1	1	1	1	1	1	1	1	1	1	1	1	1	1	1	1	1	1	1	1	1	1	1	1	1
1	11392708	1	1	1	1	1	-1	1	1	1	1	1	1	1	1	1	1	1	1	1	1	1	1	1	1	1	1	1	1	1	-1	1	1	1	1	1	1	1	1	1	1	1	1	1	1	-1	1	1	1
1	11395138	1	1	1	1	1	1	1	1	1	1	1	1	1	1	1	1	1	1	1	1	1	1	1	1	1	-1	1	1	1	1	1	1	1	1	1	1	1	1	1	1	1	1	1	1	1	1	1	1
1	11395610	1	1	1	1	1	1	1	1	1	1	1	1	1	1	-1	-1	1	1	1	1	1	1	1	1	1	1	1	1	1	1	1	1	1	1	1	-1	1	1	-1	1	1	1	1	1	1	1	1	1
1	11396812	-1	-1	-1	1	1	-1	-1	-1	1	-1	-1	-1	-1	1	1	-1	-1	-1	-1	-1	-1	1	-1	1	-1	-1	-1	-1	-1	1	-1	-1	-1	-1	-1	1	1	1	1	1	1	-1	-1	-1	1	-1	-1	-1
1	11397089	1	1	1	-1	1	1	1	1	1	-1	1	1	1	-1	-1	1	1	1	-1	1	1	1	1	1	1	1	1	1	1	-1	1	1	1	1	1	-1	-1	1	-1	1	1	1	1	1	-1	1	1	1
1	11397305	-1	-1	-1	-1	-1	-1	-1	-1	-1	-1	-1	-1	-1	-1	1	-1	-1	-1	-1	-1	-1	-1	-1	1	-1	-1	-1	-1	-1	1	-1	-1	-1	-1	-1	1	-1	-1	1	-1	-1	-1	-1	-1	1	-1	-1	-1
1	11399068	1	1	1	1	1	1	1	1	1	1	1	1	1	1	-1	1	1	1	1	1	1	1	1	1	1	1	1	1	1	1	1	1	1	1	1	1	1	1	-1	1	1	1	1	1	1	1	1	1
1	11399215	-1	-1	1	-1	-1	1	1	1	-1	-1	-1	-1	1	-1	-1	-1	-1	-1	-1	-1	1	-1	-1	1	1	-1	-1	-1	1	-1	1	1	1	-1	-1	-1	-1	-1	-1	-1	-1	1	1	-1	-1	-1	-1	-1
1	11399277	1	1	1	1	1	1	1	1	1	1	1	1	1	1	1	1	1	1	1	1	1	1	1	1	1	1	1	1	1	-1	1	1	1	1	1	-1	1	1	1	1	1	1	1	1	-1	1	1	1
1	11400441	1	1	1	1	1	1	1	1	1	1	1	1	1	1	-1	1	1	1	1	1	1	1	1	1	1	1	1	1	1	-1	1	1	1	1	1	-1	1	1	-1	1	1	1	1	1	-1	1	1	1
1	11401368	1	1	1	1	1	1	1	1	1	1	1	1	1	1	1	1	1	1	1	1	1	-1	1	1	1	1	1	1	1	1	1	1	1	1	1	1	1	-1	1	-1	-1	1	1	1	1	1	1	1
1	11401893	1	1	1	1	1	1	1	1	1	1	1	1	1	1	-1	1	1	1	1	1	1	1	1	1	1	1	1	1	1	-1	1	1	1	1	1	-1	1	1	-1	1	1	1	1	1	-1	1	1	1
1	11402054	1	1	1	1	1	1	1	1	1	1	1	1	1	1	1	1	1	1	1	1	1	1	1	1	1	1	1	1	1	-1	1	1	1	1	1	1	1	1	1	1	1	1	1	1	-1	1	1	1
1	11402369	1	1	1	1	1	1	1	1	1	1	1	1	1	1	-1	1	1	1	1	1	1	-1	1	1	1	1	1	1	1	-1	1	1	1	1	1	-1	1	-1	-1	-1	-1	1	1	1	-1	1	-1	1
1	11403934	1	1	1	1	1	1	1	1	1	1	1	1	-1	1	1	1	1	1	1	1	-1	1	1	1	1	1	1	1	1	1	1	1	1	1	1	1	1	1	1	1	1	1	1	1	1	1	1	1
1	11404430	1	1	1	1	1	-1	1	1	1	-1	-1	1	1	1	1	1	1	1	1	1	1	1	1	1	1	1	1	1	1	1	1	1	-1	1	1	1	1	1	1	1	1	-1	-1	-1	1	1	1	-1
1	11406221	1	-1	1	-1	-1	1	1	1	-1	1	1	1	1	-1	1	1	1	-1	1	-1	1	1	-1	1	1	1	1	1	1	1	1	1	1	1	1	1	1	1	1	1	1	1	1	1	1	-1	1	-1
1	11406437	1	1	-1	1	1	-1	-1	-1	1	-1	1	1	-1	1	1	1	1	1	1	1	1	1	1	1	-1	1	-1	1	-1	-1	-1	-1	1	-1	-1	1	-1	1	1	1	1	1	1	1	1	1	1	1
1	11406600	1	1	-1	-1	1	1	-1	-1	1	1	1	1	1	-1	1	1	1	1	1	1	-1	-1	1	1	1	1	-1	1	1	1	-1	-1	1	1	1	-1	1	-1	1	-1	-1	1	1	1	1	1	1	1
1	11406672	-1	1	1	1	1	1	1	1	1	1	1	-1	1	1	1	1	1	1	1	1	1	-1	1	1	1	1	1	1	1	1	1	1	1	1	1	1	1	-1	1	-1	-1	1	1	1	1	1	1	1
1	11407058	1	1	1	-1	1	1	1	1	1	1	1	-1	1	-1	1	-1	-1	1	1	1	1	1	1	1	1	1	1	1	1	1	1	1	1	1	1	1	1	1	1	1	1	1	1	-1	1	1	1	-1
1	11407078	1	1	1	1	1	1	1	1	-1	1	1	-1	-1	1	1	1	1	1	1	1	-1	-1	-1	1	-1	1	1	1	-1	1	1	1	1	1	1	1	-1	-1	1	-1	-1	1	1	1	1	1	1	-1
1	11410867	1	1	1	-1	1	1	1	1	1	1	1	1	1	-1	1	-1	-1	-1	1	-1	1	1	1	1	1	1	1	1	1	1	1	1	-1	1	1	1	1	1	1	1	1	-1	1	-1	1	-1	1	-1
1	11412654	-1	1	-1	-1	-1	-1	-1	-1	-1	-1	-1	-1	-1	-1	-1	-1	-1	1	-1	-1	-1	-1	-1	1	1	1	-1	-1	-1	-1	-1	-1	-1	-1	-1	1	-1	-1	-1	-1	-1	-1	-1	1	-1	-1	-1	-1
1	11413193	1	1	1	-1	1	1	1	1	-1	1	1	-1	1	-1	-1	1	1	1	1	1	1	-1	-1	1	1	1	1	-1	1	1	1	1	-1	1	1	1	-1	-1	-1	-1	-1	1	1	1	1	1	1	1
1	11415051	-1	1	-1	-1	-1	-1	-1	-1	-1	-1	-1	-1	-1	-1	-1	-1	-1	-1	-1	-1	-1	-1	-1	1	-1	1	-1	-1	-1	-1	-1	1	-1	-1	-1	1	-1	-1	-1	-1	-1	-1	-1	1	-1	-1	-1	-1
1	11415081	-1	1	-1	-1	-1	-1	-1	-1	-1	-1	-1	-1	-1	-1	-1	-1	-1	-1	-1	-1	-1	-1	-1	1	-1	1	-1	-1	-1	-1	-1	-1	-1	-1	-1	1	-1	-1	-1	-1	-1	-1	-1	-1	-1	-1	-1	-1
1	11416153	-1	1	-1	-1	-1	-1	-1	-1	-1	-1	-1	-1	-1	-1	-1	-1	-1	-1	-1	-1	-1	-1	-1	1	-1	1	-1	-1	-1	-1	-1	-1	-1	-1	-1	1	-1	-1	-1	-1	-1	-1	-1	-1	-1	-1	-1	-1
1	11416633	-1	1	-1	-1	-1	-1	-1	-1	-1	-1	-1	-1	-1	-1	-1	-1	-1	-1	-1	-1	-1	-1	-1	1	-1	1	-1	-1	-1	-1	-1	-1	-1	-1	-1	1	-1	-1	-1	-1	-1	-1	-1	-1	-1	-1	-1	-1
1	11416804	-1	1	-1	-1	-1	-1	-1	-1	-1	-1	-1	-1	-1	-1	-1	-1	-1	-1	-1	-1	-1	-1	-1	1	-1	1	-1	-1	-1	-1	-1	1	-1	-1	-1	1	-1	-1	-1	-1	-1	-1	-1	1	-1	-1	-1	-1
1	11416983	-1	1	-1	-1	-1	-1	-1	-1	-1	-1	-1	-1	-1	-1	-1	-1	-1	-1	-1	-1	-1	-1	-1	1	-1	1	-1	-1	-1	-1	-1	1	-1	-1	-1	1	-1	-1	-1	-1	-1	-1	-1	1	-1	-1	-1	-1
1	11417128	-1	1	-1	-1	-1	-1	-1	-1	-1	-1	-1	-1	-1	-1	-1	-1	-1	-1	-1	-1	-1	-1	-1	1	-1	1	-1	-1	-1	-1	-1	-1	-1	-1	-1	-1	-1	-1	-1	-1	-1	-1	-1	1	-1	-1	-1	-1
1	11417253	-1	1	-1	-1	-1	-1	-1	-1	-1	-1	-1	-1	-1	-1	-1	-1	-1	-1	-1	-1	-1	-1	-1	1	-1	1	-1	-1	-1	-1	-1	1	-1	-1	-1	1	-1	-1	-1	-1	-1	-1	-1	1	-1	-1	-1	-1
1	11417428	-1	1	-1	-1	-1	-1	-1	-1	-1	-1	-1	-1	-1	-1	-1	-1	-1	-1	-1	-1	-1	-1	-1	1	-1	1	-1	-1	-1	-1	-1	-1	-1	-1	-1	1	-1	-1	-1	-1	1	-1	-1	-1	-1	-1	-1	-1
1	11417872	-1	1	-1	-1	-1	-1	-1	-1	-1	-1	-1	-1	-1	-1	-1	-1	-1	-1	-1	-1	-1	-1	-1	1	-1	1	-1	-1	-1	-1	-1	-1	-1	-1	-1	1	-1	-1	-1	-1	-1	-1	-1	-1	-1	-1	-1	-1
1	11418078	-1	1	-1	-1	-1	-1	-1	-1	-1	-1	-1	-1	-1	-1	-1	-1	-1	-1	-1	-1	-1	-1	-1	1	-1	1	-1	-1	-1	-1	-1	-1	-1	-1	-1	1	-1	-1	-1	-1	-1	-1	-1	-1	-1	-1	-1	-1
1	11418273	-1	1	-1	-1	-1	-1	-1	-1	-1	-1	-1	-1	-1	-1	-1	-1	-1	-1	-1	-1	-1	-1	-1	1	-1	1	-1	-1	-1	-1	-1	-1	-1	-1	-1	1	-1	-1	-1	-1	-1	-1	-1	-1	-1	-1	-1	-1
1	11419303	-1	1	-1	-1	-1	-1	-1	-1	-1	-1	-1	-1	-1	-1	-1	-1	-1	-1	-1	-1	-1	-1	-1	1	-1	1	-1	-1	-1	-1	-1	-1	-1	-1	-1	1	-1	-1	-1	-1	-1	-1	-1	1	-1	-1	-1	-1
1	11420137	-1	1	-1	-1	-1	-1	-1	-1	-1	-1	-1	-1	-1	-1	-1	-1	-1	-1	-1	-1	-1	-1	-1	1	-1	1	-1	-1	-1	-1	-1	-1	-1	-1	-1	1	-1	-1	-1	-1	-1	-1	-1	-1	-1	-1	-1	-1
1	11420152	1	1	1	1	1	1	1	1	1	1	1	1	1	1	1	1	1	1	1	1	1	1	1	1	1	-1	1	1	1	1	1	1	1	1	1	1	1	1	1	1	1	1	1	1	1	1	1	1
1	11420254	-1	1	-1	-1	-1	-1	-1	-1	-1	-1	-1	-1	-1	-1	-1	-1	-1	-1	-1	-1	-1	-1	-1	1	-1	1	-1	-1	-1	-1	-1	-1	-1	-1	-1	1	-1	-1	-1	-1	-1	-1	-1	1	-1	-1	-1	-1
1	11421655	-1	1	-1	-1	1	-1	-1	-1	-1	-1	-1	-1	-1	-1	-1	-1	-1	-1	-1	-1	-1	-1	-1	1	-1	1	-1	-1	-1	1	-1	-1	-1	1	1	1	-1	-1	-1	-1	-1	-1	1	1	-1	-1	1	-1
1	11421775	-1	1	-1	-1	1	-1	-1	-1	-1	-1	-1	-1	-1	-1	-1	-1	-1	-1	-1	-1	-1	-1	-1	1	-1	1	-1	-1	-1	1	-1	-1	-1	1	1	1	-1	-1	-1	-1	-1	-1	1	1	-1	-1	1	-1
1	11421883	-1	1	-1	-1	-1	-1	-1	-1	-1	-1	-1	-1	-1	-1	-1	-1	-1	-1	-1	-1	-1	-1	-1	1	-1	1	-1	-1	-1	-1	-1	-1	-1	-1	-1	1	-1	-1	-1	-1	-1	-1	-1	1	-1	-1	-1	-1
1	11421998	-1	1	-1	-1	-1	-1	-1	-1	-1	-1	-1	-1	-1	-1	-1	-1	-1	-1	-1	-1	-1	-1	-1	1	-1	1	-1	-1	-1	-1	-1	-1	-1	-1	-1	1	-1	-1	-1	-1	-1	-1	-1	1	-1	-1	-1	-1
1	11422503	-1	1	-1	-1	1	-1	-1	-1	-1	-1	-1	-1	-1	-1	-1	-1	-1	-1	-1	-1	-1	-1	-1	1	-1	1	-1	-1	-1	1	-1	-1	-1	1	1	1	-1	-1	-1	-1	-1	-1	1	1	-1	-1	1	-1
1	11422680	-1	1	-1	-1	-1	-1	-1	-1	-1	-1	-1	-1	-1	-1	-1	-1	-1	-1	-1	-1	-1	-1	-1	1	-1	1	-1	-1	-1	-1	-1	-1	-1	-1	-1	1	-1	-1	-1	-1	-1	-1	-1	1	-1	-1	-1	-1
1	11423085	-1	1	-1	-1	-1	-1	-1	-1	-1	-1	-1	-1	-1	-1	-1	-1	-1	-1	1	1	-1	-1	-1	1	-1	1	-1	-1	-1	-1	-1	-1	-1	-1	-1	1	-1	-1	-1	-1	-1	-1	-1	1	-1	-1	-1	-1
1	11423390	-1	1	-1	-1	-1	-1	-1	-1	-1	-1	-1	-1	-1	-1	-1	-1	-1	-1	-1	-1	-1	-1	-1	1	-1	1	-1	-1	-1	-1	-1	-1	-1	-1	-1	1	-1	-1	-1	-1	-1	-1	-1	1	-1	-1	-1	-1
1	11423587	-1	1	-1	-1	-1	-1	-1	-1	-1	-1	-1	-1	-1	-1	-1	-1	-1	-1	-1	-1	-1	-1	-1	1	-1	1	-1	-1	-1	1	-1	-1	-1	-1	-1	1	-1	-1	-1	-1	1	-1	-1	-1	-1	-1	-1	-1
1	11423717	-1	1	-1	-1	-1	-1	-1	-1	-1	-1	-1	-1	-1	-1	-1	-1	-1	-1	-1	-1	-1	-1	-1	1	-1	1	-1	-1	-1	-1	-1	-1	-1	-1	-1	1	-1	-1	-1	-1	-1	-1	-1	1	-1	-1	-1	-1
1	11424122	-1	-1	-1	-1	-1	-1	-1	-1	-1	-1	-1	-1	-1	-1	-1	-1	-1	-1	-1	-1	-1	-1	-1	1	-1	1	-1	-1	-1	-1	-1	-1	-1	-1	-1	1	-1	-1	-1	-1	-1	-1	-1	1	-1	-1	-1	-1
1	11424527	-1	1	-1	-1	-1	-1	-1	-1	-1	-1	-1	-1	-1	-1	-1	-1	-1	-1	-1	-1	-1	-1	-1	1	-1	1	-1	-1	-1	-1	-1	-1	-1	-1	-1	1	-1	-1	-1	-1	-1	-1	-1	1	-1	-1	-1	-1
1	11424581	1	1	-1	1	-1	1	-1	-1	1	1	1	1	1	1	1	1	1	1	-1	1	1	1	1	1	1	1	-1	1	1	-1	-1	1	1	1	1	1	-1	1	1	1	1	-1	1	1	1	1	-1	1
1	11425615	-1	1	-1	-1	-1	-1	-1	-1	-1	-1	-1	-1	-1	-1	-1	-1	-1	-1	-1	-1	-1	-1	-1	1	-1	1	-1	-1	-1	-1	-1	-1	-1	-1	-1	1	-1	-1	-1	-1	-1	-1	-1	-1	-1	-1	-1	-1
1	11426082	-1	1	-1	-1	-1	-1	-1	-1	-1	-1	-1	-1	-1	-1	-1	-1	-1	-1	-1	-1	-1	-1	-1	1	-1	1	-1	-1	-1	-1	-1	-1	-1	-1	-1	1	-1	-1	-1	-1	-1	-1	-1	-1	-1	-1	-1	-1
1	11426209	-1	1	-1	1	-1	-1	-1	-1	-1	-1	-1	-1	-1	-1	-1	-1	-1	-1	-1	-1	-1	-1	-1	1	-1	1	-1	-1	-1	-1	-1	-1	-1	-1	-1	1	-1	-1	-1	-1	-1	-1	-1	-1	-1	-1	-1	-1
1	11426578	1	1	1	1	1	1	1	1	1	1	1	1	1	1	1	1	1	-1	1	1	-1	1	1	1	1	1	1	1	1	1	1	1	1	1	1	1	1	1	1	1	1	1	1	1	1	1	1	1
1	11426764	-1	1	-1	-1	-1	-1	-1	-1	-1	-1	-1	-1	-1	-1	-1	-1	-1	-1	-1	-1	-1	-1	-1	1	-1	1	-1	-1	-1	-1	-1	-1	-1	-1	-1	1	-1	-1	-1	-1	-1	-1	-1	-1	-1	-1	-1	-1
1	11426873	-1	1	-1	-1	-1	-1	-1	-1	-1	-1	-1	-1	-1	-1	-1	-1	-1	-1	-1	-1	-1	-1	-1	1	-1	1	-1	-1	-1	-1	-1	-1	-1	-1	-1	1	-1	-1	-1	-1	1	-1	-1	-1	-1	-1	-1	-1
1	11429598	-1	1	-1	-1	-1	-1	-1	-1	-1	-1	-1	1	-1	-1	-1	-1	-1	-1	-1	-1	-1	1	1	1	-1	-1	-1	-1	-1	-1	-1	-1	-1	-1	-1	1	-1	1	-1	1	1	-1	-1	-1	-1	-1	-1	-1
1	11431534	-1	1	-1	-1	-1	-1	-1	-1	-1	-1	-1	-1	-1	-1	-1	-1	-1	-1	-1	-1	-1	1	-1	1	-1	-1	-1	-1	-1	-1	-1	-1	-1	-1	-1	1	-1	1	1	1	1	-1	-1	-1	-1	-1	-1	-1
1	11431629	1	1	1	1	1	1	1	1	1	-1	1	-1	1	1	1	1	1	1	1	1	1	1	-1	1	1	-1	1	-1	1	1	1	1	1	1	1	1	1	1	1	1	1	1	1	1	-1	1	-1	1
1	11432360	-1	1	-1	-1	-1	-1	-1	-1	-1	-1	1	-1	-1	-1	1	-1	-1	-1	-1	-1	-1	1	-1	1	-1	-1	-1	-1	1	-1	-1	-1	-1	-1	-1	1	-1	1	1	1	1	-1	-1	-1	-1	-1	-1	-1
1	11432447	1	1	1	1	1	1	1	1	1	1	-1	1	1	1	-1	1	1	1	1	1	1	-1	1	1	1	1	1	1	-1	1	1	1	1	1	1	1	1	-1	-1	-1	-1	1	1	1	1	1	1	1
1	11432498	-1	1	-1	-1	-1	-1	-1	-1	-1	-1	1	-1	-1	-1	1	-1	-1	-1	-1	-1	-1	1	-1	1	-1	-1	-1	-1	1	-1	-1	-1	-1	-1	-1	1	-1	1	1	1	1	-1	-1	-1	-1	-1	-1	-1
1	11432540	-1	1	-1	-1	-1	-1	-1	-1	-1	-1	1	-1	-1	-1	1	-1	-1	-1	-1	-1	-1	1	-1	1	-1	-1	-1	-1	1	-1	-1	-1	-1	-1	-1	1	-1	1	1	1	1	-1	-1	-1	-1	-1	-1	-1
1	11432747	1	1	1	1	1	1	1	1	1	1	1	1	1	1	-1	1	1	1	1	1	1	1	1	1	1	1	1	1	-1	1	1	1	1	1	1	1	1	1	1	1	1	1	1	1	1	1	1	1
1	11432799	1	1	-1	-1	1	1	-1	-1	-1	-1	-1	-1	-1	-1	-1	-1	-1	1	1	-1	1	-1	-1	1	-1	-1	-1	-1	-1	-1	-1	1	-1	1	1	1	-1	-1	-1	-1	-1	1	-1	-1	-1	1	-1	-1
1	11432816	1	1	-1	-1	1	1	-1	-1	-1	-1	1	-1	-1	-1	-1	-1	-1	1	1	-1	1	-1	-1	1	-1	-1	-1	-1	-1	-1	-1	1	-1	1	1	1	-1	-1	-1	-1	-1	1	-1	-1	-1	1	-1	-1
1	11433723	-1	1	-1	-1	-1	-1	-1	-1	-1	-1	-1	-1	-1	-1	-1	-1	-1	-1	-1	-1	-1	-1	-1	1	1	-1	-1	-1	-1	1	-1	-1	-1	-1	-1	1	-1	-1	-1	-1	-1	-1	-1	-1	-1	-1	-1	-1
1	11433774	1	1	1	-1	1	1	1	1	-1	1	1	-1	-1	-1	1	1	1	1	1	-1	1	-1	-1	1	1	1	1	1	1	1	1	1	1	1	1	1	1	-1	-1	-1	-1	1	1	1	1	1	1	-1
1	11433854	-1	1	1	1	-1	1	1	1	1	1	1	1	1	1	1	1	1	-1	-1	1	-1	1	1	1	1	1	1	1	1	1	1	-1	1	-1	-1	1	1	1	1	1	1	1	1	1	1	-1	1	1
1	11433888	-1	1	-1	-1	-1	-1	-1	-1	-1	-1	-1	-1	-1	-1	-1	1	1	1	-1	-1	-1	-1	-1	1	1	-1	-1	-1	-1	1	-1	-1	-1	-1	-1	1	1	-1	-1	-1	-1	-1	-1	-1	-1	-1	-1	1
1	11434003	1	1	1	1	1	1	1	1	1	1	1	1	1	1	1	1	1	1	1	1	1	1	1	1	-1	1	1	1	1	-1	1	1	1	1	1	1	1	1	1	1	1	1	1	1	1	1	1	-1
1	11434031	-1	1	-1	-1	-1	-1	-1	-1	-1	-1	1	-1	-1	-1	-1	-1	-1	-1	-1	-1	-1	-1	-1	1	1	-1	-1	-1	-1	1	-1	-1	-1	-1	-1	1	-1	-1	-1	-1	-1	-1	-1	-1	-1	-1	-1	-1
1	11434347	1	1	1	-1	1	1	1	1	1	1	1	1	1	-1	1	1	1	1	1	-1	1	-1	1	1	1	1	1	1	1	1	1	1	1	1	1	1	1	-1	-1	-1	-1	1	1	1	1	1	1	1
1	11435102	-1	1	1	1	1	1	1	1	1	1	1	1	1	1	1	1	1	-1	1	1	1	1	1	1	1	1	1	1	1	1	1	-1	1	1	1	1	1	1	1	1	1	1	1	1	1	1	1	1
1	11435225	1	1	1	1	-1	1	1	1	1	1	1	1	1	1	1	1	1	1	-1	1	-1	1	1	1	1	1	1	1	1	1	1	1	1	-1	-1	1	1	1	1	1	1	1	1	1	1	-1	1	1
1	11435555	1	1	1	-1	1	1	1	1	1	1	1	-1	1	-1	1	1	1	1	1	-1	1	-1	1	1	1	1	1	1	1	1	1	1	1	1	1	1	1	-1	-1	-1	-1	1	1	1	1	1	1	1
1	11435623	-1	1	-1	1	1	1	-1	-1	1	-1	1	1	1	1	1	1	1	-1	1	1	1	1	1	1	1	1	-1	1	1	1	-1	-1	1	1	1	1	-1	1	1	1	1	1	1	1	1	1	1	1
1	11435680	1	1	1	1	-1	1	1	1	1	-1	-1	1	1	1	1	1	1	1	-1	1	-1	1	1	1	1	-1	1	-1	1	1	1	1	1	-1	-1	1	1	1	1	1	1	1	1	1	-1	-1	-1	1
1	11436878	1	1	1	1	1	1	1	1	1	1	1	1	1	1	1	1	1	1	1	1	1	1	1	1	-1	1	1	1	1	-1	1	1	1	1	1	1	1	-1	1	1	1	1	1	1	1	1	1	1
1	11439824	1	1	1	1	-1	-1	1	1	1	-1	-1	1	-1	1	-1	-1	-1	1	-1	1	-1	1	1	1	1	-1	1	-1	-1	-1	1	1	1	-1	-1	1	-1	1	1	1	1	-1	1	1	1	-1	-1	1
1	11440055	1	1	1	-1	1	1	1	1	-1	1	1	1	1	1	1	1	1	1	1	-1	1	-1	1	1	1	1	1	1	1	1	1	1	-1	1	1	1	1	-1	-1	-1	-1	1	1	-1	-1	1	1	1
1	11440257	1	1	1	-1	1	1	1	1	-1	1	1	1	-1	-1	1	1	1	1	1	-1	1	-1	1	1	-1	1	1	1	1	1	1	1	1	1	1	1	1	-1	-1	-1	-1	1	1	-1	-1	1	1	1
1	11441084	-1	1	1	1	1	1	1	1	1	1	1	1	1	1	1	1	1	-1	1	1	1	1	1	1	1	1	1	1	1	1	1	-1	1	1	1	1	1	1	1	1	1	1	1	1	1	1	1	1
1	11441138	-1	1	-1	-1	1	-1	-1	-1	1	-1	1	-1	-1	-1	-1	-1	-1	-1	-1	1	-1	-1	-1	1	-1	-1	-1	1	-1	-1	-1	-1	-1	1	1	1	-1	-1	-1	-1	-1	-1	1	1	-1	-1	-1	1
1	11441273	-1	1	-1	-1	1	-1	-1	-1	1	-1	1	-1	-1	-1	-1	-1	-1	-1	-1	1	-1	1	-1	1	-1	-1	-1	-1	-1	-1	-1	-1	-1	1	1	1	-1	1	1	1	1	-1	-1	1	-1	-1	-1	1
1	11441933	1	1	1	1	-1	1	1	1	1	1	1	1	1	1	1	1	1	1	1	1	1	1	1	1	1	1	1	1	1	1	1	1	1	-1	-1	1	1	1	1	1	1	-1	1	1	1	1	1	-1
1	11442964	1	1	1	1	1	1	1	1	1	1	-1	1	1	-1	1	1	1	1	1	1	1	1	1	1	1	1	1	1	1	-1	1	1	1	1	1	1	1	1	1	1	1	-1	1	1	1	1	1	1
1	11444240	1	1	1	1	-1	-1	1	1	1	1	1	1	-1	-1	1	1	1	1	1	1	-1	1	1	1	1	1	1	1	-1	1	1	1	1	-1	-1	1	1	1	1	1	1	-1	1	1	-1	1	1	-1
1	11444494	-1	1	-1	-1	-1	-1	-1	-1	-1	1	-1	-1	-1	-1	-1	-1	-1	-1	1	-1	-1	-1	-1	1	1	-1	-1	-1	-1	1	-1	1	-1	-1	-1	1	1	-1	-1	-1	-1	-1	-1	-1	-1	-1	1	-1
1	11444902	1	1	-1	-1	1	-1	-1	-1	-1	-1	-1	1	-1	-1	1	1	1	1	-1	1	-1	1	1	1	1	1	-1	1	-1	1	-1	-1	1	1	1	1	1	1	1	1	1	1	1	-1	-1	1	-1	-1
1	11447388	1	1	-1	1	1	1	-1	-1	1	-1	1	1	1	1	1	1	1	1	-1	1	1	1	1	1	1	1	-1	1	1	-1	-1	-1	1	1	1	1	1	1	1	1	1	-1	1	1	1	1	1	1
1	11447807	1	1	-1	1	1	1	-1	-1	1	-1	1	1	1	1	1	1	1	1	-1	1	1	1	1	1	1	1	-1	1	1	1	-1	-1	1	1	1	1	1	1	1	1	1	-1	1	1	1	1	1	1
1	11448520	1	1	-1	1	1	1	-1	-1	1	-1	1	1	1	1	1	-1	-1	1	-1	1	1	1	1	1	1	1	-1	-1	1	1	-1	-1	1	1	1	1	1	1	1	1	1	-1	1	1	1	1	1	-1
1	11448820	1	1	1	1	1	1	1	1	1	1	-1	1	1	-1	1	1	1	1	1	1	1	1	1	1	1	1	1	-1	1	1	1	1	1	1	1	1	1	1	1	1	1	1	1	1	-1	1	1	1
1	11448922	1	1	1	1	-1	1	1	1	1	1	1	-1	1	1	-1	-1	-1	1	1	1	1	-1	-1	1	1	1	1	-1	1	1	1	1	1	-1	-1	1	1	-1	-1	-1	-1	1	1	1	1	1	1	-1
1	11449084	1	1	-1	1	-1	1	-1	-1	1	-1	1	-1	1	1	-1	-1	-1	1	-1	1	1	-1	-1	1	1	1	-1	-1	1	1	-1	-1	1	-1	-1	1	1	-1	-1	-1	-1	-1	-1	1	1	1	1	-1
1	11449307	1	1	1	1	1	1	1	1	1	1	1	1	1	1	1	-1	-1	1	1	1	1	1	1	1	1	1	1	-1	1	1	1	1	1	1	1	1	1	1	1	1	1	1	1	1	1	1	1	-1
1	11449510	1	1	-1	1	-1	1	-1	-1	1	-1	1	1	1	1	-1	-1	-1	1	-1	1	1	-1	1	1	1	1	-1	-1	1	1	-1	-1	1	-1	-1	1	1	1	-1	-1	-1	-1	-1	1	1	1	1	1
1	11449766	1	1	-1	1	1	1	-1	-1	1	-1	1	1	1	1	1	1	1	1	-1	1	1	1	1	1	1	1	-1	1	1	1	-1	-1	1	1	1	1	1	1	1	1	1	-1	-1	1	1	1	1	1
1	11449818	1	1	1	1	1	1	1	1	1	1	1	1	1	1	-1	1	1	1	1	1	1	-1	1	1	1	1	1	1	1	1	1	1	1	1	1	1	1	1	-1	-1	-1	1	1	1	1	1	1	1
1	11449976	1	1	-1	1	1	1	-1	-1	1	-1	1	1	1	1	1	1	1	1	-1	1	1	1	1	1	1	-1	-1	1	1	1	-1	-1	1	1	1	1	1	1	1	1	1	-1	-1	1	1	1	1	1
1	11450251	1	1	1	1	1	1	-1	1	1	-1	-1	1	1	1	-1	-1	-1	1	1	1	1	-1	1	1	1	1	1	1	1	1	-1	1	1	1	1	1	1	1	-1	-1	-1	1	1	1	1	1	-1	1
1	11450540	-1	1	-1	-1	-1	-1	1	-1	-1	1	1	-1	-1	-1	1	-1	-1	-1	-1	-1	-1	1	-1	1	-1	-1	-1	-1	-1	-1	1	1	-1	-1	-1	1	-1	-1	1	1	1	1	1	-1	-1	-1	1	-1
1	11450885	1	1	-1	1	1	1	-1	-1	1	-1	-1	1	1	1	1	1	1	1	-1	1	1	1	1	1	1	1	-1	1	1	1	-1	-1	1	1	1	1	1	1	1	1	1	-1	-1	1	1	1	1	1
1	11451580	1	1	-1	1	1	1	-1	-1	1	-1	1	1	1	1	1	1	1	1	-1	1	1	1	1	1	1	1	-1	1	1	1	-1	-1	1	1	1	1	1	1	1	1	1	-1	1	1	1	1	1	1
1	11452601	-1	1	-1	-1	-1	-1	-1	-1	-1	-1	-1	-1	-1	-1	1	-1	-1	-1	-1	1	-1	-1	-1	1	-1	-1	-1	-1	-1	-1	-1	-1	-1	-1	-1	1	-1	-1	-1	-1	-1	-1	-1	-1	-1	-1	1	-1
1	11452762	-1	1	-1	1	-1	-1	-1	-1	-1	-1	1	1	1	1	1	1	1	-1	-1	-1	-1	-1	1	1	-1	-1	-1	-1	1	-1	-1	-1	-1	-1	-1	1	1	1	-1	-1	-1	-1	1	-1	1	-1	1	-1
1	11452784	1	1	1	1	-1	1	1	1	1	1	1	-1	1	1	1	1	1	1	1	1	1	1	-1	1	1	-1	1	1	-1	1	1	1	1	1	1	1	1	1	1	1	1	1	1	1	1	1	1	1
1	11452856	-1	1	1	1	1	-1	1	1	1	1	1	1	1	1	1	1	1	-1	1	1	-1	1	1	1	-1	1	1	1	1	1	1	1	-1	-1	-1	1	1	1	1	1	1	1	1	1	1	-1	1	1
1	11453809	-1	1	-1	-1	-1	-1	-1	-1	-1	-1	-1	1	-1	-1	1	-1	-1	-1	-1	-1	-1	-1	1	1	-1	-1	-1	-1	-1	-1	-1	-1	-1	-1	1	1	-1	1	-1	-1	-1	-1	-1	-1	-1	-1	-1	-1
1	11453866	1	1	1	-1	1	1	1	1	1	1	-1	1	1	-1	1	-1	-1	1	1	1	1	1	1	1	1	1	1	1	1	1	1	1	1	-1	-1	1	1	1	1	1	1	1	-1	1	-1	1	-1	1
1	11453904	-1	1	-1	1	1	-1	-1	-1	1	-1	1	1	1	1	1	1	1	-1	-1	-1	-1	1	1	1	-1	1	-1	1	1	1	-1	-1	-1	1	1	1	1	1	1	1	1	-1	1	1	1	-1	1	1
1	11454040	1	1	1	-1	1	1	1	1	1	1	-1	1	1	-1	1	-1	-1	1	1	1	1	1	1	1	1	1	1	1	1	1	1	1	1	-1	-1	1	1	1	1	1	1	1	-1	1	-1	1	-1	1
1	11454270	-1	1	-1	1	-1	-1	-1	-1	-1	-1	1	1	1	1	1	1	1	-1	-1	-1	-1	1	1	1	-1	-1	-1	1	1	-1	-1	-1	-1	1	1	1	1	1	1	1	1	-1	1	-1	1	-1	1	1
1	11454495	-1	1	-1	1	-1	-1	-1	-1	-1	-1	1	1	1	1	1	1	1	-1	-1	-1	-1	-1	1	1	-1	-1	-1	1	1	-1	-1	-1	-1	1	-1	1	-1	1	-1	-1	-1	-1	1	-1	1	-1	1	-1
1	11454545	-1	1	-1	-1	-1	-1	-1	-1	-1	-1	-1	-1	-1	-1	-1	-1	-1	-1	-1	-1	-1	-1	-1	1	-1	-1	-1	-1	-1	-1	-1	-1	-1	-1	-1	1	-1	-1	-1	-1	-1	-1	-1	-1	-1	-1	-1	1
1	11454891	-1	-1	-1	1	-1	-1	-1	-1	-1	-1	1	1	-1	1	1	1	1	-1	-1	-1	1	-1	1	1	1	-1	-1	-1	-1	-1	-1	-1	-1	-1	-1	1	-1	1	-1	-1	-1	-1	1	-1	1	-1	1	-1
1	11454943	-1	1	-1	1	-1	-1	-1	-1	-1	-1	1	1	-1	1	1	1	1	-1	-1	-1	-1	-1	1	1	-1	-1	-1	-1	-1	-1	-1	-1	-1	1	-1	1	-1	1	-1	-1	-1	-1	1	-1	1	-1	1	-1
1	11454968	1	1	1	1	1	1	1	1	1	1	-1	-1	1	-1	1	-1	-1	1	1	1	1	1	-1	1	1	1	1	1	1	1	1	1	1	1	1	-1	1	-1	1	1	1	1	-1	1	1	1	-1	1
1	11455090	-1	1	-1	1	-1	-1	-1	-1	-1	-1	1	1	-1	1	1	1	1	-1	-1	-1	-1	-1	1	1	-1	-1	-1	-1	-1	-1	-1	-1	-1	-1	-1	1	-1	1	-1	-1	-1	-1	1	-1	1	-1	1	-1
1	11455704	-1	1	-1	-1	-1	-1	-1	-1	-1	-1	1	-1	-1	1	1	-1	-1	-1	-1	-1	-1	-1	1	1	-1	-1	-1	-1	-1	1	-1	-1	-1	-1	-1	1	-1	1	-1	-1	-1	-1	-1	1	-1	-1	1	-1
1	11458062	1	1	1	1	1	1	1	1	1	1	1	1	1	1	1	1	1	1	1	1	1	-1	1	1	1	1	1	1	1	1	1	1	1	1	1	1	-1	1	-1	-1	-1	1	1	1	1	1	1	-1
1	11458095	-1	1	1	-1	-1	-1	-1	1	1	1	-1	1	-1	1	1	1	1	-1	-1	1	-1	1	1	1	-1	1	-1	-1	1	1	1	1	-1	-1	-1	1	1	1	1	1	1	1	1	1	1	-1	1	1
1	11458445	1	1	-1	-1	-1	-1	-1	-1	-1	-1	-1	1	-1	1	1	-1	-1	1	-1	-1	-1	1	1	1	1	-1	-1	-1	1	-1	-1	-1	1	-1	-1	1	1	1	1	1	1	-1	-1	1	-1	1	-1	1
1	11458560	-1	1	-1	-1	-1	-1	-1	-1	-1	-1	-1	1	-1	1	1	-1	-1	-1	-1	-1	-1	1	1	1	-1	-1	-1	-1	-1	-1	-1	-1	-1	-1	-1	1	1	1	1	1	1	-1	-1	-1	-1	-1	-1	1
1	11458760	1	1	-1	-1	-1	1	1	1	-1	-1	-1	1	-1	1	1	1	1	1	1	1	1	1	1	1	1	1	-1	-1	-1	-1	1	-1	1	1	1	1	1	1	1	1	1	1	-1	-1	-1	1	1	1
1	11458918	1	1	-1	-1	-1	1	-1	-1	-1	-1	-1	1	-1	1	1	-1	-1	1	-1	-1	1	1	1	1	1	-1	-1	-1	-1	-1	-1	-1	1	1	1	1	1	1	1	1	1	-1	-1	-1	-1	1	-1	1
1	11459044	-1	1	1	-1	-1	1	1	1	-1	1	-1	1	-1	1	1	-1	-1	1	1	-1	1	1	1	1	1	-1	1	-1	-1	-1	1	1	1	-1	-1	1	-1	1	-1	-1	-1	1	-1	1	-1	1	-1	-1
1	11459461	-1	1	1	-1	-1	-1	1	1	-1	1	-1	-1	-1	-1	-1	-1	-1	-1	1	1	-1	-1	-1	1	-1	-1	1	-1	-1	-1	1	1	-1	-1	-1	1	-1	-1	-1	-1	-1	1	-1	-1	-1	-1	-1	-1
1	11459490	-1	1	1	1	1	-1	1	1	1	1	1	1	1	1	1	1	1	-1	1	1	-1	1	1	1	-1	1	1	1	1	1	1	1	-1	-1	-1	1	1	1	1	1	1	1	1	1	1	-1	1	1
1	11459524	1	1	1	-1	-1	1	1	1	-1	1	-1	1	-1	1	1	1	1	1	1	1	1	1	1	1	1	-1	1	-1	-1	1	1	1	1	1	1	1	1	1	1	1	1	1	-1	-1	-1	1	-1	1
1	11459584	-1	1	1	1	1	-1	1	1	-1	1	1	-1	1	-1	-1	1	1	-1	1	1	-1	-1	-1	1	-1	1	1	1	1	1	1	1	-1	-1	-1	1	-1	-1	-1	-1	-1	1	1	1	1	-1	1	-1
1	11459618	-1	1	1	1	1	-1	1	1	1	1	1	-1	1	-1	-1	1	1	-1	1	1	-1	-1	-1	1	-1	1	1	1	1	1	1	1	-1	-1	-1	1	-1	-1	-1	-1	-1	1	1	1	1	-1	1	-1
1	11460121	-1	1	1	-1	-1	-1	1	1	-1	1	-1	-1	-1	-1	-1	1	1	-1	1	1	-1	-1	-1	1	-1	-1	1	1	-1	1	1	1	1	-1	-1	1	-1	-1	-1	-1	-1	1	-1	-1	-1	-1	-1	-1
1	11460374	-1	1	1	-1	-1	-1	1	1	-1	1	-1	-1	-1	-1	-1	1	1	-1	1	1	-1	-1	-1	1	-1	-1	1	-1	-1	1	1	1	-1	-1	-1	1	-1	-1	-1	-1	-1	1	-1	-1	-1	-1	-1	-1
1	11460564	-1	1	-1	-1	-1	-1	1	1	-1	1	-1	-1	-1	-1	-1	-1	-1	-1	-1	1	-1	-1	-1	1	-1	-1	1	-1	-1	1	1	1	-1	-1	-1	1	-1	-1	-1	-1	-1	1	-1	-1	-1	-1	-1	-1
1	11461341	-1	1	-1	-1	-1	-1	-1	1	-1	-1	-1	-1	-1	-1	-1	1	1	-1	-1	1	-1	-1	-1	1	-1	-1	1	-1	-1	1	-1	-1	-1	-1	-1	1	-1	-1	-1	-1	-1	-1	-1	-1	-1	-1	-1	-1
1	11461534	-1	-1	-1	-1	-1	-1	-1	-1	-1	-1	-1	-1	-1	-1	-1	1	1	-1	-1	1	-1	-1	-1	1	-1	-1	-1	-1	-1	1	-1	-1	-1	-1	-1	1	-1	-1	-1	-1	-1	-1	-1	-1	-1	-1	-1	-1
1	11461640	-1	1	-1	1	1	-1	-1	-1	1	-1	1	1	1	1	1	1	1	-1	-1	1	-1	1	1	1	-1	1	1	1	1	1	-1	-1	-1	-1	-1	1	1	1	1	1	1	-1	1	1	1	-1	1	1
1	11461665	-1	1	-1	1	1	-1	-1	-1	1	-1	1	1	1	1	1	1	1	-1	-1	1	-1	1	1	1	-1	1	-1	1	1	1	1	-1	-1	-1	-1	1	1	1	1	1	1	1	1	1	1	-1	1	1
1	11461917	1	1	1	1	1	1	1	1	1	1	1	-1	1	-1	-1	1	1	1	1	1	1	1	-1	1	1	1	1	1	1	1	1	1	1	1	1	1	1	-1	1	1	1	1	1	1	1	1	-1	1
1	11461952	-1	1	-1	-1	-1	-1	-1	-1	-1	-1	-1	-1	-1	-1	-1	1	1	-1	-1	1	-1	-1	-1	1	-1	-1	-1	-1	-1	1	-1	-1	-1	-1	-1	1	-1	-1	-1	-1	-1	-1	-1	-1	-1	-1	1	-1
1	11462409	1	1	1	1	1	1	1	1	1	1	1	1	1	1	1	1	1	1	1	1	1	1	1	1	1	1	1	1	1	-1	1	1	1	1	1	1	1	1	1	1	1	1	1	1	1	1	1	1
1	11462613	1	1	1	-1	-1	1	1	1	-1	1	1	1	1	1	1	1	1	1	1	1	1	1	1	1	1	-1	1	1	1	1	1	1	1	1	1	1	1	1	1	1	1	1	1	-1	1	1	1	1
1	11462784	1	1	1	1	1	1	1	1	1	1	1	1	1	1	1	1	1	1	1	1	1	1	1	1	1	1	1	1	1	-1	1	1	1	1	1	1	1	1	1	1	1	1	1	1	1	1	1	1
1	11462887	1	1	1	1	-1	1	1	1	-1	1	-1	1	-1	-1	1	1	1	1	1	1	1	1	1	1	1	-1	1	-1	-1	1	1	1	1	1	1	1	1	1	1	1	1	1	-1	-1	-1	1	-1	1
1	11462960	-1	1	-1	-1	-1	-1	-1	-1	-1	-1	-1	-1	-1	-1	-1	-1	-1	-1	-1	1	-1	-1	-1	1	-1	-1	-1	-1	-1	-1	-1	-1	-1	-1	-1	1	-1	-1	-1	-1	-1	-1	-1	-1	-1	-1	1	-1
1	11463428	1	1	1	-1	-1	1	1	1	-1	1	-1	1	-1	-1	1	1	1	1	1	1	1	1	1	1	1	-1	1	-1	-1	1	-1	1	1	1	1	1	1	1	1	1	1	1	-1	-1	-1	1	1	1
1	11463453	1	1	1	1	1	1	1	1	1	1	1	1	1	1	1	1	1	1	1	1	1	-1	1	1	1	1	1	1	1	1	1	1	1	1	1	1	-1	1	-1	-1	-1	1	1	1	1	1	1	-1
1	11463674	1	1	1	-1	-1	1	1	1	1	1	-1	-1	-1	-1	1	1	1	1	1	-1	1	-1	-1	1	1	-1	1	-1	-1	1	-1	1	1	1	1	1	-1	-1	-1	-1	-1	1	-1	1	-1	1	1	-1
1	11463707	1	1	1	-1	-1	1	1	1	1	1	1	-1	1	-1	1	1	1	1	1	1	1	1	-1	1	1	1	1	1	1	1	1	1	1	1	1	1	1	-1	1	1	1	1	1	1	1	1	-1	1
1	11464127	1	1	1	-1	-1	1	1	1	-1	1	-1	-1	-1	-1	-1	-1	-1	1	1	-1	1	-1	-1	1	1	1	1	-1	-1	-1	1	1	1	1	1	1	-1	-1	-1	-1	-1	1	-1	-1	-1	1	-1	-1
1	11464810	-1	-1	-1	-1	-1	-1	-1	-1	-1	-1	-1	-1	-1	-1	-1	-1	-1	-1	-1	-1	-1	1	-1	1	-1	-1	-1	1	-1	1	-1	-1	-1	-1	-1	-1	1	-1	1	-1	1	-1	-1	-1	-1	1	-1	-1
1	11464890	-1	1	1	1	1	-1	1	1	1	1	-1	-1	-1	1	-1	-1	-1	-1	1	-1	-1	1	-1	1	-1	1	1	1	-1	1	1	1	-1	-1	-1	1	1	-1	1	1	1	1	1	1	1	-1	-1	-1
1	11464905	-1	1	1	1	1	-1	1	1	1	1	1	-1	-1	1	-1	-1	-1	-1	1	-1	-1	1	-1	1	-1	1	1	1	1	-1	1	1	-1	-1	-1	1	1	-1	1	1	1	1	1	1	1	-1	-1	-1
1	11465875	1	1	1	1	1	1	1	1	1	1	1	1	1	1	1	1	1	1	1	-1	1	1	1	1	1	1	1	1	1	1	1	1	1	1	1	1	1	1	1	1	1	1	1	1	1	1	1	-1
1	11466027	1	1	-1	1	1	1	-1	-1	1	1	-1	-1	-1	-1	1	1	1	1	1	-1	1	1	-1	1	1	1	-1	1	-1	1	1	1	1	1	1	1	1	-1	1	1	1	1	1	1	-1	1	-1	-1
1	11466051	-1	1	-1	1	1	-1	-1	-1	1	1	-1	-1	-1	-1	-1	1	1	-1	1	-1	-1	1	-1	1	-1	1	-1	1	-1	1	1	1	-1	-1	-1	1	1	-1	1	1	1	1	1	1	-1	-1	-1	-1
1	11466297	-1	1	-1	-1	1	-1	-1	-1	1	1	-1	-1	-1	-1	-1	1	1	-1	1	-1	-1	1	-1	1	-1	1	-1	-1	-1	1	-1	1	-1	-1	-1	1	1	-1	1	1	1	-1	1	1	-1	-1	-1	-1
1	11466360	-1	1	-1	-1	1	-1	-1	-1	1	1	-1	-1	-1	-1	-1	1	1	-1	1	-1	-1	1	-1	1	-1	1	-1	1	-1	1	1	1	-1	-1	-1	1	1	-1	1	1	1	1	1	1	-1	-1	-1	-1
1	11466708	-1	1	-1	1	1	-1	-1	-1	1	1	-1	-1	-1	-1	-1	1	1	1	1	-1	-1	1	-1	1	-1	1	-1	1	-1	1	1	1	-1	-1	-1	1	1	-1	1	1	1	1	1	1	-1	-1	-1	-1
1	11466861	-1	1	-1	1	1	-1	-1	-1	1	1	-1	-1	-1	-1	-1	1	1	-1	1	-1	-1	1	-1	1	-1	1	-1	1	-1	1	1	1	-1	-1	-1	1	1	-1	1	1	1	1	1	1	-1	-1	-1	-1
1	11466954	-1	1	-1	-1	-1	-1	-1	-1	-1	1	-1	-1	-1	-1	-1	1	1	-1	1	-1	-1	-1	-1	1	-1	-1	-1	-1	-1	-1	-1	1	-1	-1	-1	1	-1	-1	-1	-1	-1	-1	-1	-1	-1	-1	-1	-1
1	11467007	1	1	1	1	1	1	1	1	1	1	1	1	1	1	1	1	1	1	1	-1	1	1	1	1	1	1	1	1	1	1	1	1	1	1	1	1	1	1	1	1	1	1	1	1	1	1	1	-1
1	11467107	-1	1	-1	1	1	-1	-1	-1	1	1	-1	-1	-1	-1	-1	1	1	-1	1	-1	-1	1	-1	1	-1	1	-1	-1	-1	1	1	1	-1	-1	-1	1	1	-1	1	1	1	-1	1	1	-1	-1	-1	-1
1	11467251	-1	1	-1	1	1	-1	-1	-1	1	1	-1	-1	-1	-1	-1	1	1	-1	1	-1	-1	1	-1	1	-1	1	-1	-1	-1	1	-1	1	-1	-1	-1	1	1	-1	1	1	1	-1	1	1	-1	-1	-1	-1
1	11467398	-1	1	-1	1	1	-1	-1	-1	1	1	-1	-1	-1	-1	-1	1	1	-1	1	-1	-1	1	-1	1	-1	1	-1	-1	-1	1	-1	1	-1	-1	-1	1	1	-1	1	1	1	-1	1	1	-1	-1	-1	-1
1	11467435	-1	1	-1	1	1	-1	-1	-1	1	1	-1	-1	-1	-1	-1	1	1	-1	1	-1	-1	1	-1	1	-1	1	-1	-1	-1	1	-1	1	-1	-1	-1	1	1	-1	1	1	1	-1	1	1	-1	-1	-1	-1
1	11467569	-1	1	-1	1	1	-1	-1	-1	1	1	-1	-1	-1	-1	-1	1	1	-1	1	-1	-1	1	-1	1	-1	1	-1	-1	-1	1	-1	1	-1	-1	-1	1	1	-1	1	1	1	-1	1	1	-1	-1	-1	-1
1	11467597	-1	1	-1	1	1	-1	-1	-1	1	1	-1	-1	-1	-1	-1	1	1	-1	1	-1	-1	1	-1	1	-1	1	-1	-1	-1	1	-1	1	-1	-1	-1	-1	1	-1	1	1	1	-1	1	1	-1	-1	-1	-1
1	11468192	-1	1	-1	1	1	-1	-1	-1	1	1	-1	-1	-1	-1	-1	1	1	-1	1	-1	-1	1	-1	1	-1	1	-1	-1	-1	1	1	1	-1	-1	-1	1	1	-1	1	1	1	-1	1	1	-1	-1	-1	-1
1	11468641	-1	1	-1	1	1	-1	-1	-1	1	1	-1	-1	-1	-1	-1	-1	1	-1	1	-1	-1	1	-1	1	-1	1	-1	-1	-1	1	-1	-1	-1	-1	-1	1	1	-1	1	1	1	-1	1	1	-1	-1	-1	-1
1	11469582	1	1	1	-1	-1	1	1	1	-1	1	-1	1	1	1	1	1	1	1	1	1	1	-1	1	1	1	-1	1	1	1	-1	-1	1	1	1	1	1	-1	1	-1	-1	-1	1	-1	-1	1	1	1	1
1	11469665	1	1	1	-1	-1	1	1	1	-1	1	-1	1	1	1	1	1	1	1	1	1	1	-1	1	1	1	-1	1	1	1	-1	1	1	1	1	1	1	-1	1	-1	-1	-1	1	-1	-1	1	1	-1	1
1	11469720	-1	1	-1	1	1	-1	-1	-1	1	-1	1	-1	-1	-1	-1	1	1	-1	-1	-1	-1	1	-1	1	-1	-1	-1	-1	-1	1	1	-1	-1	-1	-1	1	1	-1	1	1	1	1	-1	1	1	-1	1	-1
1	11469785	1	1	1	-1	-1	1	1	1	-1	1	-1	1	1	1	1	1	1	1	1	1	1	-1	1	1	1	-1	1	1	1	-1	-1	1	1	1	1	1	-1	1	-1	-1	-1	-1	-1	-1	-1	-1	-1	1
1	11470089	-1	1	-1	1	1	-1	-1	-1	1	-1	1	-1	-1	-1	-1	1	1	-1	-1	1	-1	1	-1	1	-1	1	-1	-1	-1	1	1	-1	-1	-1	-1	1	1	-1	1	1	1	1	1	1	1	-1	1	1
1	11470210	-1	1	-1	1	1	-1	-1	-1	1	-1	1	-1	-1	-1	-1	1	1	-1	-1	1	-1	1	-1	1	-1	1	-1	-1	-1	1	1	-1	-1	-1	-1	1	1	-1	1	1	1	1	1	1	1	-1	1	1
1	11470408	1	1	1	-1	1	1	1	1	-1	1	1	1	1	1	1	1	1	1	1	1	1	-1	1	1	1	-1	1	1	1	1	-1	1	1	1	1	1	-1	1	-1	-1	-1	-1	-1	-1	1	-1	-1	1
1	11470718	1	1	-1	1	1	1	-1	-1	1	1	1	1	1	-1	1	1	1	1	1	1	1	1	1	1	1	1	-1	1	1	1	1	1	1	1	1	1	1	1	1	1	1	1	1	1	1	1	1	1
1	11472450	1	1	1	1	1	-1	1	1	1	1	1	1	1	1	1	1	1	1	-1	1	1	1	1	1	1	-1	1	1	1	1	1	1	1	1	1	1	1	1	1	1	1	1	1	1	1	1	1	1
1	11472732	1	1	1	1	1	-1	1	1	-1	1	-1	1	1	-1	-1	1	1	1	1	-1	-1	-1	1	1	-1	-1	1	-1	1	-1	1	1	1	-1	-1	1	-1	1	-1	-1	-1	1	-1	-1	1	1	1	-1
1	11473033	-1	1	1	1	1	1	1	1	1	1	1	1	1	1	-1	1	1	-1	1	1	1	1	1	1	1	1	1	1	1	1	-1	1	1	1	1	1	1	1	1	1	1	1	1	1	-1	1	1	1
1	11473067	1	1	1	1	1	1	1	1	-1	1	-1	1	1	1	-1	1	1	1	1	-1	1	-1	1	1	1	1	1	1	1	1	1	1	1	1	1	1	-1	1	-1	-1	-1	1	-1	-1	1	1	1	-1
1	11473324	1	1	-1	1	1	1	-1	-1	1	1	1	1	1	1	1	1	1	1	1	1	1	1	1	1	1	1	-1	1	1	1	1	1	1	1	1	1	1	1	1	1	1	1	1	1	1	1	1	1
1	11475301	1	1	1	-1	1	1	1	1	-1	-1	-1	1	1	1	1	-1	-1	1	1	-1	1	1	1	1	-1	1	1	-1	1	-1	-1	-1	-1	-1	-1	1	1	-1	1	1	1	1	1	-1	1	1	-1	-1
1	11475388	-1	1	1	-1	-1	1	1	1	-1	-1	-1	1	-1	-1	1	-1	-1	-1	-1	1	-1	1	1	1	-1	-1	1	-1	-1	-1	-1	-1	-1	-1	-1	1	1	-1	1	1	1	1	1	-1	-1	1	-1	1
1	11475464	1	1	1	1	1	1	1	1	-1	1	1	1	-1	1	1	1	1	1	1	1	-1	1	1	1	1	-1	1	-1	-1	1	-1	1	1	-1	-1	1	1	1	1	1	1	1	1	-1	1	1	1	1
1	11475808	-1	1	1	1	-1	1	1	1	1	1	1	1	-1	1	-1	1	1	-1	-1	-1	1	-1	1	1	1	-1	1	1	-1	1	-1	1	1	-1	-1	1	-1	-1	-1	-1	-1	1	1	1	1	-1	1	-1
1	11476331	-1	1	1	1	1	1	1	1	1	-1	1	1	1	1	-1	1	1	-1	1	1	1	1	1	1	-1	-1	1	1	1	1	1	1	1	1	1	1	1	-1	1	1	1	1	1	1	1	-1	1	1
1	11476413	1	1	1	1	-1	1	1	1	-1	-1	-1	-1	1	1	1	1	1	1	1	1	1	1	-1	1	-1	-1	1	1	1	1	-1	1	1	1	1	1	1	-1	1	1	1	-1	1	-1	-1	1	1	1
1	11476443	1	1	-1	-1	1	-1	-1	-1	1	1	1	1	-1	-1	1	-1	-1	1	-1	1	1	1	1	1	1	1	-1	-1	-1	-1	1	-1	-1	-1	-1	1	1	1	1	1	1	1	1	1	1	1	1	1
1	11476492	1	1	-1	-1	1	-1	-1	-1	1	-1	1	-1	-1	-1	1	-1	-1	1	-1	1	1	1	-1	1	1	-1	-1	-1	-1	-1	1	-1	-1	-1	-1	1	1	-1	1	1	1	1	1	1	-1	1	1	1
1	11476922	1	1	1	1	-1	1	1	1	1	1	1	1	1	1	1	1	1	1	1	1	1	-1	1	1	1	1	1	1	1	1	-1	1	1	1	1	1	-1	1	-1	-1	-1	1	1	1	1	1	1	1
1	11477210	1	1	-1	-1	-1	-1	-1	-1	-1	-1	-1	-1	-1	-1	-1	-1	-1	1	-1	-1	1	-1	-1	1	-1	-1	-1	1	-1	-1	-1	-1	-1	-1	-1	1	-1	-1	-1	-1	-1	1	1	-1	-1	-1	1	-1
1	11477386	1	1	-1	-1	-1	-1	-1	-1	1	-1	1	-1	-1	-1	-1	-1	-1	1	-1	-1	1	-1	-1	1	-1	-1	-1	1	-1	1	-1	-1	-1	-1	-1	1	-1	1	-1	-1	-1	1	1	1	-1	-1	1	-1
1	11477551	1	1	-1	-1	-1	-1	-1	-1	1	1	1	1	-1	-1	-1	-1	-1	1	-1	-1	1	-1	1	1	1	-1	-1	1	-1	1	-1	-1	-1	-1	-1	1	-1	1	-1	-1	-1	1	1	1	1	-1	1	-1
1	11477807	1	1	-1	-1	-1	-1	-1	-1	1	1	1	1	-1	-1	-1	-1	-1	1	1	-1	1	-1	1	1	1	-1	-1	1	-1	1	-1	1	1	-1	-1	1	-1	1	-1	-1	-1	1	1	1	1	-1	1	-1
1	11477835	1	1	-1	-1	1	-1	-1	-1	1	1	1	-1	-1	-1	-1	-1	-1	1	1	-1	1	1	1	1	1	1	-1	1	-1	1	1	1	1	-1	-1	1	1	1	1	1	1	1	1	1	1	-1	1	-1
1	11478678	-1	1	1	1	1	1	1	1	1	1	1	-1	1	1	1	1	1	-1	-1	1	1	-1	-1	1	1	1	1	1	1	1	1	1	1	1	1	1	-1	1	-1	-1	-1	1	1	1	-1	1	1	1
1	11478698	-1	1	1	1	-1	1	1	1	-1	-1	-1	-1	1	1	1	1	1	-1	-1	1	1	-1	-1	1	1	-1	1	1	1	1	-1	-1	-1	1	1	1	-1	-1	-1	-1	-1	1	1	-1	-1	1	1	1
1	11478992	1	1	-1	1	-1	-1	-1	-1	-1	-1	-1	-1	-1	-1	1	1	1	-1	1	-1	1	-1	-1	1	-1	-1	-1	1	-1	1	-1	-1	-1	1	1	1	-1	-1	-1	-1	-1	-1	1	-1	-1	1	1	-1
1	11479058	1	1	-1	1	1	-1	-1	-1	1	1	-1	1	-1	-1	1	1	1	1	1	1	1	1	1	1	-1	1	-1	1	-1	1	1	1	1	1	1	1	1	1	1	1	1	1	1	1	1	1	1	1
1	11479126	1	1	1	-1	1	1	1	1	1	1	1	-1	1	1	1	-1	-1	1	1	1	1	-1	-1	1	1	1	1	1	1	1	1	1	1	1	1	1	-1	1	-1	-1	-1	1	1	1	-1	1	1	1
1	11479147	1	1	-1	1	1	-1	-1	-1	1	1	1	1	-1	-1	1	1	1	1	1	1	1	1	1	1	-1	1	-1	1	-1	1	1	1	1	1	1	1	1	1	1	1	1	1	1	1	1	1	1	1
1	11479338	1	1	1	1	1	1	1	1	1	1	1	1	1	1	1	1	1	1	1	-1	-1	1	1	1	1	1	1	1	1	-1	1	1	1	1	1	1	1	1	1	1	1	1	1	1	1	1	-1	-1
1	11479360	-1	1	1	-1	1	1	1	1	1	-1	-1	-1	1	1	-1	-1	-1	1	-1	1	1	1	-1	1	1	1	1	-1	1	1	-1	-1	-1	-1	-1	1	-1	1	-1	-1	-1	1	1	1	-1	-1	-1	1
1	11479438	1	1	1	-1	-1	1	1	1	-1	-1	-1	-1	1	1	1	1	1	1	-1	1	1	1	1	1	1	-1	1	1	1	1	1	-1	-1	1	1	1	1	1	1	1	1	1	1	-1	1	1	1	1
1	11480236	-1	1	1	-1	1	1	1	1	1	1	1	-1	1	1	-1	-1	-1	-1	-1	1	-1	-1	1	1	1	1	1	-1	1	1	1	1	1	-1	-1	1	-1	1	-1	-1	-1	1	1	1	-1	-1	-1	1
1	11480263	1	1	-1	1	-1	-1	-1	-1	-1	-1	-1	1	-1	-1	1	1	1	1	1	-1	1	1	1	1	-1	-1	-1	1	-1	-1	-1	-1	-1	1	1	1	1	-1	1	1	1	1	1	-1	1	1	1	-1
1	11480649	-1	1	1	-1	-1	1	1	1	-1	-1	-1	-1	1	1	-1	-1	-1	-1	-1	1	-1	-1	-1	1	1	-1	1	-1	1	1	-1	-1	-1	-1	-1	1	-1	-1	-1	-1	-1	1	1	-1	-1	-1	-1	1
1	11480833	-1	1	1	1	-1	-1	1	1	-1	1	-1	-1	1	1	-1	-1	-1	-1	-1	1	-1	-1	-1	1	1	-1	1	-1	1	1	-1	-1	-1	-1	-1	1	-1	-1	-1	-1	-1	1	1	-1	-1	-1	-1	1
1	11481101	-1	1	1	-1	-1	1	1	1	-1	-1	-1	-1	1	1	-1	-1	-1	-1	-1	1	-1	-1	-1	1	1	-1	1	-1	1	1	-1	-1	-1	-1	-1	1	-1	-1	-1	-1	-1	1	1	-1	-1	-1	-1	1
1	11481122	1	1	-1	1	1	-1	-1	-1	1	1	1	1	-1	-1	1	1	1	1	1	-1	1	1	1	1	-1	1	-1	1	-1	-1	1	1	1	1	1	1	1	1	1	1	1	1	1	1	1	1	1	-1
1	11481260	1	1	-1	1	1	-1	-1	-1	1	1	1	1	-1	-1	1	1	1	1	1	-1	1	1	1	1	-1	1	-1	1	-1	-1	1	1	1	1	1	1	1	1	1	1	1	1	1	1	1	1	1	-1
1	11481389	-1	1	-1	-1	-1	-1	-1	-1	1	1	1	-1	-1	-1	-1	-1	-1	-1	-1	-1	-1	-1	-1	1	-1	1	-1	-1	-1	-1	1	1	1	-1	-1	1	-1	1	-1	-1	-1	1	1	1	-1	-1	-1	-1
1	11481611	1	1	-1	1	1	-1	-1	-1	-1	-1	-1	1	-1	-1	1	1	1	1	1	-1	1	1	1	1	-1	-1	-1	1	-1	-1	-1	-1	-1	1	1	1	1	-1	1	1	1	1	1	-1	1	1	1	-1
1	11481795	1	-1	-1	1	1	-1	-1	-1	-1	-1	-1	1	-1	-1	1	1	1	1	1	-1	1	1	1	1	-1	-1	-1	1	-1	-1	-1	-1	-1	1	1	1	1	-1	1	1	1	1	-1	1	1	1	1	-1
1	11481951	-1	1	1	-1	-1	1	1	1	1	1	1	-1	1	1	-1	-1	-1	-1	-1	1	-1	-1	-1	1	1	1	1	-1	1	1	1	1	1	-1	-1	1	-1	1	-1	-1	-1	1	1	1	-1	-1	-1	1
1	11482023	1	1	1	-1	-1	1	1	1	1	1	1	-1	1	1	1	-1	-1	1	1	1	1	-1	-1	1	1	1	1	-1	1	1	1	1	1	-1	-1	1	-1	1	-1	-1	-1	1	1	1	-1	1	-1	1
1	11482130	-1	1	1	-1	-1	1	1	1	-1	-1	-1	-1	1	1	-1	-1	-1	-1	-1	1	-1	-1	-1	1	1	-1	1	-1	1	1	-1	-1	-1	-1	-1	1	-1	-1	-1	-1	1	1	1	-1	-1	-1	-1	1
1	11482277	1	1	1	1	-1	-1	1	-1	-1	-1	-1	1	-1	-1	1	1	1	1	1	-1	1	1	1	1	-1	-1	-1	1	-1	-1	1	-1	-1	1	1	1	1	-1	1	1	1	1	1	-1	1	1	1	1
1	11482642	1	1	1	-1	-1	-1	1	1	-1	-1	1	-1	1	-1	1	-1	-1	1	1	-1	1	-1	-1	1	1	-1	1	-1	1	-1	-1	-1	-1	1	1	1	-1	-1	-1	-1	-1	1	1	-1	-1	1	1	-1
1	11484223	-1	1	1	1	1	1	1	1	1	1	1	1	1	1	-1	1	1	-1	1	1	1	1	1	1	-1	1	1	1	1	1	-1	1	1	1	1	1	1	1	1	1	1	1	1	1	1	-1	-1	1
1	11485211	-1	1	-1	1	-1	1	-1	-1	-1	-1	1	1	1	-1	-1	1	1	1	-1	-1	-1	-1	1	1	1	1	-1	1	-1	1	-1	1	1	-1	-1	1	-1	1	-1	-1	-1	1	1	-1	1	-1	1	-1
1	11485227	-1	1	-1	1	-1	-1	-1	-1	-1	1	-1	-1	-1	1	-1	1	1	-1	-1	-1	1	-1	-1	1	-1	1	-1	-1	-1	1	-1	-1	1	1	1	1	-1	1	-1	-1	-1	1	1	-1	-1	-1	1	-1
1	11485320	-1	1	-1	1	-1	1	-1	-1	-1	1	1	1	-1	1	-1	1	1	1	-1	-1	1	-1	1	1	-1	1	1	1	-1	1	-1	1	-1	1	1	1	-1	1	-1	-1	-1	1	1	-1	1	-1	1	-1
1	11485419	1	1	-1	1	1	-1	1	1	1	1	-1	-1	1	1	1	1	1	-1	1	1	-1	1	1	1	1	1	-1	1	1	1	1	-1	1	-1	-1	1	1	-1	1	1	1	1	1	1	-1	-1	-1	1
1	11495366	1	1	-1	-1	-1	-1	-1	-1	1	1	1	1	-1	1	-1	-1	-1	1	-1	-1	-1	-1	1	1	-1	-1	-1	1	-1	-1	-1	1	-1	1	1	1	-1	-1	-1	-1	-1	1	1	1	-1	-1	-1	-1
1	11495460	-1	1	1	-1	-1	-1	1	1	-1	-1	-1	-1	-1	-1	-1	-1	-1	-1	-1	-1	-1	-1	-1	1	-1	-1	1	-1	-1	-1	-1	-1	-1	-1	-1	1	-1	-1	-1	-1	-1	1	1	-1	-1	-1	-1	-1
1	11495813	-1	1	-1	1	1	-1	-1	-1	-1	-1	1	-1	-1	-1	1	-1	1	-1	1	1	1	1	-1	1	-1	-1	-1	-1	1	1	1	-1	1	-1	-1	1	1	1	1	1	1	1	1	-1	1	1	1	1
1	11497142	-1	1	1	-1	1	-1	1	1	1	-1	-1	-1	1	-1	1	-1	-1	-1	1	1	1	1	-1	1	-1	1	1	-1	1	-1	1	-1	-1	-1	-1	1	1	-1	1	1	1	1	1	1	-1	1	-1	1
1	11497381	1	1	-1	-1	1	-1	-1	-1	-1	-1	-1	-1	-1	-1	1	-1	-1	1	-1	-1	-1	-1	1	1	-1	-1	-1	-1	-1	-1	-1	-1	-1	1	1	1	-1	1	-1	-1	-1	1	1	-1	1	1	1	-1
1	11499898	1	1	1	-1	-1	-1	1	1	-1	-1	1	1	-1	1	-1	-1	-1	1	-1	-1	-1	-1	1	1	-1	-1	1	-1	-1	1	-1	-1	-1	-1	-1	1	-1	-1	-1	-1	-1	1	1	-1	-1	-1	-1	-1
1	11500182	1	1	1	-1	-1	-1	-1	-1	1	1	-1	-1	1	-1	-1	-1	-1	1	-1	-1	-1	1	-1	1	-1	-1	1	-1	1	1	-1	-1	-1	-1	-1	1	1	-1	1	1	1	1	1	1	-1	-1	-1	1
1	11501121	1	1	-1	-1	1	1	-1	-1	1	-1	-1	-1	1	-1	1	-1	-1	1	1	1	1	1	1	1	-1	-1	-1	1	1	-1	1	-1	-1	1	1	1	1	1	1	1	1	1	1	1	-1	1	1	1
1	11501717	1	1	1	1	-1	1	1	1	-1	1	1	1	-1	1	1	1	1	1	-1	-1	-1	-1	1	1	1	1	1	1	-1	1	-1	1	1	1	1	1	-1	1	-1	-1	-1	1	1	-1	1	1	1	-1
1	11501889	-1	1	-1	-1	-1	-1	-1	-1	-1	-1	-1	-1	-1	-1	-1	-1	-1	-1	-1	1	-1	-1	-1	1	-1	-1	-1	-1	-1	-1	-1	-1	-1	-1	-1	1	1	-1	-1	-1	-1	1	1	-1	-1	-1	-1	-1
1	11502196	-1	1	-1	-1	-1	-1	-1	-1	-1	-1	-1	-1	-1	-1	-1	-1	-1	-1	-1	-1	-1	-1	-1	1	-1	-1	-1	-1	-1	-1	-1	-1	-1	-1	-1	1	-1	-1	-1	-1	-1	1	1	-1	-1	-1	-1	-1
1	11502266	1	1	-1	-1	-1	-1	1	-1	-1	-1	-1	-1	-1	-1	-1	-1	-1	-1	-1	-1	-1	-1	-1	1	-1	-1	-1	-1	-1	-1	-1	-1	-1	-1	-1	1	-1	-1	-1	-1	-1	1	1	-1	-1	-1	-1	-1
1	11502438	-1	1	-1	-1	-1	-1	-1	-1	1	1	-1	-1	-1	-1	-1	-1	-1	1	-1	-1	-1	-1	-1	1	-1	-1	-1	-1	-1	-1	-1	-1	-1	-1	-1	1	-1	-1	-1	-1	-1	1	1	1	-1	-1	-1	-1
1	11502521	-1	1	-1	-1	-1	-1	-1	-1	-1	-1	-1	-1	-1	-1	-1	-1	-1	-1	-1	-1	-1	-1	-1	1	-1	-1	-1	-1	1	-1	-1	-1	-1	-1	-1	1	-1	-1	-1	-1	-1	1	1	-1	-1	-1	-1	-1
1	11502637	-1	1	-1	-1	-1	-1	-1	-1	-1	-1	-1	-1	-1	-1	-1	-1	-1	-1	-1	-1	-1	-1	-1	1	-1	-1	-1	-1	-1	-1	-1	-1	-1	-1	-1	1	-1	-1	-1	-1	-1	1	1	-1	-1	-1	-1	-1
1	11502676	-1	1	-1	-1	-1	-1	-1	-1	-1	-1	-1	-1	-1	-1	-1	-1	-1	-1	-1	-1	-1	-1	-1	1	-1	-1	-1	-1	-1	-1	-1	-1	-1	-1	-1	1	-1	-1	-1	-1	-1	1	1	-1	-1	-1	-1	-1
1	11502754	1	1	1	1	-1	1	1	1	-1	1	1	1	1	1	1	1	1	-1	-1	-1	-1	1	1	1	1	1	1	1	1	1	-1	1	1	1	1	1	1	1	1	1	1	1	1	-1	1	1	1	1
1	11502772	-1	1	-1	-1	1	-1	-1	-1	1	1	-1	1	1	-1	1	-1	-1	-1	1	1	1	1	-1	1	-1	-1	-1	1	1	1	1	-1	-1	-1	-1	1	-1	-1	1	1	1	1	1	1	1	1	1	-1
1	11502879	1	1	-1	-1	1	-1	-1	-1	1	-1	-1	-1	1	-1	1	-1	-1	-1	1	1	1	1	-1	1	-1	-1	-1	-1	1	1	1	-1	-1	-1	-1	1	-1	-1	1	1	1	1	1	1	-1	1	-1	-1
1	11503805	-1	1	1	-1	1	1	1	1	-1	1	1	1	-1	1	1	1	1	1	-1	-1	1	1	-1	1	1	1	1	-1	1	1	1	1	1	-1	-1	-1	1	-1	-1	1	-1	1	1	-1	-1	-1	-1	1
1	11504761	-1	1	1	1	1	-1	1	1	-1	1	1	-1	1	1	-1	1	1	-1	-1	-1	1	1	-1	1	-1	1	1	1	-1	-1	1	-1	-1	-1	-1	1	-1	1	-1	1	1	1	1	1	-1	-1	-1	-1
1	11505346	-1	1	-1	-1	-1	1	1	1	1	1	1	1	-1	-1	1	1	1	1	1	1	1	-1	1	1	1	1	-1	-1	1	1	-1	-1	1	-1	1	1	1	-1	-1	-1	1	1	1	1	1	1	1	1
1	11505466	-1	1	-1	-1	-1	-1	-1	-1	1	-1	-1	1	-1	-1	-1	-1	-1	1	1	-1	-1	-1	1	1	-1	-1	-1	-1	1	-1	-1	-1	-1	-1	1	-1	-1	-1	-1	-1	-1	1	1	1	-1	1	-1	-1
1	11506156	-1	1	-1	-1	-1	1	-1	1	1	-1	1	1	-1	-1	1	1	-1	1	1	1	-1	-1	1	1	1	1	-1	-1	1	1	-1	1	1	1	1	1	1	-1	-1	-1	1	1	1	1	1	1	1	1
1	11506683	-1	1	-1	-1	-1	1	1	1	1	-1	1	1	-1	-1	1	1	1	-1	1	1	1	-1	1	1	1	1	-1	-1	1	1	-1	-1	1	1	1	-1	1	-1	-1	-1	1	1	1	1	1	1	1	-1
1	11508560	-1	1	1	1	1	-1	1	1	-1	1	-1	-1	1	-1	-1	1	1	1	1	1	-1	1	1	1	-1	1	1	-1	1	-1	1	1	1	1	1	1	-1	-1	-1	1	1	1	1	-1	1	-1	1	1
1	11509702	1	1	-1	-1	1	1	-1	-1	1	1	-1	1	1	1	1	-1	-1	1	-1	1	1	1	1	1	1	1	-1	1	-1	1	1	1	-1	1	-1	1	-1	1	1	1	1	1	1	1	1	1	1	1
1	11510607	-1	1	-1	-1	-1	-1	-1	-1	-1	-1	-1	-1	-1	-1	-1	-1	-1	-1	-1	1	-1	-1	-1	1	-1	-1	1	1	-1	-1	-1	-1	-1	1	-1	1	-1	-1	-1	-1	-1	1	1	-1	-1	-1	-1	-1
1	11511050	-1	1	-1	-1	-1	-1	-1	-1	-1	-1	-1	-1	-1	-1	-1	-1	-1	-1	-1	-1	-1	-1	-1	1	-1	-1	-1	-1	-1	-1	-1	-1	-1	-1	-1	1	-1	-1	-1	-1	-1	1	1	-1	-1	-1	-1	-1
1	11512782	1	1	-1	1	-1	-1	-1	-1	-1	-1	-1	-1	-1	-1	-1	-1	-1	-1	-1	1	1	-1	-1	1	-1	-1	-1	-1	-1	-1	-1	-1	-1	-1	-1	1	-1	-1	-1	-1	-1	1	1	-1	-1	-1	-1	-1
1	11512859	-1	1	1	1	1	1	1	1	1	1	1	1	-1	1	-1	1	1	-1	1	1	1	-1	1	1	1	1	1	1	-1	-1	1	1	1	1	1	1	1	1	-1	-1	-1	1	1	1	1	-1	-1	1
1	11512894	-1	1	-1	-1	-1	-1	-1	-1	-1	-1	-1	-1	-1	-1	-1	-1	-1	-1	-1	-1	-1	-1	-1	1	-1	-1	-1	-1	-1	-1	-1	-1	-1	-1	-1	1	-1	-1	-1	-1	-1	1	1	-1	-1	-1	-1	-1
1	11513000	-1	1	-1	1	1	1	-1	-1	1	1	1	1	1	1	1	1	1	-1	1	1	1	1	1	1	1	-1	-1	1	-1	1	1	1	1	1	1	1	1	1	1	-1	1	1	1	1	1	1	1	1
1	11513026	1	1	-1	-1	-1	-1	-1	-1	-1	-1	-1	-1	-1	-1	-1	-1	-1	1	-1	-1	-1	-1	-1	1	-1	-1	-1	-1	-1	-1	-1	-1	-1	-1	-1	1	-1	-1	-1	-1	-1	1	1	-1	-1	-1	-1	-1
1	11513056	-1	1	-1	-1	-1	-1	-1	-1	-1	-1	-1	-1	-1	-1	-1	-1	-1	-1	-1	-1	-1	-1	-1	1	-1	-1	-1	-1	-1	-1	-1	-1	-1	-1	-1	1	-1	-1	-1	-1	-1	1	1	-1	-1	1	-1	-1
1	11513209	-1	1	-1	-1	-1	-1	-1	-1	-1	-1	-1	-1	-1	-1	-1	-1	-1	-1	-1	-1	-1	-1	-1	1	-1	-1	-1	-1	-1	-1	-1	-1	-1	-1	-1	1	-1	-1	-1	-1	-1	1	1	-1	-1	-1	-1	-1
1	11514071	1	1	-1	-1	-1	-1	-1	-1	-1	-1	1	-1	-1	-1	-1	-1	-1	-1	-1	-1	-1	-1	-1	1	-1	-1	-1	-1	1	-1	-1	-1	-1	-1	-1	1	-1	-1	-1	-1	-1	1	1	-1	-1	-1	-1	-1
1	11514629	-1	1	-1	-1	-1	-1	-1	-1	-1	-1	-1	-1	-1	-1	-1	-1	-1	-1	-1	-1	-1	-1	-1	1	-1	-1	-1	-1	1	-1	-1	-1	-1	-1	-1	1	-1	-1	-1	-1	-1	1	1	-1	-1	-1	-1	-1
1	11514645	-1	1	-1	-1	-1	-1	-1	-1	-1	-1	-1	-1	-1	-1	-1	-1	-1	-1	-1	-1	-1	-1	-1	1	-1	-1	-1	-1	-1	-1	-1	-1	-1	-1	-1	1	-1	-1	-1	-1	-1	1	1	-1	-1	-1	-1	-1
1	11515007	-1	1	-1	-1	-1	-1	-1	-1	-1	-1	-1	-1	-1	-1	-1	-1	-1	-1	-1	-1	-1	-1	-1	1	-1	-1	-1	-1	-1	-1	-1	-1	-1	-1	-1	1	-1	-1	-1	-1	-1	1	1	-1	-1	-1	-1	-1
1	11515089	-1	1	-1	-1	-1	-1	-1	-1	-1	-1	-1	-1	-1	-1	-1	-1	-1	-1	-1	-1	-1	-1	-1	1	-1	-1	-1	-1	-1	-1	-1	-1	-1	-1	-1	1	-1	-1	-1	-1	-1	1	1	-1	-1	-1	-1	-1
1	11515295	-1	1	-1	-1	-1	-1	-1	-1	-1	-1	-1	-1	-1	-1	-1	-1	-1	-1	-1	-1	-1	-1	-1	1	-1	-1	-1	1	-1	-1	-1	-1	-1	-1	-1	1	-1	1	1	1	1	1	1	-1	-1	-1	-1	-1
1	11515446	1	1	1	-1	-1	-1	-1	-1	-1	1	1	1	-1	1	1	1	-1	1	1	1	-1	-1	1	1	-1	-1	1	1	1	-1	1	-1	1	1	1	1	-1	-1	-1	1	-1	1	1	-1	1	-1	-1	-1
1	11515484	1	1	1	1	1	1	1	1	-1	1	1	1	1	1	1	1	1	1	1	1	1	1	1	1	-1	1	1	1	1	-1	1	-1	1	1	1	1	-1	1	-1	1	1	1	1	-1	1	1	1	-1
1	11515505	1	1	-1	-1	-1	-1	-1	-1	-1	1	1	-1	-1	-1	-1	-1	-1	1	-1	-1	-1	-1	-1	1	-1	-1	-1	1	-1	-1	-1	-1	1	1	1	1	-1	-1	-1	-1	-1	1	1	-1	1	-1	-1	-1
1	11515570	-1	1	1	-1	-1	-1	1	-1	1	-1	-1	-1	1	-1	1	-1	-1	-1	1	1	1	1	-1	1	-1	1	1	-1	1	1	1	-1	-1	-1	-1	1	1	1	1	1	1	1	1	1	-1	-1	-1	-1
1	11515624	-1	1	-1	-1	-1	-1	-1	-1	-1	-1	-1	-1	-1	-1	-1	-1	-1	-1	-1	-1	-1	-1	-1	1	-1	-1	-1	-1	-1	-1	-1	-1	-1	-1	-1	1	-1	-1	-1	-1	-1	1	1	-1	-1	-1	-1	-1
1	11516105	-1	1	-1	-1	-1	-1	-1	-1	-1	-1	-1	-1	-1	-1	-1	-1	-1	-1	-1	-1	-1	-1	-1	1	-1	-1	-1	-1	-1	-1	-1	-1	-1	-1	-1	1	-1	-1	-1	-1	-1	1	1	-1	-1	-1	-1	-1
1	11518385	-1	1	-1	-1	-1	-1	-1	-1	-1	-1	-1	-1	-1	-1	-1	-1	-1	-1	-1	-1	-1	-1	-1	1	-1	-1	-1	-1	-1	-1	-1	-1	-1	-1	-1	1	1	-1	-1	-1	-1	1	1	-1	-1	-1	-1	-1
1	11518622	-1	1	-1	-1	-1	-1	-1	-1	-1	-1	-1	-1	-1	-1	-1	-1	-1	-1	-1	-1	-1	-1	-1	1	-1	-1	-1	-1	-1	-1	-1	-1	-1	-1	-1	1	-1	-1	-1	-1	-1	1	1	-1	-1	-1	-1	-1
1	11519266	-1	1	-1	-1	-1	-1	-1	-1	-1	-1	-1	-1	-1	-1	-1	-1	-1	-1	1	-1	-1	-1	-1	1	-1	-1	-1	-1	-1	-1	-1	-1	-1	-1	-1	1	-1	-1	1	-1	-1	1	1	-1	-1	-1	-1	-1
1	11520373	-1	-1	-1	-1	-1	-1	-1	-1	-1	-1	-1	-1	-1	-1	-1	-1	-1	-1	-1	-1	-1	-1	-1	1	-1	-1	-1	-1	-1	-1	-1	-1	-1	-1	-1	1	-1	-1	-1	-1	-1	1	1	-1	-1	-1	-1	-1
1	11520456	1	1	-1	-1	-1	-1	-1	-1	-1	1	-1	-1	1	1	1	1	1	-1	-1	-1	-1	1	-1	1	-1	-1	-1	-1	-1	-1	-1	-1	1	1	-1	1	-1	-1	-1	1	-1	1	1	-1	1	-1	-1	-1
1	11520663	-1	-1	-1	-1	-1	-1	-1	-1	-1	-1	-1	-1	-1	-1	-1	-1	-1	-1	-1	-1	-1	-1	-1	1	-1	-1	-1	-1	-1	-1	-1	-1	-1	-1	-1	1	-1	-1	-1	-1	-1	1	1	-1	-1	-1	-1	-1
1	11521412	-1	1	-1	-1	-1	-1	-1	-1	-1	-1	-1	-1	-1	-1	-1	-1	-1	1	-1	-1	-1	-1	-1	1	-1	-1	1	-1	-1	1	-1	1	-1	-1	-1	1	-1	-1	-1	-1	-1	1	1	-1	-1	-1	-1	1
1	11523794	-1	1	-1	-1	-1	-1	-1	-1	-1	1	-1	-1	-1	-1	-1	-1	-1	-1	-1	-1	-1	-1	-1	1	-1	-1	-1	-1	-1	-1	-1	-1	-1	-1	-1	1	-1	-1	-1	-1	-1	1	1	-1	-1	-1	-1	-1
1	11524113	-1	1	-1	-1	-1	-1	-1	-1	-1	-1	-1	-1	-1	-1	-1	-1	-1	-1	-1	-1	-1	-1	-1	1	-1	-1	-1	-1	-1	-1	-1	-1	-1	-1	-1	1	-1	1	-1	-1	-1	1	-1	-1	-1	-1	-1	-1
1	11527747	-1	1	1	1	1	1	1	1	1	1	1	1	1	1	-1	1	1	-1	1	1	1	1	-1	1	1	1	1	1	1	1	-1	-1	1	-1	1	1	1	1	1	1	1	1	1	1	1	1	1	1
1	11527785	-1	1	1	-1	-1	1	1	1	1	1	-1	-1	-1	-1	-1	-1	-1	-1	1	1	1	-1	-1	1	1	-1	1	1	-1	-1	-1	-1	1	1	-1	1	1	-1	-1	-1	-1	1	1	1	-1	-1	-1	1
1	11527942	1	1	1	-1	-1	1	1	1	1	1	1	-1	-1	-1	-1	-1	-1	1	1	1	1	-1	-1	1	1	-1	1	-1	-1	-1	1	1	-1	-1	-1	1	1	-1	-1	-1	-1	1	1	1	-1	1	-1	1
1	11528001	-1	1	1	-1	-1	1	1	1	1	1	1	1	-1	1	-1	-1	-1	-1	1	1	1	-1	1	1	1	-1	1	-1	-1	-1	-1	-1	1	1	1	1	1	-1	-1	-1	-1	1	1	1	-1	-1	-1	1
1	11528031	-1	1	1	1	1	1	1	1	1	1	-1	-1	1	-1	-1	1	1	-1	1	1	1	1	1	1	1	1	1	1	1	1	-1	-1	1	1	-1	1	1	1	1	1	1	1	1	1	1	1	1	1
1	11528591	-1	1	1	1	-1	-1	1	1	-1	1	-1	-1	-1	-1	-1	1	1	-1	1	-1	-1	-1	-1	1	-1	-1	1	1	-1	-1	-1	-1	-1	-1	-1	1	-1	1	-1	-1	-1	1	1	-1	-1	-1	-1	-1
1	11528634	-1	1	1	1	1	-1	1	1	1	1	1	1	1	1	1	1	1	-1	1	-1	-1	1	1	1	1	1	1	1	1	1	-1	-1	1	1	1	1	-1	1	1	1	1	1	1	1	-1	1	1	-1
1	11528665	-1	1	1	-1	-1	-1	1	1	-1	-1	-1	-1	-1	-1	-1	-1	-1	-1	-1	-1	-1	-1	-1	1	-1	-1	1	-1	-1	-1	-1	-1	-1	-1	-1	1	-1	-1	-1	-1	-1	1	1	-1	-1	-1	-1	-1
1	11528748	1	1	1	1	-1	1	1	1	-1	1	-1	-1	1	-1	-1	1	1	1	1	1	1	1	-1	1	-1	1	1	1	1	-1	1	1	-1	1	-1	1	1	1	1	1	1	1	1	-1	1	-1	1	1
1	11528907	1	1	1	1	-1	1	1	1	-1	-1	1	1	-1	1	1	1	1	1	-1	1	1	-1	1	1	-1	1	1	-1	-1	-1	1	1	1	1	1	1	-1	1	-1	-1	-1	1	1	-1	1	1	1	-1
1	11529078	1	1	1	-1	1	1	1	1	-1	1	1	1	1	1	1	-1	-1	1	1	1	1	1	1	1	1	1	1	1	1	1	1	1	1	1	1	1	1	-1	1	1	-1	1	1	1	1	1	-1	1
1	11529184	-1	1	1	1	-1	-1	1	1	-1	1	-1	-1	1	-1	-1	1	1	-1	1	-1	-1	1	-1	1	-1	1	1	1	1	-1	-1	-1	-1	-1	-1	1	1	1	1	1	1	1	1	-1	-1	-1	1	1
1	11529358	-1	1	1	1	1	-1	1	-1	1	-1	1	1	-1	1	1	1	1	-1	1	-1	1	-1	1	1	1	1	1	-1	-1	-1	1	1	1	1	1	1	-1	1	-1	1	-1	1	1	1	1	1	1	-1
1	11529453	-1	1	1	1	-1	-1	1	1	-1	1	1	1	1	1	1	1	1	-1	1	-1	-1	1	1	1	-1	1	1	1	1	1	-1	-1	1	1	1	1	1	1	1	1	1	1	1	-1	-1	1	1	1
1	11529547	1	1	1	-1	1	1	1	1	1	-1	1	1	-1	1	1	1	1	1	-1	1	1	-1	1	1	1	1	1	-1	-1	1	1	1	1	1	1	1	-1	1	-1	-1	-1	1	1	1	1	1	1	-1
1	11529605	1	1	1	1	1	1	1	1	1	1	-1	-1	1	-1	-1	1	1	1	1	1	1	1	-1	1	1	1	1	1	1	-1	1	1	-1	-1	-1	1	1	1	1	1	1	1	1	1	1	-1	1	1
1	11529896	-1	1	1	1	-1	-1	1	1	-1	1	-1	-1	1	-1	-1	1	1	-1	1	-1	-1	1	-1	1	-1	1	1	1	1	-1	-1	-1	-1	-1	-1	1	1	1	1	1	1	1	1	-1	-1	-1	1	1
1	11529976	1	1	1	-1	1	1	1	1	1	-1	1	1	-1	1	1	-1	-1	1	-1	1	1	-1	1	1	1	1	1	-1	-1	1	1	1	1	1	1	1	-1	-1	-1	-1	-1	1	1	1	1	1	-1	-1
1	11530099	1	1	1	-1	1	1	1	1	1	-1	-1	1	-1	1	-1	-1	-1	1	-1	-1	-1	-1	1	1	-1	1	1	-1	-1	1	1	1	-1	-1	1	1	-1	-1	-1	-1	-1	1	1	1	1	1	-1	-1
1	11530393	1	1	-1	1	1	1	-1	-1	1	1	-1	-1	-1	-1	-1	1	1	1	-1	1	1	-1	-1	1	1	1	-1	-1	-1	-1	1	1	-1	-1	-1	1	-1	1	-1	-1	-1	1	1	1	1	-1	1	-1
1	11530457	-1	1	-1	-1	1	-1	-1	-1	1	-1	1	1	-1	1	1	-1	-1	-1	-1	-1	-1	-1	1	1	1	1	-1	-1	-1	1	-1	-1	1	1	1	1	-1	-1	-1	-1	-1	1	1	1	-1	1	-1	-1
1	11530669	-1	1	-1	-1	-1	-1	-1	-1	-1	-1	-1	-1	-1	-1	-1	-1	-1	-1	-1	-1	-1	-1	-1	1	-1	1	-1	-1	-1	-1	-1	-1	-1	-1	-1	1	-1	-1	-1	-1	-1	1	1	-1	-1	-1	-1	-1
1	11530706	-1	1	-1	-1	1	-1	-1	-1	1	-1	1	1	-1	1	1	-1	-1	-1	-1	1	1	-1	1	1	1	1	-1	-1	-1	1	-1	-1	1	1	1	1	-1	-1	-1	-1	-1	1	1	1	-1	1	-1	-1
1	11530734	-1	1	-1	-1	1	-1	-1	-1	1	1	-1	-1	-1	-1	-1	-1	-1	-1	-1	-1	-1	-1	-1	1	1	1	-1	-1	-1	-1	-1	-1	-1	-1	-1	1	-1	-1	-1	-1	-1	1	1	1	-1	-1	-1	-1
1	11530772	-1	1	-1	-1	1	-1	-1	-1	1	-1	1	1	-1	1	1	-1	-1	-1	-1	1	1	-1	1	1	1	1	-1	-1	-1	1	-1	-1	1	1	1	1	-1	-1	-1	-1	-1	1	1	1	-1	1	-1	-1
1	11530842	-1	1	1	-1	1	-1	1	1	1	-1	1	1	1	1	1	-1	-1	-1	1	1	1	1	1	1	1	1	1	1	1	1	-1	-1	1	1	1	1	1	-1	1	1	1	1	1	1	-1	1	-1	1
1	11531296	1	1	-1	1	1	1	-1	-1	1	1	1	1	-1	1	1	1	1	1	-1	-1	-1	-1	1	1	1	1	-1	-1	-1	1	1	1	1	1	1	1	-1	1	-1	-1	-1	1	1	1	1	1	1	-1
1	11531340	-1	1	-1	-1	-1	-1	-1	-1	-1	-1	-1	-1	-1	-1	-1	-1	-1	-1	-1	-1	1	-1	-1	1	-1	1	-1	-1	-1	-1	-1	-1	-1	-1	-1	1	-1	-1	-1	-1	-1	1	1	-1	-1	-1	-1	-1
1	11531635	1	1	-1	1	1	1	-1	-1	1	1	-1	-1	-1	-1	-1	1	1	1	-1	-1	-1	-1	-1	1	1	1	-1	-1	-1	-1	1	1	-1	-1	-1	1	-1	1	-1	-1	1	1	1	1	1	-1	1	-1
1	11531788	-1	1	1	-1	-1	-1	1	1	1	-1	1	1	1	-1	1	-1	-1	-1	1	1	1	1	-1	1	-1	1	1	1	1	-1	-1	-1	-1	-1	1	1	1	-1	1	1	1	1	1	-1	-1	-1	-1	1
1	11532217	-1	1	1	-1	1	1	1	1	1	1	1	1	1	1	1	-1	-1	-1	1	1	1	1	1	1	1	1	1	1	1	1	-1	-1	1	1	1	1	1	-1	1	1	1	1	1	1	-1	1	1	1
1	11532833	1	1	-1	1	1	1	-1	-1	1	1	-1	-1	1	-1	-1	1	1	1	1	1	1	-1	-1	1	1	1	-1	1	1	-1	1	1	1	-1	-1	1	1	-1	-1	-1	-1	1	1	1	1	-1	1	1
1	11533001	1	1	-1	1	1	1	-1	-1	1	1	-1	-1	1	-1	-1	1	1	1	-1	1	1	-1	-1	1	1	1	-1	1	1	-1	1	1	1	-1	-1	1	1	1	-1	-1	-1	1	1	1	1	-1	1	1
1	11533179	-1	1	1	-1	1	1	1	1	1	1	1	-1	1	1	1	-1	-1	-1	1	-1	1	1	1	1	1	1	1	-1	1	1	-1	-1	-1	1	1	1	-1	-1	1	1	1	1	1	1	-1	1	1	-1
1	11533401	-1	1	-1	-1	-1	-1	-1	-1	-1	-1	-1	-1	1	-1	-1	-1	-1	-1	-1	-1	1	-1	-1	1	1	1	-1	-1	1	-1	-1	-1	-1	-1	-1	1	-1	-1	-1	-1	-1	1	1	-1	-1	-1	1	-1
1	11533618	-1	1	-1	-1	-1	-1	-1	-1	-1	-1	-1	-1	1	-1	-1	-1	-1	-1	-1	-1	1	-1	-1	1	1	1	-1	-1	1	-1	-1	-1	-1	-1	-1	1	-1	-1	-1	-1	-1	1	1	-1	-1	-1	-1	-1
1	11533926	-1	1	1	-1	-1	1	1	1	1	-1	-1	-1	1	-1	-1	-1	-1	-1	-1	1	-1	1	-1	1	1	1	1	-1	1	-1	-1	-1	-1	-1	-1	1	-1	-1	1	1	1	1	1	1	-1	-1	1	-1
1	11534097	1	1	-1	1	1	-1	-1	-1	1	1	1	1	1	1	1	1	1	1	-1	-1	1	1	1	1	1	-1	-1	1	1	1	1	1	1	-1	1	1	-1	1	1	1	1	1	1	1	1	1	1	-1
1	11534257	-1	1	1	1	1	-1	1	1	1	1	1	1	1	1	1	1	1	-1	1	-1	1	1	1	1	1	-1	1	1	1	1	1	1	1	1	1	1	-1	1	1	1	1	1	1	1	1	1	1	-1
1	11534484	1	1	-1	1	1	1	-1	-1	1	1	1	1	1	1	1	1	1	1	1	1	1	1	1	1	-1	1	-1	1	1	1	-1	-1	-1	-1	-1	1	1	-1	1	1	1	1	1	1	-1	1	1	1
1	11534739	1	1	1	1	1	-1	1	1	1	1	1	1	1	1	1	1	1	1	-1	1	-1	-1	1	1	-1	-1	1	1	1	-1	-1	-1	-1	-1	-1	1	-1	-1	-1	-1	-1	1	1	1	-1	1	1	-1
1	11534926	-1	1	-1	-1	-1	1	-1	-1	-1	-1	-1	-1	1	-1	-1	-1	-1	-1	-1	-1	1	1	-1	1	1	1	-1	-1	1	1	1	1	1	1	1	1	1	1	1	1	1	1	1	-1	1	-1	1	1
1	11534997	1	1	-1	-1	1	1	-1	-1	-1	-1	1	1	1	1	-1	1	1	1	-1	1	1	1	1	1	1	1	-1	1	1	1	1	1	1	1	1	1	1	1	1	1	1	1	1	-1	1	1	1	1
1	11535617	-1	1	1	-1	-1	1	1	1	1	-1	-1	-1	1	-1	-1	-1	-1	-1	-1	-1	1	1	-1	1	1	1	1	1	1	1	1	1	1	1	1	1	1	1	1	1	1	1	1	1	-1	-1	1	1
1	11536361	-1	1	-1	-1	-1	1	-1	-1	-1	-1	-1	-1	-1	-1	-1	-1	-1	-1	-1	-1	-1	-1	-1	1	-1	-1	-1	1	-1	-1	-1	-1	-1	-1	-1	1	-1	-1	-1	-1	-1	1	-1	-1	-1	-1	-1	-1
1	11536391	1	1	1	1	1	1	1	1	1	1	1	1	1	1	1	1	1	1	1	1	1	-1	1	1	1	1	1	1	1	1	-1	-1	-1	-1	-1	1	1	-1	-1	-1	-1	1	1	1	1	1	1	1
1	11536959	1	1	1	1	1	1	1	1	1	1	1	1	1	1	1	1	1	1	1	1	1	1	1	1	1	1	1	1	1	1	-1	-1	-1	1	1	1	1	-1	1	1	1	1	1	1	1	1	1	1
1	11537099	1	1	1	1	1	1	1	1	1	1	1	1	1	1	1	1	1	1	-1	1	1	-1	1	1	1	1	1	1	1	1	-1	-1	-1	-1	-1	1	1	1	-1	-1	-1	1	1	1	1	1	1	1
1	11537130	-1	1	1	1	1	1	1	1	1	1	1	1	1	1	1	1	1	-1	1	1	1	1	1	1	1	1	1	1	1	1	1	1	1	1	1	1	-1	1	1	1	1	1	1	1	-1	1	-1	-1
1	11537257	1	1	1	1	1	1	1	1	1	1	1	1	1	1	1	1	1	1	-1	1	1	1	1	1	1	1	1	1	1	1	-1	-1	-1	1	1	1	1	1	1	1	1	1	1	1	1	1	1	1
1	11537812	1	1	1	1	1	1	1	1	-1	1	1	1	1	1	1	1	1	1	1	1	1	1	1	1	1	1	1	-1	1	1	-1	-1	-1	-1	-1	1	-1	1	1	1	-1	1	1	-1	1	1	1	-1
1	11538085	1	1	1	1	1	1	1	1	1	1	1	1	1	1	1	1	1	1	1	1	1	1	1	1	1	1	1	-1	1	1	-1	-1	-1	-1	-1	1	-1	1	1	1	1	1	1	1	1	1	-1	-1
1	11538148	1	1	1	1	1	1	1	1	1	1	1	1	1	1	1	1	1	1	1	1	1	-1	1	1	1	1	1	1	1	1	1	1	1	-1	-1	1	1	1	1	-1	-1	1	1	1	1	1	1	1
1	11538190	1	1	1	1	1	1	1	1	1	1	1	1	1	1	1	1	1	1	1	1	1	1	1	1	1	1	1	-1	1	1	-1	-1	-1	-1	-1	1	-1	1	1	1	1	1	1	1	1	1	1	-1
1	11538534	1	1	1	1	1	1	1	1	1	1	1	1	1	1	1	1	1	1	1	1	1	1	1	1	1	1	1	-1	1	1	-1	-1	-1	-1	-1	1	-1	1	1	1	1	1	1	1	1	1	1	-1
1	11538568	1	1	1	1	1	1	1	1	1	1	1	1	1	1	1	1	1	1	1	1	1	1	1	1	1	1	1	-1	1	1	-1	-1	-1	-1	-1	1	-1	1	1	1	1	1	1	1	1	1	1	-1
1	11538897	1	1	1	1	1	-1	1	1	-1	-1	1	1	1	1	1	1	1	1	1	1	1	-1	1	1	1	1	1	-1	1	1	-1	-1	-1	-1	-1	1	-1	-1	-1	-1	-1	1	-1	-1	1	1	-1	-1
1	11539080	1	1	1	1	1	1	1	1	1	1	1	1	1	1	1	1	1	1	1	1	1	1	1	1	1	1	1	-1	1	1	-1	-1	-1	-1	-1	1	-1	1	1	1	1	1	1	1	1	1	1	-1
1	11539173	-1	1	-1	-1	1	1	-1	-1	1	1	1	1	-1	1	1	-1	-1	-1	1	1	1	-1	1	1	1	-1	-1	-1	-1	-1	-1	-1	-1	-1	-1	1	-1	1	-1	-1	-1	1	-1	1	1	1	-1	-1
1	11539216	-1	1	-1	-1	1	1	-1	-1	1	1	1	1	-1	1	1	-1	-1	-1	1	1	1	-1	1	1	1	-1	-1	-1	-1	-1	-1	-1	-1	-1	-1	1	-1	1	-1	-1	-1	1	-1	1	1	1	-1	-1
1	11539338	1	1	-1	1	1	1	-1	-1	1	1	1	1	-1	1	1	1	1	1	1	1	1	-1	1	1	1	1	-1	1	-1	1	1	1	1	1	1	1	1	1	-1	-1	-1	1	-1	1	1	1	-1	1
1	11539386	1	1	-1	1	1	1	-1	-1	1	1	1	1	-1	1	1	1	1	1	1	1	1	-1	1	1	1	1	-1	1	-1	-1	1	1	1	1	1	1	1	1	-1	-1	-1	1	-1	1	1	1	-1	1
1	11539590	1	1	-1	1	1	1	-1	-1	1	1	1	1	-1	1	1	1	1	1	1	1	1	-1	1	1	1	1	-1	1	-1	1	1	1	1	1	1	1	1	1	-1	-1	-1	1	-1	1	1	1	-1	1
1	11539706	1	1	-1	1	1	-1	-1	-1	-1	1	1	1	-1	1	1	1	1	1	1	1	-1	-1	1	1	1	1	-1	1	-1	1	1	1	1	1	1	1	1	1	-1	-1	-1	1	-1	1	1	1	-1	1
1	11539731	1	1	-1	1	1	1	-1	-1	1	1	1	1	-1	1	1	1	1	1	1	1	1	-1	1	1	1	1	-1	1	-1	1	1	1	1	1	1	1	1	1	-1	-1	-1	1	-1	1	1	1	-1	1
1	11540229	1	1	-1	1	1	1	-1	-1	1	1	1	1	-1	1	1	1	1	1	1	1	1	-1	1	1	1	1	-1	1	-1	1	1	1	1	1	1	1	1	1	-1	-1	-1	1	-1	1	1	1	-1	1
1	11540361	1	1	-1	1	1	-1	-1	-1	-1	-1	1	1	-1	1	1	1	1	1	1	1	1	-1	1	1	1	1	-1	1	-1	-1	1	1	1	1	1	1	1	-1	-1	-1	-1	1	-1	-1	1	1	-1	1
1	11540721	1	1	-1	1	1	-1	-1	-1	-1	-1	1	1	-1	1	1	1	1	1	1	1	1	-1	1	1	1	1	-1	1	-1	-1	1	1	1	1	1	1	1	-1	-1	-1	-1	1	-1	-1	1	1	-1	1
1	11540775	-1	1	1	-1	1	1	1	1	1	1	1	1	1	1	1	-1	-1	-1	1	1	1	1	1	1	1	-1	1	1	1	1	1	1	1	-1	-1	1	1	1	1	1	1	1	1	1	1	1	1	1
1	11541455	1	1	-1	1	1	1	-1	-1	-1	-1	1	1	-1	1	1	1	1	1	1	1	1	-1	1	1	1	1	-1	1	-1	1	1	1	1	1	1	1	1	-1	-1	-1	-1	1	-1	-1	1	1	-1	1
1	11541543	1	1	-1	1	1	-1	-1	-1	-1	-1	1	1	-1	1	1	1	1	1	1	1	1	-1	1	1	1	1	-1	1	-1	-1	1	1	1	1	1	1	1	-1	-1	-1	-1	1	-1	-1	1	1	-1	1
1	11541576	1	1	-1	1	1	-1	-1	-1	-1	-1	1	1	-1	1	1	1	1	1	1	1	1	-1	1	1	1	1	-1	1	-1	-1	1	1	1	1	1	1	1	-1	-1	-1	-1	1	-1	-1	1	1	-1	1
1	11541591	1	1	-1	1	1	-1	-1	-1	-1	-1	1	1	-1	1	1	1	1	1	1	1	1	-1	1	1	1	1	-1	1	-1	-1	1	1	1	1	1	1	1	-1	-1	-1	-1	1	-1	-1	1	1	-1	1
1	11542164	1	1	-1	1	1	-1	-1	-1	-1	-1	1	1	-1	1	1	1	1	1	1	1	1	-1	1	1	1	1	-1	1	-1	1	1	1	1	1	1	1	1	-1	-1	-1	-1	1	-1	-1	1	1	-1	1
1	11542346	1	1	-1	1	1	-1	-1	-1	-1	-1	1	1	-1	1	1	1	1	1	1	1	1	-1	1	1	1	1	-1	1	-1	1	1	1	1	1	1	1	1	-1	-1	-1	-1	1	-1	-1	1	1	-1	1
1	11542361	1	1	1	1	1	1	1	1	1	1	1	1	1	1	1	1	1	1	1	1	1	1	1	1	1	1	1	1	1	1	-1	-1	-1	1	1	1	-1	1	1	1	1	1	1	1	1	1	1	-1
1	11542490	1	1	1	1	1	1	1	1	1	1	1	1	1	1	1	1	1	1	1	1	1	1	1	1	1	1	1	1	1	1	-1	-1	-1	1	1	1	1	1	1	1	1	1	1	1	1	1	1	1
1	11542591	1	1	-1	1	1	-1	-1	-1	-1	-1	1	1	-1	1	1	1	1	1	1	1	1	-1	1	1	1	1	-1	1	-1	1	1	1	1	1	1	1	1	-1	-1	-1	-1	1	-1	-1	1	1	-1	1
1	11542730	1	1	-1	1	1	-1	-1	-1	-1	-1	1	1	-1	1	1	1	1	1	1	1	1	-1	1	1	1	1	-1	1	-1	1	1	1	1	1	1	1	1	-1	-1	-1	-1	1	-1	-1	1	1	-1	1
1	11542763	1	1	-1	1	1	-1	-1	-1	-1	-1	1	1	-1	1	1	1	1	1	1	1	1	-1	1	1	1	1	-1	1	-1	1	1	1	1	1	1	1	1	1	-1	-1	-1	1	-1	-1	1	1	-1	1
1	11542946	1	1	-1	1	1	-1	-1	-1	-1	1	1	1	-1	1	1	1	1	1	1	1	1	-1	1	1	1	1	-1	1	-1	1	1	1	1	1	1	1	1	-1	-1	-1	-1	1	-1	-1	1	1	-1	1
1	11543054	1	1	-1	1	1	-1	-1	-1	-1	-1	1	1	-1	1	1	1	1	1	1	1	1	-1	1	1	1	1	-1	1	-1	1	1	1	1	1	1	1	1	-1	-1	-1	-1	1	-1	-1	1	1	-1	1
1	11543678	1	1	1	1	1	1	1	1	1	1	1	1	1	1	1	1	1	1	-1	1	-1	1	1	1	1	1	1	1	1	-1	-1	1	1	1	1	1	1	1	1	1	1	-1	1	1	1	1	1	1
1	11543722	-1	1	1	-1	-1	1	1	1	1	1	-1	-1	1	-1	-1	-1	-1	-1	1	1	1	1	-1	1	1	-1	1	1	1	1	-1	-1	-1	-1	-1	1	1	1	1	1	1	1	1	1	1	-1	1	1
1	11543806	1	1	-1	1	1	-1	-1	-1	-1	-1	1	1	-1	1	1	1	1	1	-1	1	-1	-1	1	1	-1	1	-1	-1	-1	-1	1	1	1	1	1	1	-1	-1	-1	-1	-1	1	-1	-1	1	1	-1	-1
1	11543833	1	1	-1	1	1	-1	-1	-1	-1	-1	1	1	-1	1	1	1	1	1	1	1	1	-1	1	1	1	1	-1	1	-1	-1	1	1	1	1	1	1	1	1	-1	-1	-1	1	-1	-1	1	1	1	1
1	11544010	1	1	-1	1	1	-1	-1	-1	-1	-1	1	1	-1	1	1	1	1	1	1	1	1	-1	1	1	1	1	-1	1	-1	1	1	1	1	1	1	1	1	1	-1	-1	-1	1	1	-1	1	1	1	1
1	11544645	-1	1	-1	-1	1	1	-1	-1	-1	1	1	1	1	1	1	-1	-1	-1	1	1	1	1	1	1	1	-1	1	1	1	1	1	-1	-1	1	1	1	1	1	1	1	1	1	1	1	1	1	1	1
1	11544921	1	1	1	1	1	1	1	1	1	1	1	1	-1	1	1	1	1	1	1	1	-1	1	1	1	1	1	1	1	1	1	1	1	1	1	1	1	1	1	1	1	-1	1	1	1	1	1	1	1
1	11545546	1	1	-1	-1	1	-1	-1	-1	-1	-1	1	1	-1	1	1	-1	-1	-1	-1	-1	1	-1	1	1	-1	-1	-1	-1	-1	-1	1	-1	-1	-1	-1	1	-1	1	-1	-1	-1	1	-1	-1	-1	1	-1	-1
1	11545644	1	1	-1	-1	1	-1	-1	-1	1	-1	1	1	-1	1	1	-1	-1	-1	-1	-1	-1	-1	1	1	-1	-1	-1	-1	-1	-1	1	-1	-1	-1	-1	1	-1	1	-1	-1	-1	1	-1	1	-1	1	-1	-1
1	11545696	1	1	-1	-1	1	-1	-1	-1	1	1	1	1	-1	1	1	-1	-1	-1	-1	-1	1	-1	1	1	-1	1	-1	-1	-1	-1	1	-1	-1	1	1	1	-1	1	-1	-1	-1	1	-1	1	-1	1	-1	-1
1	11545778	1	1	-1	-1	1	-1	-1	-1	1	1	1	1	-1	1	1	-1	-1	-1	-1	-1	1	-1	1	1	-1	1	-1	-1	-1	-1	1	-1	-1	1	1	1	-1	1	-1	-1	-1	1	-1	1	-1	1	-1	-1
1	11546216	1	1	-1	-1	1	1	-1	-1	1	1	1	1	1	1	1	-1	-1	1	1	1	1	1	1	1	1	1	1	1	1	1	1	1	1	1	1	1	1	1	1	1	1	1	1	1	1	1	1	1
1	11546677	1	1	1	1	1	1	1	1	1	1	1	1	1	1	1	1	1	1	1	1	1	1	1	1	1	-1	1	1	1	1	1	1	1	1	1	1	1	1	1	1	1	1	1	1	1	1	1	1
1	11546690	1	1	1	1	1	1	1	1	1	1	1	1	-1	1	1	1	1	1	1	-1	-1	1	1	1	1	-1	1	1	-1	1	1	1	-1	-1	-1	1	1	-1	1	1	1	1	1	1	-1	1	1	1
1	11546815	1	-1	1	1	1	1	1	1	1	1	1	1	1	1	1	1	1	1	1	1	1	1	1	1	1	-1	1	1	1	1	-1	1	1	1	1	1	1	1	1	1	1	1	1	1	1	1	1	1
1	11546875	1	1	1	1	1	1	1	1	1	1	1	1	1	1	1	1	1	1	1	1	1	1	1	1	1	-1	1	1	1	1	1	1	1	1	1	1	1	1	1	1	1	1	1	1	1	1	1	1
1	11547195	1	1	1	1	1	1	1	1	1	1	1	1	1	1	1	1	1	-1	1	-1	-1	1	1	1	1	-1	-1	1	1	1	1	1	1	1	1	1	1	1	1	1	1	1	1	1	1	1	1	1
1	11547222	1	1	1	1	1	1	1	1	1	-1	1	1	1	1	1	1	1	-1	1	-1	-1	1	1	1	1	-1	-1	1	1	1	1	1	1	1	1	1	1	1	1	1	1	1	1	1	1	1	-1	1
1	11547601	1	1	1	1	1	1	1	1	-1	1	1	1	1	1	1	1	1	-1	1	1	-1	1	1	1	1	1	-1	1	1	1	1	1	1	1	1	1	1	1	1	1	1	1	1	1	1	1	1	1
1	11547850	1	1	1	1	1	1	1	1	1	1	1	1	1	1	1	1	1	1	1	1	1	1	1	1	-1	-1	1	1	1	1	1	-1	1	1	1	1	1	1	1	1	1	1	-1	-1	1	1	1	1
1	11548326	1	1	1	1	1	1	1	1	1	1	1	1	1	-1	1	1	1	1	1	-1	1	1	1	1	1	1	1	1	1	1	1	1	1	-1	-1	1	1	1	1	1	1	1	1	1	1	1	1	1
1	11548419	-1	1	1	-1	1	-1	1	1	1	1	1	1	-1	1	1	-1	-1	-1	1	1	-1	1	1	1	-1	-1	1	1	-1	-1	1	-1	1	1	1	1	1	1	1	1	1	1	-1	-1	1	1	-1	1
1	11548463	-1	1	1	-1	-1	1	1	1	-1	-1	-1	-1	-1	-1	-1	-1	-1	-1	-1	-1	-1	1	-1	1	-1	-1	-1	-1	-1	1	-1	-1	1	-1	-1	1	1	1	1	-1	-1	1	-1	-1	1	-1	-1	1
1	11548786	-1	1	1	-1	1	1	1	1	-1	1	1	1	-1	-1	1	-1	-1	-1	-1	-1	-1	1	1	1	-1	1	1	-1	-1	-1	-1	-1	-1	-1	-1	1	1	1	1	1	1	1	-1	-1	-1	1	-1	1
1	11549686	1	1	1	1	1	1	1	1	1	1	1	1	1	1	1	1	1	-1	1	1	1	1	1	1	1	1	1	1	1	1	1	1	1	1	1	1	1	1	1	1	1	1	1	1	1	1	1	1
1	11551908	-1	1	1	1	-1	-1	1	1	-1	1	-1	-1	1	-1	-1	1	1	1	1	1	1	1	1	1	1	-1	1	1	1	1	1	1	-1	-1	-1	1	-1	1	1	-1	-1	1	1	1	1	-1	1	-1
1	11551981	-1	1	1	1	-1	-1	1	1	-1	1	1	-1	1	-1	-1	1	1	1	1	1	1	1	1	1	1	-1	1	1	1	1	1	1	-1	1	1	1	-1	1	1	-1	-1	1	1	1	1	-1	1	-1
1	11552066	-1	1	-1	-1	-1	-1	-1	-1	1	-1	-1	-1	1	1	-1	-1	1	1	1	-1	1	-1	-1	1	1	1	-1	-1	-1	-1	1	1	1	1	1	1	1	-1	-1	1	1	1	1	1	-1	-1	-1	1
1	11552094	-1	1	1	-1	-1	-1	1	1	1	1	-1	-1	1	1	-1	-1	-1	1	-1	-1	-1	1	-1	1	-1	1	1	1	-1	1	-1	1	1	1	1	1	1	1	1	1	1	1	-1	-1	1	-1	1	1
1	11553459	-1	1	1	-1	1	-1	1	1	-1	1	1	1	1	1	1	-1	-1	1	1	1	1	1	1	1	1	-1	1	-1	1	1	1	1	1	1	1	1	-1	-1	1	1	1	1	1	1	1	1	-1	1
1	11553577	1	1	1	1	1	1	1	1	1	-1	1	1	-1	1	1	1	1	-1	1	1	1	1	1	1	1	1	1	1	-1	-1	1	1	1	-1	-1	1	1	1	1	1	1	1	1	1	-1	1	1	-1
1	11553607	1	1	1	1	1	1	1	1	1	-1	1	1	1	1	1	1	1	1	1	1	1	1	1	1	1	1	1	1	1	-1	1	1	1	1	1	1	1	1	1	1	1	1	1	1	-1	1	1	1
1	11553941	1	1	1	1	1	1	1	1	1	1	1	1	1	1	1	1	1	-1	1	1	1	1	1	1	1	1	1	1	1	1	1	1	1	1	1	1	1	1	1	1	1	1	1	1	1	1	1	1
1	11554180	1	1	1	1	1	1	1	1	1	-1	1	1	1	1	1	1	1	1	1	1	1	1	1	1	-1	1	1	1	1	-1	1	1	1	1	1	1	1	1	1	1	1	1	-1	-1	-1	1	1	1
1	11554494	-1	1	1	-1	1	-1	1	1	-1	1	1	1	1	1	1	-1	-1	1	1	1	-1	1	1	1	1	-1	1	-1	1	1	1	1	1	1	1	1	-1	-1	1	1	1	1	1	1	1	1	-1	1
1	11554635	-1	1	1	-1	1	-1	1	1	-1	-1	1	1	1	1	1	-1	-1	1	1	1	1	1	1	1	-1	-1	1	-1	1	-1	1	1	1	1	1	1	-1	-1	1	1	1	1	-1	-1	-1	1	-1	1
1	11554670	-1	1	-1	-1	-1	-1	-1	-1	-1	-1	-1	-1	-1	-1	-1	-1	-1	-1	-1	1	-1	-1	-1	1	-1	-1	-1	-1	-1	-1	-1	-1	-1	-1	-1	1	-1	-1	-1	-1	-1	1	-1	-1	-1	-1	-1	-1
1	11554706	1	1	1	1	1	1	1	1	1	-1	1	1	1	1	1	1	1	1	1	1	1	1	1	1	1	1	1	1	1	-1	1	1	1	1	1	1	1	1	1	1	1	1	1	1	-1	1	1	1
1	11555043	-1	1	1	-1	1	-1	1	1	-1	-1	1	1	1	-1	1	-1	-1	1	1	1	1	1	1	1	-1	-1	1	-1	1	-1	1	1	1	1	1	1	1	-1	1	1	-1	1	-1	-1	-1	1	1	1
1	11555084	1	1	1	1	1	1	1	1	1	-1	1	1	1	1	1	1	1	1	1	1	1	1	1	1	1	1	1	1	1	-1	1	1	1	1	1	1	1	1	1	1	1	1	1	1	-1	1	1	1
1	11555165	1	1	-1	1	1	1	-1	-1	1	1	1	1	-1	1	1	1	1	-1	1	1	1	-1	1	1	1	1	-1	1	-1	1	1	1	-1	-1	-1	1	1	1	-1	1	1	1	1	1	1	1	1	-1
1	11555195	1	1	1	1	1	1	1	1	1	-1	1	1	1	1	1	1	1	1	1	1	1	1	1	1	-1	1	1	1	1	-1	1	1	1	1	1	1	1	1	1	1	1	1	-1	-1	-1	1	1	1
1	11555267	-1	1	1	-1	1	-1	1	1	-1	1	1	1	1	-1	1	-1	-1	1	1	1	1	1	1	1	1	-1	1	-1	1	1	1	1	1	1	1	1	-1	-1	1	1	1	1	1	1	1	1	-1	1
1	11555869	1	1	-1	1	1	1	-1	-1	1	1	1	1	1	1	1	1	1	1	1	1	1	-1	1	1	1	1	-1	1	1	1	1	1	-1	1	1	1	1	1	-1	1	1	1	1	1	1	1	1	1
1	11555939	-1	1	1	-1	1	-1	1	1	-1	1	1	1	1	-1	1	-1	-1	1	1	1	1	1	1	1	1	-1	1	-1	1	1	1	1	1	1	1	1	-1	-1	1	1	1	1	1	1	1	1	-1	1
1	11556174	-1	1	1	-1	1	-1	1	1	-1	1	1	1	1	-1	1	-1	-1	1	1	1	1	1	1	1	1	-1	1	-1	1	1	1	1	1	1	1	1	-1	-1	1	1	1	1	1	1	1	1	-1	1
1	11556398	1	1	1	1	1	1	1	1	1	1	1	1	-1	1	1	1	1	-1	1	1	1	1	1	1	1	1	1	1	-1	1	1	1	1	-1	-1	1	1	1	1	1	1	1	1	1	1	1	1	-1
1	11556636	1	1	1	1	1	1	1	1	1	-1	1	1	1	1	1	1	1	1	1	1	1	1	1	1	1	1	1	-1	1	-1	1	1	1	1	1	1	1	-1	1	1	1	1	1	1	-1	1	1	1
1	11556987	-1	1	1	-1	1	-1	1	1	-1	1	1	1	1	-1	1	-1	-1	1	1	1	1	1	1	1	1	-1	1	-1	1	1	1	1	1	1	1	1	-1	-1	1	1	1	1	1	1	1	1	-1	1
1	11557049	-1	1	1	-1	1	-1	1	1	-1	1	1	1	1	-1	1	-1	-1	1	1	1	1	1	1	1	1	-1	1	-1	1	1	1	1	1	1	1	1	-1	-1	1	1	1	1	1	1	1	1	-1	-1
1	11557188	-1	1	1	-1	1	-1	1	1	-1	1	1	1	1	-1	1	-1	-1	1	1	1	1	1	1	1	1	-1	1	-1	1	1	1	1	1	1	1	1	-1	-1	1	1	1	1	1	1	1	1	-1	1
1	11557334	-1	1	1	-1	1	-1	1	1	-1	1	1	1	1	-1	1	-1	-1	1	1	1	1	1	1	1	1	-1	1	-1	1	1	1	1	1	1	1	1	-1	-1	1	1	1	1	1	1	1	1	-1	1
1	11558080	-1	1	1	-1	1	-1	1	1	-1	1	1	1	1	-1	1	-1	-1	1	1	1	1	1	1	1	-1	-1	1	-1	1	1	1	1	1	1	1	1	-1	-1	1	1	1	1	-1	1	1	1	-1	1
1	11558534	-1	1	1	-1	1	-1	1	1	-1	1	1	1	1	-1	1	-1	-1	1	1	1	1	1	1	1	-1	-1	1	-1	1	1	1	1	1	1	1	1	-1	-1	1	-1	-1	1	-1	-1	1	1	-1	1
1	11558567	-1	1	1	-1	1	-1	1	1	-1	1	1	1	1	-1	1	-1	-1	1	1	1	1	1	1	1	1	-1	1	-1	1	1	1	1	1	1	1	1	-1	-1	1	1	1	1	1	1	1	1	-1	1
1	11559627	-1	1	1	-1	1	-1	1	1	-1	1	1	1	1	-1	1	-1	-1	1	1	1	1	1	1	1	-1	-1	1	-1	1	1	1	1	1	1	1	1	-1	-1	1	-1	-1	1	-1	-1	1	1	-1	1
1	11559735	1	1	1	1	1	1	1	1	1	1	1	1	-1	1	1	1	1	-1	1	1	1	1	1	1	1	1	1	1	1	1	1	1	1	-1	-1	1	1	1	1	1	1	1	1	1	1	1	1	-1
1	11560821	1	1	1	1	1	1	1	1	1	1	1	1	1	1	1	1	1	1	1	1	1	1	1	1	1	1	1	1	1	1	1	-1	1	1	1	1	1	1	1	-1	-1	1	1	1	1	1	1	1
1	11561024	1	1	1	1	-1	1	1	1	1	1	-1	-1	1	1	-1	1	1	1	-1	1	1	1	-1	1	1	1	1	1	1	1	-1	-1	1	1	1	1	1	1	1	1	1	1	1	1	1	-1	1	1
1	11561417	1	1	1	1	1	1	1	1	1	1	1	1	1	1	1	1	1	1	1	1	1	1	1	1	-1	1	1	1	1	1	1	1	1	1	1	1	1	1	1	-1	1	1	-1	-1	1	1	1	1
1	11561439	1	1	1	1	1	1	1	1	1	-1	1	1	1	1	1	1	1	1	1	1	1	1	1	1	1	1	1	1	1	-1	1	1	1	1	1	1	1	1	1	1	1	1	1	1	-1	1	1	1
1	11562489	1	1	1	1	1	1	1	1	1	1	1	-1	1	1	1	1	1	1	-1	1	1	1	1	1	1	1	1	1	1	1	1	-1	1	1	1	1	1	1	1	1	1	1	1	1	1	1	1	1
1	11562956	1	1	1	1	1	1	1	1	1	1	1	1	1	1	1	1	1	1	1	1	1	1	1	1	1	1	1	1	1	1	1	1	1	1	1	1	1	1	1	1	1	1	-1	1	1	1	1	1
1	11563135	1	1	1	-1	1	-1	1	1	-1	1	1	1	1	-1	1	-1	-1	-1	1	1	1	1	1	1	-1	1	1	1	1	1	1	1	1	1	1	1	-1	1	1	1	1	1	1	1	1	1	1	1
1	11563181	-1	1	-1	-1	-1	-1	-1	-1	-1	1	-1	-1	-1	-1	-1	-1	-1	-1	-1	-1	-1	-1	-1	1	-1	1	-1	-1	-1	-1	-1	-1	-1	-1	-1	1	-1	-1	-1	-1	-1	1	-1	-1	1	-1	-1	-1
1	11563405	-1	1	-1	-1	-1	-1	-1	-1	1	1	-1	-1	-1	-1	-1	-1	-1	-1	-1	1	-1	-1	-1	1	-1	1	1	-1	-1	-1	-1	1	1	-1	-1	1	-1	-1	-1	-1	-1	1	-1	-1	1	-1	-1	-1
1	11563495	1	1	1	1	1	1	1	1	1	1	1	1	1	1	1	1	1	1	1	1	1	1	1	1	1	1	1	1	1	1	-1	1	1	-1	-1	1	1	1	1	1	1	1	1	1	1	1	1	-1
1	11563790	1	1	1	-1	1	1	1	1	1	1	1	1	1	1	1	-1	-1	1	1	1	1	1	1	1	1	1	1	1	1	1	1	1	1	1	1	1	1	1	1	1	1	1	1	1	1	1	1	1
1	11564230	-1	1	-1	1	-1	-1	-1	-1	-1	1	-1	-1	-1	-1	-1	1	1	1	-1	-1	-1	1	-1	1	1	-1	-1	1	1	1	-1	1	-1	-1	-1	1	-1	1	1	1	1	1	1	1	-1	-1	1	-1
1	11564250	-1	1	-1	1	-1	-1	-1	-1	-1	1	-1	-1	-1	-1	-1	1	1	1	-1	-1	-1	1	-1	1	1	-1	-1	-1	1	-1	-1	1	-1	-1	-1	1	-1	-1	-1	1	1	1	1	1	-1	-1	1	-1
1	11564305	-1	1	-1	1	-1	-1	-1	-1	-1	1	-1	-1	-1	-1	-1	1	1	1	-1	-1	-1	1	-1	1	1	-1	-1	1	1	1	-1	1	-1	-1	-1	1	-1	1	1	-1	-1	1	1	1	-1	-1	1	-1
1	11564329	-1	1	-1	1	-1	-1	-1	-1	-1	1	-1	-1	-1	-1	-1	1	1	1	-1	-1	-1	-1	-1	1	1	-1	-1	1	1	-1	-1	1	-1	-1	-1	1	-1	1	-1	-1	-1	1	1	1	-1	-1	1	-1
1	11564656	1	1	1	-1	1	-1	1	1	1	1	1	1	1	1	1	1	1	1	1	1	1	1	1	1	1	1	1	1	1	1	1	1	1	-1	-1	1	1	1	1	1	1	1	-1	-1	1	1	1	1
1	11564884	1	1	-1	1	1	1	-1	-1	-1	1	1	1	1	1	1	1	1	1	1	1	-1	1	1	1	1	1	-1	1	1	1	1	1	-1	1	1	1	-1	1	1	1	1	1	1	1	1	1	1	-1
1	11565312	-1	1	-1	-1	-1	-1	-1	-1	-1	-1	-1	-1	-1	-1	-1	-1	-1	-1	-1	-1	-1	-1	-1	1	-1	-1	-1	-1	-1	-1	-1	1	-1	-1	-1	1	-1	-1	-1	-1	-1	1	-1	-1	-1	-1	-1	-1
1	11565885	1	1	-1	-1	1	1	-1	-1	-1	1	-1	1	1	1	1	1	1	1	1	1	-1	1	1	1	1	1	-1	1	1	1	1	1	-1	1	1	1	1	1	1	1	1	1	1	1	1	1	1	-1
1	11568152	-1	1	-1	1	-1	-1	-1	-1	-1	1	-1	-1	-1	-1	-1	1	1	1	-1	-1	-1	1	-1	1	-1	-1	-1	1	1	1	1	1	-1	-1	-1	1	-1	1	1	-1	-1	1	-1	-1	-1	-1	1	-1
1	11568226	-1	1	-1	1	-1	-1	-1	-1	-1	1	-1	-1	-1	-1	-1	1	1	1	-1	-1	-1	1	-1	1	-1	-1	-1	1	1	1	1	1	-1	-1	-1	1	-1	1	1	-1	-1	1	-1	-1	-1	-1	1	-1
1	11568336	-1	1	-1	1	-1	-1	-1	-1	-1	1	-1	-1	-1	-1	-1	1	1	1	-1	-1	-1	1	-1	1	-1	-1	-1	1	1	1	1	1	-1	-1	-1	1	-1	1	1	-1	-1	1	-1	-1	-1	-1	1	-1
1	11568884	1	1	1	1	1	1	1	1	-1	1	1	1	1	-1	1	1	1	1	1	-1	1	1	1	1	1	1	-1	1	1	1	1	1	1	1	1	1	-1	1	1	-1	-1	1	1	1	-1	1	1	1
1	11568938	1	1	1	-1	1	1	1	1	1	-1	1	1	1	1	1	-1	-1	-1	1	1	1	-1	1	1	1	1	1	-1	-1	-1	-1	-1	1	1	1	1	1	-1	-1	1	1	1	1	1	1	1	-1	1
1	11569050	1	1	1	-1	1	1	1	1	1	-1	1	1	1	1	1	-1	-1	-1	1	1	1	-1	1	1	1	1	-1	-1	-1	-1	-1	-1	1	1	1	1	1	-1	-1	1	1	1	1	1	1	1	-1	1
1	11569304	-1	1	-1	1	-1	-1	-1	-1	-1	1	-1	-1	-1	-1	-1	1	1	1	-1	-1	-1	1	-1	1	-1	-1	1	1	1	1	1	1	-1	1	1	1	-1	1	1	-1	-1	1	-1	-1	-1	-1	1	-1
1	11569344	1	1	1	1	1	1	1	1	1	1	1	1	-1	1	1	1	1	1	-1	1	1	1	1	1	1	1	1	1	1	1	1	1	1	1	1	1	1	1	1	1	1	1	1	1	1	1	1	1
1	11569594	1	1	1	1	1	1	1	1	1	1	1	1	-1	1	1	1	1	1	-1	1	1	1	1	1	1	1	-1	1	1	1	1	1	1	-1	-1	1	1	1	1	1	1	1	1	1	1	1	1	1
1	11569834	1	1	1	1	1	1	1	1	1	1	1	1	-1	-1	1	1	1	1	-1	1	1	1	1	1	1	1	-1	1	1	1	1	1	1	-1	-1	1	-1	1	1	-1	-1	1	1	1	-1	1	1	1
1	11570131	1	1	1	1	1	1	1	1	1	1	1	1	-1	-1	1	1	1	1	-1	1	1	1	1	1	1	1	-1	1	1	1	1	1	1	-1	-1	1	-1	1	1	-1	-1	1	1	1	-1	1	1	1
1	11570550	1	1	1	1	1	1	1	1	1	1	1	1	-1	-1	1	1	1	1	-1	1	1	1	1	1	1	1	-1	1	1	1	1	1	1	-1	-1	1	-1	1	1	-1	-1	1	1	1	-1	1	1	1
1	11571260	1	1	-1	1	1	1	-1	-1	1	-1	1	1	-1	-1	1	1	1	-1	-1	1	1	1	1	1	1	1	1	1	1	1	1	1	1	1	1	1	1	1	1	-1	-1	1	1	1	-1	1	-1	1
1	11572134	1	1	1	1	1	1	1	1	1	-1	1	1	1	-1	1	1	1	-1	1	1	1	1	1	1	1	1	-1	-1	1	1	1	-1	1	-1	-1	1	1	-1	1	1	1	1	1	1	1	1	1	1
1	11572393	1	1	-1	1	1	1	1	-1	-1	-1	1	1	1	1	1	1	1	1	1	1	1	1	1	1	1	1	1	1	1	1	1	1	1	1	1	1	1	1	1	1	1	1	1	1	-1	1	1	1
1	11572872	1	1	-1	1	1	1	-1	-1	-1	-1	1	1	-1	1	1	1	1	-1	-1	1	-1	1	1	1	1	-1	-1	-1	1	1	1	-1	-1	-1	-1	1	1	-1	1	-1	1	1	1	1	1	1	1	1
1	11572904	1	1	-1	1	1	1	-1	1	1	-1	1	1	1	1	1	1	1	-1	1	1	-1	1	1	1	1	1	1	-1	1	1	1	-1	-1	-1	-1	1	1	-1	1	-1	-1	1	1	1	1	1	1	1
1	11573130	1	1	-1	-1	1	1	-1	-1	1	-1	1	1	1	1	1	1	1	-1	1	1	-1	1	1	1	1	1	-1	-1	1	1	1	-1	-1	-1	-1	1	1	-1	1	1	1	1	1	1	1	1	1	1
1	11573774	1	1	-1	-1	1	1	-1	-1	-1	-1	1	1	1	-1	1	-1	-1	-1	-1	1	1	-1	1	1	1	1	1	-1	-1	-1	1	-1	1	1	1	1	-1	-1	-1	-1	-1	1	1	1	-1	1	1	-1
1	11573876	1	1	1	1	1	-1	1	1	-1	1	-1	1	1	1	1	1	1	1	-1	1	1	-1	1	1	1	1	1	1	1	1	1	1	1	1	1	1	1	-1	-1	1	1	1	1	1	1	1	1	1
1	11574177	1	1	1	1	1	1	-1	1	-1	1	-1	1	-1	-1	1	1	-1	-1	-1	-1	1	-1	1	1	-1	1	1	1	1	1	1	1	1	1	1	1	1	1	-1	-1	-1	1	-1	-1	1	1	1	1
1	11574361	1	1	1	1	1	1	1	1	-1	1	1	1	1	1	1	1	1	-1	-1	1	1	-1	1	1	1	1	1	1	1	1	1	1	1	1	1	1	1	1	-1	1	1	1	1	1	1	1	1	1
1	11574500	-1	1	1	1	-1	1	1	1	1	1	1	-1	1	1	-1	1	1	1	1	1	1	1	-1	1	1	1	1	1	1	1	1	1	1	1	1	1	1	1	1	1	1	1	1	1	1	-1	1	1
1	11574939	-1	1	1	1	-1	1	-1	1	1	1	1	-1	1	1	-1	1	1	-1	1	1	-1	1	-1	1	1	1	-1	1	-1	1	-1	1	-1	-1	-1	1	-1	-1	1	1	1	1	1	1	1	-1	-1	-1
1	11575032	-1	-1	-1	1	-1	1	-1	-1	-1	1	1	-1	-1	-1	-1	1	1	-1	-1	1	-1	-1	-1	1	-1	1	-1	-1	-1	-1	-1	1	-1	-1	-1	1	1	-1	-1	1	1	1	-1	-1	1	-1	1	-1
1	11575289	1	1	-1	1	1	1	-1	-1	1	1	1	1	1	-1	1	1	1	1	1	1	1	-1	1	1	-1	1	1	-1	1	-1	-1	1	1	1	1	1	1	-1	-1	1	1	1	-1	-1	1	1	1	1
1	11575461	-1	-1	-1	1	-1	1	-1	-1	-1	1	1	-1	1	-1	-1	1	1	-1	-1	-1	1	-1	-1	1	-1	-1	-1	-1	-1	-1	-1	1	1	-1	-1	1	1	-1	-1	-1	-1	1	-1	-1	1	-1	1	-1
1	11576016	1	1	1	1	1	1	1	1	1	1	1	-1	1	1	1	1	1	1	-1	-1	1	-1	1	1	1	1	-1	1	1	1	1	1	1	1	1	1	1	1	-1	1	1	1	1	1	1	-1	1	1
1	11577435	1	1	1	-1	1	1	1	1	1	1	1	1	1	1	1	1	1	1	-1	1	-1	1	1	1	1	-1	1	1	1	1	1	1	-1	1	1	1	1	1	1	1	1	1	1	1	1	1	-1	1
1	11577594	1	1	1	1	1	1	1	1	1	1	1	-1	1	1	1	1	1	1	1	1	-1	1	1	1	1	-1	1	1	1	1	-1	1	-1	1	1	1	1	1	1	1	-1	1	1	1	1	1	-1	1
1	11578039	-1	-1	-1	-1	-1	1	-1	-1	-1	-1	-1	-1	-1	-1	-1	-1	-1	-1	-1	1	-1	-1	-1	1	-1	-1	-1	-1	-1	-1	-1	-1	-1	-1	-1	1	-1	-1	-1	-1	-1	1	-1	-1	-1	-1	-1	1
1	11578619	-1	-1	1	1	-1	1	1	1	1	1	1	-1	1	1	-1	1	1	1	1	1	-1	1	-1	1	1	1	1	1	-1	1	1	-1	-1	-1	-1	1	1	1	1	-1	-1	1	1	1	1	-1	-1	1
1	11578851	-1	-1	1	1	-1	1	1	1	1	1	1	-1	1	1	-1	1	1	1	1	1	-1	1	-1	1	1	1	1	1	-1	1	1	-1	-1	-1	-1	1	1	1	1	-1	-1	1	1	1	1	-1	-1	1
1	11578865	1	1	1	1	1	-1	1	1	1	-1	1	1	1	-1	1	1	1	1	-1	-1	1	1	1	1	1	1	1	1	1	1	1	1	1	1	1	1	-1	1	1	1	1	1	1	1	1	1	1	-1
1	11579108	1	1	-1	1	1	-1	-1	-1	-1	-1	1	1	-1	-1	1	1	1	1	-1	-1	1	1	1	1	1	1	-1	-1	1	-1	1	-1	1	1	1	1	-1	-1	1	1	1	1	1	1	-1	1	1	-1
1	11579474	1	1	1	1	1	1	1	1	1	1	1	1	1	-1	1	1	1	1	1	1	1	1	1	1	1	-1	1	1	1	1	1	1	1	1	1	1	1	1	1	1	1	1	1	1	-1	1	-1	1
1	11579697	1	1	1	1	1	1	1	1	1	1	1	1	1	1	1	1	1	1	1	1	1	1	1	1	1	1	1	1	1	1	1	1	1	1	1	1	1	1	1	1	1	1	1	1	1	1	1	1
1	11580293	1	1	1	1	-1	1	1	1	1	1	1	1	1	-1	1	1	1	1	1	1	1	1	1	1	1	-1	1	1	1	1	1	1	1	1	1	1	1	-1	1	-1	-1	1	1	1	-1	1	1	-1
1	11580479	1	1	1	1	1	1	1	1	1	1	1	1	-1	-1	1	-1	-1	1	1	-1	1	1	1	1	1	-1	1	1	1	1	1	1	1	1	1	1	1	1	1	-1	-1	1	1	1	-1	1	1	-1
1	11581550	1	1	1	1	1	1	1	1	1	1	1	1	1	-1	1	1	1	1	1	1	1	1	1	1	1	-1	1	1	1	1	1	1	1	1	1	1	1	1	1	-1	-1	1	1	1	-1	1	1	1
1	11581676	1	1	-1	1	1	1	-1	-1	1	-1	1	1	1	-1	1	1	1	-1	-1	-1	-1	-1	1	1	1	-1	-1	-1	1	1	1	1	-1	1	1	1	-1	-1	-1	-1	-1	1	-1	1	-1	1	-1	-1
1	11581772	1	1	1	1	1	-1	1	1	1	1	1	1	1	-1	-1	1	1	1	-1	1	1	1	1	1	1	-1	1	1	1	1	1	1	1	1	1	1	1	1	1	-1	-1	1	1	1	-1	1	1	1
1	11582017	1	1	1	1	1	1	1	1	1	1	-1	1	1	1	1	1	1	1	1	1	1	-1	1	1	1	1	1	1	1	1	1	1	1	1	1	1	1	1	-1	1	1	1	1	1	1	1	1	1
1	11582083	-1	-1	1	-1	1	-1	1	1	1	-1	-1	-1	1	-1	-1	-1	-1	-1	1	1	-1	-1	-1	1	-1	-1	1	-1	1	-1	1	1	-1	1	1	-1	-1	-1	-1	-1	-1	-1	1	-1	-1	1	-1	-1
1	11582319	1	1	1	-1	1	1	1	1	1	1	1	1	1	-1	1	-1	-1	1	1	1	1	1	1	1	-1	-1	1	1	1	1	-1	1	1	1	1	1	1	1	1	-1	-1	1	1	-1	-1	1	1	1
1	11582346	1	1	-1	-1	1	-1	-1	-1	-1	-1	-1	1	1	-1	1	-1	-1	-1	-1	-1	-1	-1	1	1	-1	-1	-1	-1	-1	1	-1	1	-1	1	1	1	-1	-1	-1	-1	-1	1	-1	-1	-1	1	-1	-1
1	11584514	1	1	1	1	1	1	1	1	1	1	1	1	1	1	1	1	1	1	-1	1	-1	1	1	1	1	-1	1	-1	-1	-1	1	1	-1	1	1	1	1	-1	1	-1	-1	1	1	1	1	1	-1	1
1	11584647	1	1	1	1	1	1	1	-1	1	-1	1	1	1	1	1	1	1	1	-1	1	1	1	1	1	1	1	1	1	1	1	1	1	1	1	1	1	1	1	1	1	1	1	1	1	1	1	1	1
1	11585057	-1	1	1	-1	-1	1	1	1	-1	1	-1	-1	-1	1	-1	-1	-1	-1	-1	-1	-1	1	-1	1	-1	-1	1	1	-1	-1	-1	1	-1	-1	-1	1	1	1	1	1	1	1	-1	-1	-1	-1	-1	-1
1	11585409	1	1	-1	-1	1	1	-1	-1	-1	-1	-1	1	1	1	1	-1	-1	1	1	1	-1	-1	1	1	-1	-1	-1	-1	1	1	-1	1	-1	1	1	1	-1	-1	-1	-1	-1	1	1	1	1	1	-1	1
1	11585914	1	-1	-1	-1	1	-1	-1	-1	-1	-1	-1	1	-1	-1	1	-1	-1	-1	-1	-1	-1	-1	1	1	-1	-1	-1	-1	-1	-1	-1	-1	-1	-1	-1	1	-1	-1	-1	-1	-1	1	-1	-1	-1	1	-1	-1
1	11585988	1	-1	1	1	1	-1	1	1	1	1	1	1	1	-1	1	1	1	-1	1	-1	1	1	1	1	1	-1	-1	-1	1	-1	1	-1	1	-1	-1	1	-1	-1	1	-1	-1	1	-1	1	-1	1	1	-1
1	11586112	1	-1	-1	-1	1	-1	-1	-1	-1	-1	-1	1	-1	-1	1	-1	-1	-1	-1	-1	-1	-1	1	1	-1	-1	-1	-1	-1	-1	-1	-1	-1	-1	-1	1	-1	-1	-1	-1	-1	1	-1	-1	-1	1	-1	-1
1	11586284	1	-1	-1	-1	1	-1	-1	-1	-1	-1	1	1	-1	-1	1	-1	-1	-1	-1	-1	-1	-1	1	1	-1	-1	-1	-1	-1	-1	-1	-1	-1	-1	-1	1	-1	-1	-1	-1	-1	1	-1	-1	-1	1	-1	-1
1	11586491	1	1	1	1	1	-1	1	1	1	1	1	1	1	1	1	1	1	1	1	1	1	1	1	1	1	1	1	1	1	1	1	1	1	1	1	1	1	1	1	1	1	1	1	1	1	1	1	1
1	11586526	1	-1	-1	-1	1	-1	-1	-1	-1	-1	1	1	-1	-1	1	-1	-1	-1	-1	1	-1	-1	1	1	-1	-1	-1	-1	-1	-1	-1	-1	-1	-1	-1	1	-1	-1	-1	-1	-1	1	-1	1	-1	1	-1	1
1	11586571	1	-1	-1	-1	1	-1	-1	-1	-1	-1	1	1	-1	-1	1	-1	-1	-1	-1	1	-1	-1	1	1	-1	-1	-1	-1	-1	-1	-1	-1	-1	-1	-1	1	-1	-1	-1	-1	-1	1	-1	-1	-1	1	-1	1
1	11586634	1	-1	-1	-1	1	-1	-1	-1	-1	-1	1	1	-1	-1	1	-1	-1	-1	-1	1	-1	-1	1	1	-1	-1	-1	-1	-1	-1	-1	1	-1	-1	-1	1	-1	-1	-1	-1	-1	1	-1	-1	-1	1	-1	1
1	11587300	-1	1	1	1	-1	1	1	1	1	1	1	-1	1	1	-1	1	1	-1	1	-1	1	-1	-1	1	1	-1	1	1	-1	1	1	1	1	1	1	1	1	1	-1	1	1	1	1	-1	1	-1	1	-1
1	11587363	-1	1	1	1	-1	1	1	1	1	1	1	-1	1	1	-1	1	1	-1	1	-1	1	-1	-1	1	1	1	1	1	-1	1	1	1	1	1	1	1	1	1	-1	1	1	1	1	-1	1	-1	1	-1
1	11587417	1	1	1	1	1	1	1	1	1	1	1	-1	1	1	1	1	1	1	1	1	1	1	1	1	1	-1	1	1	1	1	1	1	1	1	1	1	1	1	1	1	1	1	1	1	1	1	1	1
1	11587763	1	1	1	1	1	1	1	1	1	1	1	1	1	1	1	1	1	1	1	1	1	1	1	1	1	-1	1	1	1	1	1	1	1	1	1	1	1	1	1	1	1	1	1	1	1	1	1	1
1	11587828	-1	1	1	1	-1	1	1	1	1	1	1	-1	1	1	-1	1	1	-1	1	1	1	-1	-1	1	1	-1	1	1	-1	1	1	1	1	1	1	1	1	1	-1	1	1	1	1	-1	1	-1	1	1
1	11588047	1	1	1	1	1	1	1	1	1	1	1	1	1	1	1	1	1	1	1	1	1	1	1	1	1	-1	1	1	1	1	1	1	1	1	1	1	1	1	1	1	1	1	1	1	1	1	1	1
1	11588312	-1	1	1	1	-1	1	1	1	1	1	1	-1	1	1	-1	1	1	-1	1	1	1	-1	-1	1	1	1	1	1	1	1	1	1	1	1	1	1	1	1	-1	1	1	1	1	1	1	-1	1	1
1	11588358	-1	1	1	1	-1	1	1	1	1	-1	1	-1	1	1	-1	1	1	-1	1	1	1	-1	-1	1	1	1	1	1	1	1	1	1	1	1	1	1	1	1	-1	1	1	1	1	1	1	-1	1	1
1	11588847	-1	1	1	1	-1	1	1	1	1	1	1	-1	1	1	-1	1	1	-1	1	1	1	-1	-1	1	1	-1	1	1	1	1	1	1	1	1	1	1	1	1	-1	1	1	1	1	1	1	-1	1	1
1	11588961	1	1	1	1	1	1	1	1	1	1	1	1	1	1	1	1	1	1	1	1	1	-1	1	1	1	-1	1	1	1	1	1	1	1	1	1	1	1	1	-1	1	1	1	1	1	1	1	1	1
1	11589237	-1	-1	-1	-1	-1	-1	-1	-1	-1	-1	-1	-1	-1	-1	-1	-1	-1	1	-1	-1	-1	-1	-1	1	-1	-1	-1	-1	-1	-1	-1	-1	-1	-1	-1	1	-1	-1	-1	-1	-1	1	-1	-1	-1	-1	-1	-1
1	11590014	1	-1	-1	-1	1	-1	-1	-1	-1	-1	-1	1	-1	-1	1	-1	-1	-1	-1	1	-1	1	1	1	-1	1	-1	-1	1	1	-1	1	-1	1	1	1	-1	-1	1	-1	-1	1	1	1	-1	1	-1	1
1	11590032	1	1	1	1	1	1	1	1	1	1	1	1	1	1	1	1	1	1	1	-1	1	1	1	1	1	-1	1	-1	-1	-1	1	1	1	-1	-1	1	1	-1	1	1	1	1	1	-1	1	1	1	-1
1	11590216	1	-1	-1	-1	1	-1	-1	-1	-1	-1	-1	1	-1	-1	1	-1	-1	-1	-1	1	-1	1	1	1	-1	1	-1	-1	1	1	-1	1	-1	1	1	1	-1	-1	1	-1	-1	1	1	1	-1	1	-1	1
1	11590846	1	1	1	1	1	1	1	1	1	1	-1	1	1	1	1	1	1	-1	-1	1	1	-1	1	1	1	-1	1	1	1	1	1	1	1	-1	-1	1	-1	1	-1	1	1	1	1	1	1	1	1	1
1	11590961	1	1	1	1	1	1	1	1	1	1	1	1	1	1	1	1	1	1	1	1	1	1	1	1	1	1	1	1	1	1	1	1	1	1	1	1	1	1	1	-1	-1	1	1	1	1	1	1	1
1	11592017	-1	1	-1	-1	-1	-1	-1	-1	1	-1	-1	-1	1	-1	-1	-1	-1	-1	-1	-1	-1	-1	-1	1	-1	-1	1	-1	1	1	-1	-1	-1	-1	-1	1	-1	-1	-1	1	1	-1	1	-1	1	-1	-1	-1
1	11592112	1	1	-1	1	1	1	-1	-1	1	1	1	1	1	1	1	1	1	1	1	1	1	1	1	1	1	1	1	-1	1	1	1	1	1	1	1	1	1	1	1	1	1	1	1	1	1	1	-1	1
1	11592287	1	1	1	1	1	1	1	1	1	1	1	1	1	1	1	1	1	-1	1	1	1	1	1	1	1	-1	1	1	1	1	1	1	1	1	1	1	1	1	1	1	1	1	1	1	1	1	1	1
1	11592450	1	1	1	-1	1	1	1	1	1	1	1	1	1	1	1	-1	-1	1	1	1	1	1	1	1	-1	-1	1	1	1	1	-1	1	1	1	1	1	1	1	1	1	1	1	1	-1	1	1	1	1
1	11593466	1	1	1	1	1	1	1	1	1	1	1	1	-1	1	1	1	1	1	1	1	1	1	1	1	1	-1	1	1	1	1	1	1	1	1	1	1	1	1	1	1	1	1	-1	-1	1	1	1	1
1	11593660	1	1	1	1	1	1	1	1	1	-1	-1	1	1	1	1	1	1	1	1	1	-1	1	1	1	1	1	1	1	1	1	1	1	1	1	1	1	1	1	1	1	1	1	-1	-1	1	1	1	1
1	11593899	1	1	1	1	1	1	1	1	1	1	1	1	1	1	1	1	1	1	1	1	1	1	1	1	1	1	1	1	1	1	1	1	-1	1	1	1	1	1	1	1	1	1	1	-1	-1	1	1	1
1	11595746	1	1	-1	1	1	1	-1	-1	1	-1	1	1	-1	1	1	1	1	1	1	1	1	1	1	1	1	-1	1	-1	1	1	1	1	1	-1	-1	1	1	1	1	1	1	1	-1	-1	1	1	-1	1
1	11596429	-1	-1	-1	-1	-1	-1	1	-1	-1	-1	-1	1	-1	-1	-1	-1	-1	-1	-1	1	-1	-1	-1	1	-1	-1	-1	-1	-1	-1	-1	-1	-1	-1	-1	1	-1	-1	-1	-1	-1	1	-1	-1	1	-1	-1	1
1	11596941	1	1	1	-1	1	1	1	1	1	1	1	1	1	1	1	-1	-1	1	1	1	1	1	1	1	-1	1	1	1	1	1	-1	1	1	1	1	1	1	1	1	1	1	1	1	1	1	1	1	1
1	11597145	1	1	1	1	1	1	1	1	1	1	1	1	1	1	1	1	1	1	1	1	1	1	1	1	1	-1	1	-1	1	1	1	1	1	1	1	1	1	1	1	1	1	1	-1	-1	1	1	-1	1
1	11597173	1	1	1	1	1	1	1	1	1	1	1	1	1	1	1	1	1	1	1	1	1	1	1	1	1	-1	1	1	1	1	1	1	1	1	1	1	1	1	1	1	1	1	-1	-1	1	1	1	1
1	11597961	1	1	1	1	1	1	1	1	-1	1	1	1	-1	1	1	1	1	1	1	1	1	1	1	1	1	-1	1	1	1	1	1	1	-1	1	1	1	1	1	1	1	1	1	-1	-1	-1	1	1	1
1	11598808	1	1	1	1	1	-1	1	1	-1	-1	1	1	1	-1	1	1	1	-1	1	1	1	1	1	1	1	-1	1	1	1	1	1	1	1	1	1	1	1	1	1	1	1	1	1	1	1	1	1	1
1	11598828	1	1	1	1	1	1	1	1	1	1	1	1	-1	1	1	1	1	1	1	1	1	1	1	1	1	1	1	1	1	1	1	1	1	-1	-1	1	-1	1	1	-1	-1	1	1	1	1	1	1	1
1	11599241	1	1	1	1	1	-1	1	1	1	1	1	1	-1	1	1	1	1	-1	1	1	1	1	1	1	1	-1	1	1	1	1	1	1	1	-1	-1	1	1	1	1	-1	-1	1	1	1	1	1	1	1
1	11599629	1	1	1	1	1	1	1	1	1	1	1	1	-1	1	1	1	1	1	1	1	1	1	1	1	1	1	1	1	1	1	1	1	1	-1	-1	1	-1	1	1	-1	-1	1	1	1	1	1	1	1
1	11600053	1	1	1	1	1	1	1	1	1	1	1	1	-1	1	1	1	1	1	1	1	1	1	1	1	1	1	1	1	1	1	1	1	1	-1	-1	1	-1	1	1	-1	-1	1	1	1	1	1	1	1
1	11600133	1	1	1	1	1	1	1	1	1	1	1	1	-1	1	1	1	1	1	1	1	1	1	1	1	1	1	1	1	1	1	1	1	1	-1	-1	1	-1	1	1	-1	-1	1	1	1	1	1	1	1
1	11600343	1	-1	1	-1	1	-1	1	1	1	1	1	1	1	-1	1	-1	-1	1	1	1	1	1	1	1	-1	1	1	1	1	1	-1	1	1	1	1	1	1	1	1	1	1	1	1	1	1	1	1	1
1	11600730	1	1	1	-1	1	1	1	1	1	1	1	1	1	1	1	-1	-1	1	1	1	1	1	1	1	-1	1	1	1	1	1	-1	1	1	1	1	1	1	1	1	1	1	1	1	1	1	1	1	1
1	11601337	-1	-1	-1	-1	1	-1	-1	-1	-1	-1	-1	-1	1	-1	-1	-1	-1	-1	-1	-1	-1	-1	-1	1	-1	-1	-1	-1	-1	-1	-1	-1	-1	-1	-1	1	-1	-1	-1	-1	-1	1	-1	-1	-1	-1	-1	-1
1	11602219	1	1	1	1	1	1	1	1	1	1	1	1	1	1	1	1	1	1	1	1	1	1	1	1	1	1	1	1	1	1	1	1	1	1	1	1	1	1	1	-1	-1	1	1	1	1	1	1	1
1	11603092	1	1	1	1	1	-1	1	1	1	1	1	1	1	1	1	1	1	-1	1	-1	-1	1	1	1	1	-1	1	1	1	-1	1	1	1	1	1	1	1	1	1	1	1	1	1	1	1	-1	1	-1
1	11603483	-1	-1	-1	1	1	1	-1	-1	-1	-1	-1	-1	1	-1	-1	1	1	1	-1	1	1	-1	-1	1	1	1	-1	-1	-1	1	1	1	-1	-1	-1	-1	-1	-1	-1	-1	-1	1	1	-1	-1	1	-1	1
1	11604081	-1	-1	-1	-1	-1	-1	-1	-1	-1	-1	-1	-1	-1	-1	-1	-1	-1	-1	-1	-1	-1	-1	-1	1	-1	-1	-1	-1	-1	-1	-1	-1	-1	-1	-1	-1	-1	-1	-1	-1	-1	1	-1	-1	-1	-1	-1	-1
1	11604677	1	1	1	1	1	-1	1	1	1	1	1	1	1	1	1	1	1	-1	1	-1	-1	1	1	1	1	-1	1	1	1	-1	1	1	1	1	1	1	1	1	1	1	1	1	1	1	1	-1	1	1
1	11604704	-1	-1	-1	1	1	-1	-1	-1	-1	-1	-1	-1	-1	-1	-1	1	1	-1	-1	-1	-1	-1	-1	1	1	-1	-1	-1	-1	-1	1	1	-1	-1	-1	-1	-1	-1	-1	-1	-1	1	-1	-1	-1	-1	-1	1
1	11605003	-1	-1	-1	1	1	1	-1	-1	-1	-1	-1	-1	1	-1	-1	1	1	1	-1	1	1	-1	-1	1	1	1	-1	-1	-1	1	1	1	-1	-1	-1	-1	-1	-1	-1	-1	-1	1	1	-1	-1	1	-1	1
1	11605665	-1	-1	-1	1	1	1	-1	-1	1	-1	-1	-1	1	-1	-1	1	1	1	-1	1	1	-1	-1	1	1	1	-1	-1	-1	1	1	1	-1	-1	-1	-1	1	-1	-1	-1	-1	1	1	1	-1	-1	-1	1
1	11605720	1	1	1	1	1	-1	1	1	1	1	1	1	-1	1	1	1	1	-1	1	-1	-1	1	1	1	1	-1	-1	1	1	-1	-1	1	1	1	1	1	1	1	1	1	-1	1	1	1	1	-1	1	1
1	11605991	-1	-1	-1	1	1	1	-1	-1	1	-1	-1	-1	1	-1	-1	1	1	1	-1	1	1	-1	-1	1	1	1	-1	-1	1	1	1	1	1	-1	-1	-1	1	-1	-1	-1	-1	1	1	1	1	1	-1	1
1	11606054	1	1	1	1	1	-1	1	1	1	1	1	1	-1	1	1	1	1	-1	1	-1	-1	1	1	1	1	-1	1	1	1	-1	1	1	1	1	1	1	1	1	1	1	1	1	1	1	1	-1	1	1
1	11606225	-1	-1	-1	1	1	-1	-1	-1	-1	-1	-1	-1	-1	-1	-1	1	1	-1	-1	-1	-1	-1	-1	1	1	-1	-1	-1	1	-1	1	1	1	-1	-1	-1	1	-1	-1	-1	-1	1	1	1	1	-1	-1	1
1	11606872	-1	-1	-1	1	1	1	-1	-1	1	-1	-1	-1	-1	-1	-1	1	1	1	-1	1	1	-1	-1	1	1	1	-1	-1	1	1	1	1	1	-1	-1	-1	1	-1	-1	-1	-1	1	1	1	1	1	-1	1
1	11606990	-1	-1	-1	1	1	-1	-1	-1	1	-1	-1	1	-1	-1	-1	1	1	-1	-1	-1	-1	-1	-1	1	1	-1	-1	-1	1	-1	1	1	1	-1	-1	-1	1	-1	-1	-1	-1	1	1	1	1	-1	-1	1
1	11607100	-1	-1	-1	1	1	1	-1	-1	1	-1	-1	-1	1	-1	-1	1	1	1	-1	1	1	-1	-1	1	1	1	-1	-1	1	1	1	1	1	-1	-1	-1	1	-1	-1	-1	-1	1	1	1	1	1	-1	1
1	11607196	-1	-1	-1	1	1	-1	-1	-1	-1	-1	-1	-1	1	-1	-1	1	1	-1	-1	-1	-1	-1	-1	1	1	-1	-1	1	1	-1	1	1	1	-1	-1	-1	1	-1	-1	-1	-1	1	1	-1	1	-1	-1	1
1	11607298	-1	-1	-1	1	1	1	-1	-1	1	-1	-1	-1	1	-1	-1	1	1	1	-1	1	1	-1	-1	1	1	1	-1	-1	1	1	1	1	1	-1	-1	-1	1	-1	-1	-1	-1	1	1	1	1	1	-1	1
1	11607434	-1	-1	-1	1	1	-1	-1	-1	-1	-1	-1	-1	1	-1	-1	1	1	-1	-1	-1	-1	-1	-1	1	1	-1	-1	-1	1	-1	1	1	1	-1	-1	-1	1	-1	-1	-1	-1	1	1	-1	1	-1	-1	1
1	11607488	-1	-1	-1	1	1	-1	-1	-1	-1	-1	-1	-1	1	-1	-1	1	1	-1	-1	-1	-1	-1	-1	1	1	-1	-1	-1	1	-1	1	1	1	-1	-1	-1	1	-1	-1	-1	-1	1	1	-1	1	-1	-1	1
1	11607716	-1	-1	-1	1	1	-1	-1	-1	-1	-1	-1	-1	-1	1	-1	1	1	1	-1	-1	-1	-1	-1	1	1	-1	-1	-1	1	1	1	-1	1	1	1	-1	1	-1	-1	-1	-1	1	1	-1	1	-1	-1	1
1	11607876	-1	-1	-1	1	1	-1	-1	-1	-1	-1	1	-1	1	1	-1	1	1	-1	1	-1	1	1	-1	1	1	-1	1	1	1	1	-1	1	1	1	1	1	1	1	1	1	1	1	1	-1	1	1	1	1
1	11607900	1	1	1	1	1	-1	1	1	-1	1	1	1	1	1	1	1	1	-1	1	-1	-1	1	1	1	1	-1	1	1	1	-1	1	1	1	1	1	1	1	1	1	1	1	1	1	-1	1	-1	1	1
1	11608032	1	1	1	1	1	1	1	1	-1	1	1	1	1	1	1	1	1	-1	1	-1	-1	1	1	1	1	-1	-1	1	1	-1	1	1	1	1	1	1	1	1	1	1	1	1	1	-1	1	-1	1	1
1	11608368	-1	-1	-1	1	1	1	-1	-1	1	-1	-1	1	1	1	-1	1	1	1	-1	1	1	-1	-1	1	1	1	-1	-1	1	1	1	1	1	1	1	-1	1	-1	-1	-1	-1	1	1	1	1	1	-1	1
1	11608381	-1	-1	-1	1	1	-1	-1	-1	-1	-1	-1	-1	1	1	-1	1	1	-1	-1	-1	-1	-1	-1	1	1	-1	-1	-1	1	-1	1	1	1	1	1	-1	1	-1	-1	-1	-1	1	1	-1	1	-1	-1	1
1	11608440	-1	-1	-1	1	1	-1	-1	-1	-1	-1	-1	-1	1	1	-1	1	1	-1	-1	-1	-1	-1	-1	1	1	-1	-1	-1	1	-1	1	1	1	1	1	-1	1	-1	-1	-1	-1	1	1	-1	1	-1	-1	1
1	11608622	-1	-1	-1	1	1	1	-1	-1	1	-1	-1	-1	1	1	-1	1	1	1	-1	1	1	-1	-1	1	1	1	-1	-1	1	1	1	-1	1	1	1	-1	1	-1	-1	-1	-1	1	1	-1	1	1	-1	1
1	11608719	1	1	1	1	1	-1	1	1	-1	1	1	1	1	1	1	1	1	-1	1	-1	-1	1	1	1	1	-1	1	1	1	-1	1	-1	1	1	1	1	1	1	1	1	1	1	1	-1	1	-1	1	1
1	11608751	1	1	1	1	1	-1	1	1	-1	1	1	1	1	1	1	1	1	-1	1	-1	-1	1	1	1	1	-1	1	1	1	-1	1	-1	1	1	1	1	1	1	1	1	1	1	1	-1	1	-1	1	1
1	11608880	1	1	1	-1	1	-1	1	1	-1	1	1	1	1	1	1	-1	-1	-1	1	-1	-1	1	1	1	-1	-1	1	1	1	-1	-1	-1	1	1	1	1	1	1	1	1	1	1	1	-1	1	-1	1	1
1	11609106	-1	-1	-1	1	1	1	-1	-1	1	-1	-1	-1	1	1	-1	1	1	1	-1	1	1	-1	-1	1	1	1	-1	-1	1	1	1	1	1	1	1	-1	1	-1	-1	-1	-1	1	1	1	1	1	-1	1
1	11609241	1	1	1	1	1	-1	1	1	-1	1	1	1	1	1	1	1	1	-1	1	-1	1	1	1	1	1	-1	1	1	1	-1	1	-1	1	1	1	1	1	1	1	1	1	1	1	-1	1	-1	-1	1
1	11609298	1	1	1	1	1	-1	1	1	1	1	1	1	1	1	1	1	1	-1	1	-1	-1	1	1	1	1	-1	1	-1	1	-1	1	-1	1	1	1	-1	1	1	1	1	1	1	1	1	1	-1	1	1
1	11609397	-1	-1	-1	1	1	-1	-1	-1	-1	-1	-1	-1	1	1	-1	1	1	-1	-1	-1	-1	-1	-1	1	1	-1	-1	-1	1	-1	1	-1	1	1	1	-1	1	-1	-1	-1	-1	1	1	-1	1	-1	-1	1
1	11609586	-1	-1	-1	1	1	-1	-1	-1	-1	-1	1	-1	1	1	-1	1	1	-1	-1	-1	-1	-1	-1	1	1	-1	-1	-1	1	1	1	-1	1	1	1	-1	1	-1	-1	-1	-1	1	1	-1	1	-1	-1	1
1	11610880	-1	-1	-1	-1	1	-1	-1	-1	-1	-1	-1	-1	1	1	-1	-1	-1	-1	-1	1	-1	-1	-1	1	1	-1	-1	-1	1	-1	-1	-1	1	1	1	-1	1	-1	-1	-1	-1	1	1	-1	1	-1	-1	1
1	11611866	1	1	1	-1	1	1	1	1	1	1	1	1	-1	1	1	-1	-1	1	-1	-1	1	-1	1	1	-1	1	1	-1	-1	1	-1	-1	-1	1	1	-1	1	-1	1	-1	-1	1	1	1	-1	1	1	-1
1	11612456	1	1	1	-1	1	1	1	1	1	1	-1	1	1	-1	1	-1	-1	1	-1	1	1	1	1	1	-1	1	1	1	1	1	-1	1	1	-1	-1	1	1	1	1	1	1	1	1	1	1	-1	-1	1
1	11612744	1	1	1	1	1	1	1	1	1	1	1	1	1	1	1	1	1	1	1	1	1	1	1	1	1	1	1	1	1	1	1	1	1	1	1	1	1	1	1	-1	1	1	1	1	1	1	1	1
1	11613479	1	-1	1	1	1	1	1	1	1	1	1	1	1	-1	1	1	1	1	1	1	1	1	1	1	1	1	1	1	1	1	1	1	1	-1	-1	1	1	1	1	1	1	1	1	-1	1	-1	1	1
1	11614157	1	1	1	1	-1	1	1	1	1	-1	1	1	1	1	1	1	1	1	1	-1	-1	1	-1	1	1	1	-1	1	1	-1	1	1	1	1	1	1	1	1	1	1	1	1	1	1	1	1	1	1
1	11614285	1	1	1	1	1	1	1	1	1	1	1	1	1	1	1	1	1	1	1	1	1	1	1	1	1	1	1	1	1	1	1	1	1	1	1	1	1	1	1	-1	-1	1	1	1	1	1	1	1
1	11614541	1	1	1	-1	1	1	1	1	-1	1	-1	1	1	-1	1	-1	-1	1	-1	1	1	1	1	1	-1	1	1	1	1	1	-1	1	1	-1	-1	1	1	1	1	1	1	1	1	1	1	-1	-1	1
1	11615076	-1	-1	1	1	1	1	1	1	1	-1	1	1	1	-1	1	1	1	1	1	1	1	1	1	1	1	1	1	1	1	1	1	1	1	-1	-1	1	1	1	1	1	1	1	1	-1	1	1	1	1
1	11615352	1	1	1	1	1	1	1	1	1	1	1	1	1	1	1	1	1	1	1	-1	1	1	1	1	1	1	1	1	1	-1	1	1	1	1	1	1	1	1	1	1	1	1	1	1	1	1	1	1
1	11616263	1	1	1	1	-1	1	1	1	1	1	1	1	1	1	1	1	1	1	1	-1	-1	1	1	1	1	1	1	1	1	-1	1	1	1	1	1	1	1	1	1	1	1	1	1	-1	1	1	1	1
1	11616387	1	1	1	-1	1	1	1	1	1	1	1	1	1	1	1	-1	-1	1	1	1	1	1	1	1	-1	1	1	1	1	1	-1	1	1	1	1	1	1	1	1	1	1	1	1	1	1	1	1	1
1	11616630	1	1	1	1	1	1	1	1	1	1	1	1	1	1	1	1	1	1	1	1	1	1	1	1	1	1	1	1	1	1	1	1	1	1	1	1	1	1	1	-1	-1	1	1	1	1	1	1	1
1	11616662	1	1	1	1	1	1	1	1	1	1	1	1	1	1	1	1	1	1	1	-1	1	1	1	1	1	1	1	1	1	-1	1	1	1	1	1	1	1	1	1	1	1	1	1	1	1	1	1	1
1	11616872	1	1	1	1	1	1	1	1	1	1	1	1	1	1	1	1	1	1	1	1	1	1	1	1	1	1	1	1	1	1	1	1	1	1	1	1	1	1	1	-1	-1	1	1	1	1	1	1	1
1	11617416	1	1	1	1	1	1	1	1	1	-1	1	1	1	-1	1	1	1	1	1	1	1	1	1	1	1	1	1	1	1	1	1	1	1	-1	-1	1	1	1	1	1	1	1	1	1	1	1	1	1
1	11619625	1	1	1	1	1	1	1	1	1	1	1	1	1	-1	1	1	1	1	1	1	1	1	1	1	1	1	1	1	1	1	1	1	1	-1	-1	1	1	1	1	1	1	1	1	1	1	1	1	1
1	11619896	1	1	1	1	1	1	1	1	1	1	1	1	1	-1	1	1	1	1	1	1	1	1	1	1	1	1	1	1	1	1	1	1	1	-1	-1	1	1	1	1	1	1	1	1	1	1	1	1	1
1	11620265	-1	1	-1	1	1	1	-1	-1	1	-1	1	1	1	1	-1	1	1	1	1	1	1	1	1	1	1	1	1	1	1	1	1	1	1	1	1	1	1	1	1	1	1	1	1	1	1	1	1	1
1	11620401	1	1	1	1	1	-1	1	1	1	1	1	1	1	1	1	1	1	1	1	1	1	1	1	1	1	1	1	1	1	1	1	1	1	1	1	1	-1	1	1	-1	-1	1	1	1	1	1	1	1
1	11622003	1	1	1	1	1	1	1	1	1	1	1	1	1	1	1	1	1	1	1	1	-1	1	1	1	1	1	1	1	1	1	1	1	1	1	1	1	1	1	1	-1	-1	1	1	1	1	1	1	1
1	11622049	1	1	1	-1	1	1	1	1	1	1	1	1	1	1	1	-1	-1	1	1	1	1	1	1	1	-1	1	1	1	1	1	-1	1	1	1	1	1	1	1	1	1	1	1	1	1	1	1	1	1
1	11622168	-1	1	-1	1	1	1	-1	-1	1	-1	-1	1	1	1	1	1	1	1	1	1	1	1	1	1	1	1	1	1	-1	1	1	1	-1	1	1	1	1	-1	1	1	1	1	1	-1	-1	1	1	1
1	11622423	1	-1	1	-1	-1	-1	1	1	-1	1	-1	-1	-1	-1	-1	-1	-1	-1	-1	-1	-1	-1	-1	1	-1	-1	-1	-1	1	-1	-1	-1	1	1	1	-1	-1	-1	-1	-1	-1	1	-1	-1	1	-1	-1	-1
1	11622684	1	-1	1	-1	-1	-1	1	1	-1	1	-1	-1	-1	-1	-1	-1	-1	-1	-1	-1	-1	-1	-1	1	-1	-1	-1	-1	1	-1	-1	-1	1	1	1	-1	-1	-1	-1	-1	-1	1	-1	-1	1	-1	-1	-1
1	11622912	1	-1	1	-1	-1	-1	1	1	-1	1	-1	-1	-1	-1	-1	-1	-1	-1	-1	-1	-1	-1	-1	1	-1	-1	-1	-1	1	-1	-1	-1	1	1	1	-1	-1	-1	-1	-1	-1	1	-1	-1	1	-1	-1	-1
1	11623749	1	1	1	1	1	1	1	1	1	1	1	1	1	1	1	1	1	1	1	-1	1	1	1	1	1	1	1	1	1	-1	1	1	1	1	1	1	1	1	1	1	1	1	1	1	1	1	1	1
1	11624206	-1	1	1	1	1	1	1	1	1	1	-1	-1	1	1	1	1	1	1	1	-1	1	1	1	1	1	1	1	1	1	-1	1	1	1	1	1	1	1	1	1	1	1	1	1	1	1	1	1	1
1	11624776	1	1	1	1	1	-1	1	1	1	1	-1	-1	-1	-1	-1	1	1	-1	-1	1	-1	-1	-1	1	1	1	-1	-1	1	1	1	-1	1	1	1	-1	-1	-1	-1	1	1	1	-1	1	1	1	-1	1
1	11625084	-1	-1	-1	-1	1	-1	-1	-1	1	-1	-1	-1	-1	-1	-1	-1	-1	-1	-1	-1	-1	-1	-1	1	-1	1	-1	-1	-1	-1	-1	-1	-1	1	1	-1	-1	-1	-1	-1	-1	1	1	1	-1	-1	-1	-1
1	11625109	-1	-1	-1	-1	-1	-1	-1	-1	1	-1	-1	-1	-1	-1	-1	-1	-1	-1	-1	-1	-1	-1	-1	1	-1	1	-1	-1	-1	-1	-1	-1	-1	1	1	-1	-1	-1	-1	-1	-1	1	-1	1	-1	-1	-1	-1
1	11625886	1	1	1	1	1	1	1	1	1	1	1	1	1	1	1	1	1	1	1	1	1	1	1	1	1	1	1	1	1	1	1	1	1	1	1	1	1	1	1	-1	-1	1	1	1	1	1	1	1
1	11626171	1	1	1	1	1	1	1	1	1	1	1	1	1	1	1	1	1	1	1	1	1	1	1	1	1	1	1	1	1	1	1	1	1	1	1	1	1	1	1	-1	-1	1	1	1	1	-1	1	-1
1	11626411	1	-1	1	1	1	-1	1	1	1	1	1	-1	-1	-1	1	1	1	-1	-1	1	-1	1	-1	1	1	1	-1	-1	1	1	1	-1	1	1	1	-1	1	1	-1	1	1	1	1	1	1	1	1	1
1	11626603	1	1	1	-1	1	1	1	1	1	1	1	1	1	1	1	-1	-1	1	1	1	1	1	1	1	-1	1	1	1	1	1	-1	1	1	1	1	1	1	1	1	1	1	1	1	1	1	1	1	1
1	11627831	1	1	1	-1	-1	1	1	1	1	1	1	1	1	1	-1	-1	-1	1	1	1	1	-1	1	1	-1	1	1	1	1	1	-1	1	1	1	1	1	1	-1	1	1	1	1	1	-1	1	-1	-1	-1
1	11628172	1	1	1	-1	-1	1	1	1	1	1	1	1	1	1	-1	-1	-1	1	1	-1	1	-1	1	1	-1	-1	1	1	-1	-1	-1	1	1	1	1	1	-1	-1	1	-1	-1	1	-1	-1	1	1	-1	-1
1	11628499	1	1	1	-1	-1	-1	1	1	1	1	-1	-1	-1	-1	-1	-1	-1	-1	-1	-1	-1	-1	-1	1	-1	-1	-1	-1	-1	-1	-1	-1	1	1	1	-1	-1	-1	-1	-1	-1	1	-1	-1	1	1	-1	-1
1	11629178	-1	-1	-1	-1	-1	-1	-1	-1	-1	-1	-1	-1	-1	-1	-1	-1	-1	-1	-1	-1	-1	-1	-1	1	-1	-1	-1	-1	-1	-1	-1	-1	-1	1	1	-1	-1	-1	-1	-1	-1	1	-1	-1	-1	-1	1	-1
1	11629877	1	1	1	1	1	-1	1	1	1	1	-1	-1	-1	-1	-1	1	1	-1	-1	1	-1	-1	1	1	1	1	-1	-1	1	1	1	-1	1	1	1	-1	1	-1	1	-1	-1	1	1	1	1	1	-1	1
1	11630106	-1	1	-1	-1	-1	-1	-1	-1	1	-1	-1	1	-1	-1	-1	-1	-1	-1	-1	-1	-1	-1	1	1	-1	-1	-1	-1	-1	-1	-1	-1	-1	1	1	-1	-1	-1	-1	-1	-1	1	-1	-1	-1	1	-1	-1
1	11630146	1	1	1	1	1	-1	1	1	1	1	-1	1	-1	-1	1	1	1	-1	-1	1	-1	1	1	1	1	1	-1	-1	1	1	1	-1	1	1	1	-1	1	1	1	-1	-1	1	1	1	1	1	1	1
1	11630368	-1	1	-1	1	1	1	-1	-1	1	-1	1	1	1	1	1	1	1	1	1	1	1	1	1	1	1	1	1	1	1	1	1	1	-1	1	1	1	1	1	1	1	1	1	1	1	-1	1	1	1
1	11631076	1	-1	1	1	1	-1	1	1	1	1	-1	1	-1	-1	-1	1	1	-1	-1	1	-1	-1	1	1	1	1	-1	-1	1	1	-1	-1	-1	1	1	-1	1	-1	1	1	-1	1	1	1	-1	1	-1	1
1	11631156	1	-1	1	1	1	-1	1	1	1	1	1	1	-1	-1	1	1	1	-1	-1	1	-1	1	1	1	1	1	-1	-1	1	1	1	-1	1	1	1	-1	1	1	1	-1	-1	1	1	1	1	1	1	1
1	11632066	1	1	1	1	-1	1	1	1	1	1	1	-1	1	-1	1	1	1	1	1	1	1	1	-1	1	1	-1	1	1	-1	1	1	1	1	1	1	1	1	1	1	1	1	1	-1	1	-1	1	1	-1
1	11632259	1	1	1	1	1	1	1	1	1	1	1	1	1	1	1	1	1	1	1	1	1	1	1	1	1	1	1	1	1	1	1	1	1	1	1	1	1	1	1	-1	-1	1	1	1	1	1	1	1
1	11632735	1	1	1	1	1	1	1	1	1	1	1	1	1	1	1	1	1	1	1	1	1	1	1	1	1	1	1	1	1	1	1	1	1	1	1	1	1	1	1	-1	-1	1	1	1	1	1	1	1
1	11633867	-1	-1	-1	-1	-1	-1	-1	-1	-1	-1	-1	-1	-1	-1	-1	-1	-1	-1	-1	-1	-1	-1	-1	1	-1	-1	-1	-1	-1	-1	-1	-1	-1	1	1	-1	-1	-1	-1	-1	-1	1	-1	-1	-1	-1	-1	-1
1	11634266	1	1	1	1	1	1	1	1	1	1	1	1	1	1	1	1	1	1	1	1	1	1	1	1	1	1	1	1	1	1	1	1	1	1	1	1	1	1	1	-1	-1	1	1	1	1	1	1	1
1	11637090	1	1	1	-1	1	-1	1	1	1	1	1	1	1	1	1	-1	-1	-1	1	-1	1	1	1	1	-1	1	1	1	1	-1	-1	1	1	1	1	1	1	1	1	1	1	1	1	1	1	1	1	1
1	11637287	-1	-1	-1	-1	-1	-1	-1	-1	-1	-1	-1	-1	-1	-1	-1	-1	-1	-1	-1	-1	-1	-1	-1	1	-1	-1	-1	-1	-1	-1	-1	-1	-1	1	1	-1	-1	-1	-1	-1	-1	1	-1	-1	-1	-1	-1	-1
1	11637735	-1	-1	-1	1	1	-1	-1	1	1	-1	-1	-1	1	-1	-1	1	1	-1	-1	1	-1	-1	-1	1	1	1	1	1	1	1	1	1	-1	1	1	1	1	-1	1	-1	1	1	1	1	-1	1	-1	1
1	11640830	-1	-1	-1	-1	-1	-1	-1	-1	-1	-1	-1	-1	-1	-1	-1	-1	-1	-1	-1	-1	-1	-1	-1	1	-1	-1	-1	-1	-1	-1	-1	-1	-1	1	1	-1	-1	-1	-1	-1	-1	1	-1	-1	-1	-1	-1	-1
1	11641118	1	1	1	1	1	1	1	1	1	1	1	1	1	1	1	1	1	1	1	-1	1	1	1	1	1	1	1	1	1	-1	1	1	1	1	1	1	1	1	1	1	1	1	1	1	1	1	1	1
1	11641569	1	1	1	1	1	1	1	1	1	1	1	1	1	1	1	1	1	1	1	1	1	1	1	1	1	1	1	1	1	1	1	1	1	1	1	1	1	1	1	-1	-1	1	1	1	1	1	1	1
1	11641586	1	1	1	1	1	1	1	1	1	1	1	1	-1	1	1	1	1	1	1	1	1	1	1	1	1	1	1	1	1	1	1	1	1	1	1	1	1	1	-1	-1	-1	1	1	1	1	-1	1	1
1	11641856	1	1	1	1	1	1	1	1	1	1	1	1	-1	1	1	1	1	1	1	1	1	1	1	1	1	1	1	1	1	1	1	1	1	1	1	1	1	1	-1	-1	-1	1	1	1	1	1	1	1
1	11642209	1	1	1	1	1	1	1	1	1	1	1	1	-1	1	1	-1	-1	1	1	1	1	1	1	1	-1	1	1	1	1	1	-1	1	1	1	1	1	1	1	-1	-1	-1	1	1	1	1	1	1	1
1	11642543	-1	1	-1	1	-1	1	-1	-1	1	-1	1	-1	1	-1	1	1	1	1	1	1	-1	-1	-1	1	1	1	1	1	1	1	1	-1	-1	1	1	1	1	-1	1	1	1	1	1	1	-1	1	1	1
1	11642613	1	1	1	1	1	-1	1	1	1	1	-1	1	1	1	-1	1	1	1	1	1	-1	1	1	1	1	1	1	1	1	1	1	1	1	1	1	1	1	1	1	1	1	1	1	1	1	1	-1	1
1	11642656	1	1	1	-1	1	1	1	1	1	1	1	1	1	1	1	-1	-1	-1	1	1	1	1	1	1	-1	1	1	1	1	1	-1	1	1	1	1	1	1	1	1	1	1	1	1	1	1	1	1	1
1	11642851	-1	1	-1	1	-1	-1	1	-1	1	-1	-1	-1	-1	-1	-1	1	1	1	-1	-1	-1	-1	-1	1	1	-1	1	1	1	-1	1	-1	-1	1	1	1	-1	-1	-1	-1	-1	1	-1	-1	-1	1	-1	-1
1	11644061	-1	1	-1	1	-1	-1	-1	-1	1	-1	-1	-1	1	-1	-1	1	1	1	-1	1	-1	-1	-1	1	1	-1	1	1	1	-1	1	-1	-1	1	1	1	-1	-1	-1	-1	-1	1	1	-1	-1	1	-1	-1
1	11644214	-1	1	-1	-1	1	1	1	1	1	-1	1	-1	1	1	1	-1	-1	1	1	-1	1	1	1	1	-1	-1	1	1	1	1	-1	1	1	1	1	1	1	1	1	1	1	1	1	1	-1	1	-1	1
1	11644425	1	1	1	-1	-1	-1	-1	1	1	1	-1	-1	-1	-1	1	-1	-1	-1	-1	-1	1	1	-1	1	-1	1	1	1	1	1	-1	1	1	1	1	1	-1	-1	-1	1	-1	1	1	-1	-1	1	1	1
1	11644479	-1	1	-1	1	1	-1	-1	-1	1	1	-1	-1	-1	-1	-1	1	1	1	-1	-1	-1	-1	-1	1	-1	-1	1	1	-1	-1	1	-1	-1	1	1	1	1	1	-1	1	1	-1	-1	-1	-1	-1	-1	-1
1	11645189	-1	1	-1	1	-1	-1	-1	1	1	-1	-1	1	1	-1	-1	1	1	1	-1	-1	1	-1	-1	1	1	-1	1	-1	1	-1	1	1	-1	1	1	1	1	-1	1	-1	-1	1	1	-1	-1	1	-1	-1
1	11646294	1	-1	1	-1	1	1	-1	1	-1	1	1	-1	-1	-1	1	-1	-1	-1	-1	1	1	-1	-1	1	-1	-1	-1	-1	-1	1	-1	1	1	1	1	-1	-1	1	-1	1	1	1	1	-1	-1	-1	1	-1
1	11646365	-1	1	-1	1	-1	-1	-1	-1	1	-1	-1	-1	1	-1	1	1	1	1	-1	-1	-1	-1	-1	1	1	-1	1	1	1	-1	1	-1	-1	1	1	1	1	-1	1	-1	-1	1	-1	-1	-1	1	-1	-1
1	11646766	-1	1	1	-1	-1	-1	-1	-1	1	1	-1	-1	-1	-1	-1	-1	-1	-1	1	1	-1	-1	-1	1	-1	-1	1	1	-1	1	-1	-1	-1	1	1	1	-1	-1	-1	-1	-1	1	-1	-1	-1	-1	-1	-1
1	11646781	-1	1	1	-1	-1	-1	-1	-1	1	1	-1	-1	-1	-1	-1	-1	-1	-1	-1	-1	1	-1	-1	1	-1	1	1	1	1	-1	-1	-1	-1	1	1	1	-1	-1	-1	-1	1	1	-1	-1	-1	1	-1	-1
1	11647678	-1	1	-1	-1	-1	-1	-1	-1	-1	-1	-1	-1	-1	-1	-1	-1	-1	-1	-1	-1	-1	-1	-1	1	-1	-1	1	1	-1	-1	-1	-1	-1	1	1	1	-1	-1	-1	-1	-1	1	-1	-1	-1	1	-1	-1
1	11648391	-1	1	-1	-1	-1	-1	-1	-1	1	-1	-1	-1	-1	-1	-1	-1	-1	-1	-1	-1	1	-1	-1	1	-1	-1	1	1	1	-1	-1	-1	-1	1	1	1	-1	-1	-1	-1	-1	1	-1	-1	-1	1	-1	-1
1	11650002	1	1	1	1	1	1	-1	-1	1	1	1	1	-1	1	1	-1	-1	-1	1	1	1	1	1	1	-1	-1	1	1	1	-1	1	-1	1	1	1	1	1	1	1	1	1	1	-1	-1	-1	1	-1	1
1	11650214	-1	1	-1	-1	-1	-1	-1	-1	1	-1	-1	-1	-1	-1	-1	-1	-1	-1	-1	-1	-1	-1	-1	1	-1	-1	1	1	1	-1	-1	-1	-1	1	1	1	-1	-1	-1	-1	-1	1	-1	-1	-1	1	-1	-1
1	11651081	-1	1	1	-1	1	1	-1	-1	1	-1	1	1	-1	1	1	-1	-1	-1	1	-1	-1	1	1	1	-1	-1	1	1	1	1	-1	1	-1	1	1	1	-1	-1	-1	-1	-1	1	-1	-1	1	1	1	1
1	11651105	-1	1	1	-1	1	-1	-1	-1	1	-1	-1	1	-1	1	-1	-1	-1	-1	1	-1	-1	1	1	1	-1	-1	1	1	1	-1	-1	1	1	1	1	1	-1	-1	-1	-1	-1	1	-1	-1	1	1	-1	1
1	11651369	-1	1	-1	-1	-1	-1	-1	-1	1	-1	-1	-1	-1	-1	-1	-1	-1	-1	-1	-1	-1	-1	-1	1	-1	-1	1	1	1	-1	-1	-1	-1	1	1	1	-1	-1	-1	-1	-1	1	-1	-1	-1	1	1	-1
1	11651813	-1	1	-1	-1	-1	-1	-1	-1	1	-1	-1	-1	-1	-1	-1	-1	-1	-1	-1	-1	-1	-1	-1	1	-1	-1	1	1	1	-1	-1	1	1	1	1	1	-1	-1	-1	-1	-1	1	-1	-1	1	1	-1	-1
1	11652028	-1	-1	-1	-1	-1	-1	-1	-1	-1	-1	-1	-1	-1	-1	-1	-1	-1	-1	-1	-1	-1	-1	-1	1	-1	-1	-1	-1	-1	-1	-1	-1	-1	1	1	-1	-1	-1	-1	-1	-1	1	-1	-1	-1	-1	-1	-1
1	11652406	-1	-1	-1	-1	-1	-1	-1	-1	-1	-1	-1	-1	-1	-1	-1	-1	-1	-1	-1	-1	-1	-1	-1	1	-1	-1	-1	-1	-1	-1	-1	-1	-1	1	1	-1	-1	-1	-1	-1	-1	1	-1	-1	-1	-1	-1	-1
1	11653124	-1	-1	-1	1	-1	-1	-1	-1	-1	-1	-1	-1	-1	-1	-1	1	1	-1	-1	-1	-1	-1	-1	1	1	-1	-1	-1	-1	-1	1	-1	-1	1	1	-1	-1	-1	-1	-1	-1	1	-1	-1	-1	1	-1	-1
1	11653260	1	1	1	1	1	1	1	1	1	-1	1	1	1	1	1	1	1	1	-1	1	1	1	1	1	1	1	1	1	1	1	1	1	1	1	1	1	1	1	1	-1	-1	1	1	1	1	1	-1	1
1	11653528	-1	-1	-1	1	-1	-1	-1	-1	-1	-1	-1	-1	-1	-1	-1	1	1	-1	-1	-1	-1	-1	-1	1	1	-1	-1	-1	1	-1	1	-1	-1	1	1	-1	-1	-1	-1	-1	-1	1	-1	-1	-1	1	-1	-1
1	11653594	-1	-1	-1	1	-1	-1	-1	-1	-1	-1	-1	1	-1	-1	-1	1	1	-1	-1	-1	-1	-1	-1	1	-1	-1	-1	-1	1	-1	1	-1	-1	1	1	-1	-1	-1	-1	-1	-1	1	-1	-1	-1	1	-1	-1
1	11654589	-1	-1	-1	-1	-1	-1	-1	-1	-1	-1	1	1	1	1	1	-1	-1	-1	1	-1	1	1	1	1	-1	-1	-1	1	-1	-1	-1	1	-1	1	1	1	1	1	1	1	1	1	1	-1	-1	-1	1	-1
1	11655153	-1	-1	-1	-1	-1	-1	-1	-1	-1	-1	1	-1	-1	1	-1	-1	-1	-1	-1	-1	-1	-1	-1	1	-1	-1	-1	-1	-1	-1	-1	-1	-1	1	1	-1	-1	-1	-1	-1	-1	1	-1	-1	-1	-1	-1	-1
1	11655586	1	-1	-1	-1	1	1	-1	-1	-1	-1	1	1	1	1	1	-1	-1	1	1	1	1	1	1	1	-1	1	1	1	-1	1	-1	1	1	1	1	1	1	1	1	1	1	1	1	1	1	1	1	-1
1	11655607	1	-1	-1	-1	-1	1	-1	-1	-1	-1	1	1	1	1	1	-1	-1	1	1	1	1	1	1	1	-1	1	1	1	-1	1	-1	1	1	1	1	1	1	1	1	1	1	1	1	1	1	1	1	-1
1	11655834	-1	-1	-1	-1	-1	-1	-1	-1	-1	-1	1	1	1	1	1	-1	-1	1	1	1	1	1	1	1	-1	1	1	1	-1	1	-1	1	1	1	1	1	1	1	1	1	1	1	1	1	1	-1	1	-1
1	11656755	-1	-1	-1	-1	-1	-1	-1	-1	-1	-1	1	-1	-1	1	-1	1	-1	-1	-1	-1	-1	-1	-1	1	-1	-1	-1	1	-1	-1	1	-1	-1	1	1	-1	-1	-1	-1	-1	-1	1	-1	-1	-1	-1	-1	-1
1	11657017	-1	-1	-1	-1	-1	-1	-1	-1	-1	-1	1	1	1	1	1	-1	-1	1	1	1	1	1	1	1	-1	-1	1	1	-1	1	-1	1	1	1	1	1	1	1	1	1	1	1	1	1	1	-1	1	-1
1	11657744	-1	-1	-1	-1	-1	-1	-1	-1	-1	-1	1	1	1	1	1	-1	-1	1	1	1	1	1	1	1	-1	-1	1	1	-1	1	-1	1	1	1	1	1	1	1	1	1	1	1	1	1	1	1	1	-1
1	11657838	-1	-1	-1	-1	-1	-1	-1	-1	-1	-1	1	-1	-1	1	-1	-1	-1	-1	-1	-1	-1	-1	-1	1	-1	-1	-1	-1	-1	-1	-1	-1	-1	1	1	-1	-1	-1	-1	-1	-1	1	-1	-1	-1	-1	-1	-1
1	11658789	1	1	1	1	1	1	1	1	1	1	1	-1	1	1	1	1	1	1	1	1	1	1	-1	1	1	1	1	1	1	1	1	1	1	1	1	1	1	1	1	-1	-1	1	1	1	1	1	1	1
1	11658857	-1	-1	-1	1	1	-1	-1	-1	-1	-1	1	1	1	1	1	1	1	1	1	1	1	1	1	1	1	-1	1	1	-1	1	1	1	1	1	1	1	1	1	1	1	1	1	1	1	1	1	1	1
1	11659339	1	1	1	-1	1	1	1	1	1	1	1	1	1	1	1	-1	-1	1	1	1	1	1	1	1	-1	1	1	1	1	1	-1	1	1	1	1	1	1	1	1	1	1	1	1	1	1	1	1	1
1	11661124	-1	-1	-1	-1	-1	-1	-1	-1	-1	-1	1	-1	-1	-1	-1	-1	-1	-1	-1	-1	-1	-1	-1	1	-1	-1	-1	-1	-1	-1	-1	-1	-1	1	1	-1	-1	-1	-1	-1	1	1	-1	-1	-1	-1	-1	-1
1	11661293	-1	-1	-1	-1	-1	-1	-1	-1	-1	-1	1	1	1	1	1	-1	-1	-1	1	-1	1	1	1	1	-1	-1	1	-1	-1	-1	-1	1	1	1	1	-1	1	1	1	1	1	1	1	-1	1	-1	1	-1
1	11661658	-1	-1	-1	-1	-1	-1	-1	-1	-1	-1	1	1	1	1	1	-1	-1	-1	1	-1	1	1	1	1	-1	-1	-1	-1	-1	-1	1	-1	1	1	1	-1	1	1	1	1	1	1	1	-1	1	-1	1	-1
1	11662495	1	1	1	-1	1	1	1	1	1	1	1	1	1	1	1	-1	-1	1	1	1	1	1	1	1	1	1	-1	1	-1	1	-1	1	1	1	1	1	1	1	1	1	1	1	1	1	1	1	1	1
1	11663002	1	1	1	1	1	1	1	1	1	1	-1	-1	1	1	1	1	1	1	-1	1	1	1	-1	1	1	1	1	1	1	1	1	1	1	1	1	1	1	1	1	-1	-1	1	1	1	1	1	1	1
1	11663127	1	1	1	-1	1	1	1	1	1	1	-1	-1	-1	-1	-1	-1	-1	1	-1	1	-1	-1	-1	1	-1	1	-1	1	1	1	-1	-1	-1	1	1	1	-1	-1	-1	-1	-1	1	1	1	-1	1	-1	1
1	11663562	1	1	1	-1	1	1	1	1	1	1	1	1	1	1	1	-1	-1	1	1	1	1	1	1	1	-1	1	1	1	1	1	-1	1	1	1	1	1	1	1	1	1	1	1	1	1	1	1	1	1
1	11663667	1	1	1	-1	-1	1	1	1	1	1	-1	-1	-1	-1	-1	-1	-1	1	-1	1	-1	-1	-1	1	-1	-1	-1	1	-1	1	-1	-1	-1	1	1	1	-1	-1	-1	-1	-1	1	1	1	-1	1	-1	-1
1	11664373	1	1	1	1	-1	1	1	1	1	1	1	1	1	1	1	1	1	1	1	-1	1	1	1	1	1	1	1	-1	1	-1	1	1	1	1	1	-1	1	1	1	1	1	1	1	1	1	-1	1	1
1	11664421	1	1	1	1	-1	1	1	1	1	1	1	1	1	1	1	1	1	1	1	-1	1	1	1	1	1	1	1	-1	-1	-1	1	1	1	1	1	-1	1	1	1	1	1	1	1	1	1	-1	1	1
1	11664502	1	1	1	1	-1	1	1	1	1	1	1	1	1	1	1	1	1	1	1	-1	1	1	1	1	1	1	1	-1	1	-1	1	1	1	1	1	-1	1	1	1	1	1	1	1	1	1	-1	1	1
1	11664724	1	1	1	1	1	1	1	1	1	1	-1	-1	-1	1	-1	1	1	1	-1	1	-1	-1	-1	1	1	1	-1	1	1	1	1	1	1	1	1	1	-1	-1	-1	-1	-1	1	1	1	1	1	-1	1
1	11664863	1	1	1	-1	-1	1	1	1	1	1	-1	-1	-1	-1	-1	-1	-1	1	-1	-1	-1	-1	-1	1	-1	1	-1	-1	-1	-1	-1	-1	-1	1	1	-1	-1	-1	-1	-1	-1	1	1	1	-1	-1	-1	1
1	11665053	1	1	1	1	-1	1	1	1	1	1	1	1	1	1	1	1	1	1	1	-1	1	1	1	1	1	1	1	-1	1	-1	1	1	1	1	1	-1	1	1	1	1	1	1	1	1	1	-1	1	1
1	11665269	1	1	1	-1	1	1	1	1	1	1	1	-1	-1	-1	-1	-1	-1	1	-1	1	-1	-1	-1	1	-1	1	-1	1	-1	1	-1	-1	-1	1	1	1	-1	-1	1	-1	-1	1	1	1	-1	1	-1	1
1	11665338	1	1	1	-1	1	1	1	1	1	1	-1	-1	-1	-1	-1	-1	-1	1	-1	1	-1	-1	-1	1	-1	1	-1	1	-1	1	-1	-1	-1	1	1	1	-1	-1	-1	-1	-1	1	1	1	-1	1	-1	1
1	11665436	1	1	1	-1	1	1	1	1	1	1	-1	-1	-1	-1	-1	-1	-1	1	1	1	-1	-1	-1	1	-1	1	-1	1	-1	1	-1	-1	-1	1	1	1	-1	-1	-1	-1	-1	1	1	1	-1	1	-1	1
1	11665559	1	1	1	-1	1	1	1	1	1	1	-1	-1	-1	-1	-1	-1	-1	1	-1	1	-1	-1	-1	1	-1	1	-1	1	-1	1	-1	-1	-1	1	1	1	-1	-1	-1	-1	-1	1	1	1	-1	1	-1	1
1	11665737	1	1	1	1	1	1	1	1	1	1	-1	-1	-1	-1	-1	1	1	1	-1	1	-1	-1	-1	1	1	1	-1	1	1	1	1	1	-1	1	1	1	-1	-1	-1	-1	-1	1	1	1	-1	1	-1	1
1	11665962	1	1	1	1	1	1	1	1	1	1	-1	-1	-1	1	-1	1	1	1	-1	1	-1	-1	-1	1	1	1	-1	1	1	1	1	1	1	1	1	1	-1	-1	-1	-1	-1	1	1	1	1	1	-1	1
1	11666181	-1	-1	-1	1	-1	-1	1	-1	-1	-1	1	1	1	1	1	1	1	-1	1	-1	1	1	1	1	1	-1	1	-1	1	-1	1	1	1	1	1	-1	1	1	1	1	1	1	-1	-1	1	-1	1	-1
1	11666320	-1	-1	-1	-1	-1	-1	-1	-1	-1	-1	1	1	1	1	1	1	1	-1	1	-1	1	1	1	1	1	-1	1	-1	1	-1	-1	1	1	1	1	-1	1	1	1	1	1	1	-1	-1	1	-1	1	-1
1	11667389	1	1	1	1	1	1	1	1	1	1	1	-1	1	1	1	1	1	1	1	-1	1	1	1	1	1	1	1	-1	-1	-1	1	1	1	1	1	-1	1	1	1	1	1	1	1	1	1	-1	1	1
1	11668372	1	1	1	-1	1	1	1	1	1	1	1	1	1	1	1	-1	-1	1	1	1	1	1	1	1	-1	1	1	1	-1	1	-1	1	1	1	1	1	1	1	1	1	1	1	1	1	1	1	1	1
1	11668456	-1	-1	-1	-1	-1	-1	-1	-1	-1	-1	1	1	1	1	1	-1	-1	1	1	-1	1	1	1	1	-1	-1	1	-1	-1	-1	-1	1	1	1	1	-1	1	1	1	1	1	1	-1	-1	1	-1	1	-1
1	11670320	-1	-1	-1	-1	-1	-1	-1	-1	-1	-1	-1	-1	-1	-1	-1	-1	-1	-1	-1	-1	-1	-1	-1	1	-1	-1	-1	-1	-1	-1	-1	-1	1	1	1	-1	1	1	1	-1	-1	1	1	-1	-1	-1	-1	-1
1	11670526	-1	-1	-1	-1	-1	-1	-1	-1	-1	-1	1	1	1	1	1	-1	-1	1	1	-1	1	1	1	1	-1	-1	1	-1	1	-1	-1	-1	1	1	1	-1	1	1	1	1	1	1	-1	-1	1	-1	1	-1
1	11670594	-1	-1	-1	-1	-1	-1	-1	-1	-1	-1	-1	-1	-1	-1	-1	-1	-1	-1	-1	-1	-1	-1	-1	1	-1	-1	-1	-1	-1	-1	-1	-1	1	1	1	-1	-1	-1	-1	-1	-1	1	-1	-1	-1	-1	-1	-1
1	11670668	1	1	1	1	1	1	1	1	1	1	1	1	1	1	1	1	1	1	1	-1	1	1	1	1	1	1	1	1	1	-1	1	1	1	1	1	1	1	1	1	1	1	1	1	1	1	-1	1	1
1	11670987	-1	-1	-1	1	-1	-1	-1	-1	-1	-1	1	1	1	1	1	-1	1	1	1	-1	1	1	1	1	1	-1	1	1	1	-1	-1	1	1	1	1	-1	1	1	1	1	1	1	-1	-1	1	-1	1	-1
1	11671377	-1	-1	-1	-1	-1	-1	-1	-1	-1	-1	1	1	1	1	1	-1	-1	1	1	-1	1	1	1	1	-1	-1	1	-1	1	-1	-1	1	1	1	1	-1	1	1	1	1	1	1	-1	-1	1	-1	1	-1
1	11671514	1	1	1	1	1	1	1	1	1	1	1	1	1	1	1	1	1	-1	-1	1	1	1	1	1	1	1	1	1	1	1	1	1	1	1	1	1	1	1	1	-1	-1	1	1	1	1	1	1	1
1	11672070	1	-1	-1	-1	1	-1	-1	-1	-1	-1	1	1	1	1	-1	-1	-1	1	-1	-1	1	-1	1	1	-1	-1	-1	1	-1	1	-1	-1	1	1	1	-1	1	-1	1	1	1	1	-1	-1	-1	1	-1	-1
1	11672224	-1	-1	-1	-1	1	-1	-1	-1	-1	-1	1	1	1	1	-1	-1	-1	1	-1	-1	1	-1	1	1	-1	-1	1	-1	-1	1	-1	1	1	1	1	-1	1	-1	1	1	1	1	-1	-1	1	1	-1	-1
1	11673462	1	1	-1	1	1	1	-1	-1	1	-1	1	1	1	1	1	1	1	1	1	1	1	1	1	1	1	1	1	1	1	-1	1	1	1	1	1	1	-1	1	1	-1	-1	1	1	1	1	-1	1	1
1	11673655	-1	-1	1	-1	-1	-1	1	1	1	1	-1	-1	-1	1	1	-1	-1	-1	-1	1	-1	1	-1	1	-1	-1	1	-1	-1	-1	-1	1	-1	1	1	-1	1	1	-1	1	1	1	-1	-1	1	-1	1	-1
1	11673877	-1	-1	1	-1	-1	-1	1	1	1	-1	-1	-1	-1	1	1	-1	-1	1	-1	1	1	1	-1	1	-1	-1	1	-1	-1	-1	-1	1	-1	1	1	-1	1	1	-1	1	1	1	-1	-1	1	-1	1	-1
1	11673934	-1	-1	1	-1	-1	-1	1	1	1	1	-1	-1	-1	1	1	-1	-1	-1	-1	1	-1	1	-1	1	-1	-1	1	-1	-1	-1	-1	1	-1	1	1	-1	1	1	-1	1	1	1	-1	-1	1	-1	1	-1
1	11674141	-1	-1	1	-1	1	-1	1	1	1	1	-1	-1	-1	1	1	-1	-1	-1	-1	1	-1	1	-1	1	-1	-1	1	-1	-1	1	-1	1	-1	1	1	-1	1	1	-1	1	1	1	-1	-1	1	1	1	-1
1	11674163	1	1	1	1	1	1	1	1	1	1	1	1	1	-1	-1	1	1	1	1	-1	1	-1	1	1	1	1	1	1	1	1	1	1	1	1	1	1	1	-1	1	1	1	1	1	1	1	1	-1	1
1	11674213	-1	-1	1	1	1	-1	1	1	1	1	-1	-1	-1	1	1	-1	-1	-1	-1	1	-1	1	-1	1	-1	-1	1	-1	-1	1	-1	1	-1	1	1	-1	1	1	-1	1	1	1	-1	-1	1	1	1	-1
1	11674393	1	1	-1	1	1	1	-1	-1	1	-1	1	1	1	1	1	1	1	1	1	1	1	1	1	1	1	1	1	1	1	1	1	1	-1	1	1	1	-1	1	1	-1	-1	1	1	1	1	1	1	1
1	11674521	-1	-1	1	-1	-1	-1	1	1	1	1	-1	-1	-1	1	1	-1	-1	-1	-1	1	-1	1	-1	1	-1	-1	1	-1	-1	-1	-1	1	-1	1	1	-1	1	1	-1	1	1	1	-1	-1	1	-1	1	-1
1	11674899	-1	-1	-1	-1	-1	-1	-1	-1	-1	-1	-1	-1	-1	-1	-1	-1	-1	-1	-1	-1	-1	-1	-1	1	-1	-1	-1	-1	-1	-1	-1	-1	-1	1	1	-1	-1	-1	-1	-1	-1	1	-1	-1	-1	-1	-1	-1
1	11675067	-1	-1	1	-1	-1	-1	1	1	1	1	-1	-1	-1	1	1	-1	-1	-1	-1	1	-1	1	-1	1	-1	-1	1	-1	-1	-1	-1	1	-1	1	1	-1	1	1	-1	1	1	1	-1	-1	1	-1	1	-1
1	11675230	-1	-1	1	-1	-1	-1	1	1	1	1	-1	-1	-1	1	1	-1	-1	-1	-1	1	-1	1	-1	1	-1	-1	1	-1	-1	-1	-1	1	-1	1	1	-1	1	1	-1	1	1	1	-1	-1	1	-1	1	-1
1	11675471	-1	-1	1	-1	-1	-1	1	1	1	1	-1	-1	-1	1	1	-1	-1	-1	-1	1	-1	1	-1	1	-1	-1	1	-1	-1	-1	-1	1	-1	1	1	-1	1	1	-1	1	1	1	-1	-1	1	-1	1	-1
1	11675732	-1	-1	1	-1	1	1	1	1	-1	1	1	-1	-1	1	1	-1	-1	-1	-1	1	-1	1	-1	1	-1	-1	1	-1	-1	1	1	1	-1	1	1	-1	1	1	-1	1	1	1	1	-1	1	1	1	-1
1	11676513	1	-1	1	-1	1	-1	1	1	1	1	-1	-1	-1	1	1	-1	-1	1	1	1	-1	1	-1	1	-1	-1	1	-1	1	1	-1	1	-1	1	1	-1	1	1	-1	1	1	1	-1	-1	1	1	1	-1
1	11676606	-1	-1	-1	-1	-1	-1	-1	-1	-1	-1	-1	-1	-1	1	1	-1	-1	-1	-1	1	-1	1	-1	1	-1	-1	1	-1	-1	-1	-1	1	-1	1	1	-1	1	1	-1	1	1	1	-1	-1	1	-1	1	-1
1	11676997	-1	-1	-1	-1	1	-1	-1	-1	-1	-1	-1	-1	-1	1	1	-1	-1	-1	-1	1	-1	1	-1	1	-1	-1	1	1	-1	1	-1	1	-1	1	1	1	1	1	-1	1	1	1	-1	-1	1	1	1	-1
1	11677065	1	1	1	-1	1	1	1	1	1	1	-1	-1	-1	1	1	-1	-1	-1	-1	1	-1	1	-1	1	-1	-1	1	1	1	1	-1	1	1	1	1	1	1	1	-1	1	1	1	1	1	1	1	1	1
1	11677095	-1	-1	-1	-1	1	-1	-1	-1	-1	-1	-1	-1	-1	1	1	-1	-1	-1	-1	1	-1	1	-1	1	-1	-1	1	1	-1	1	-1	1	-1	1	1	1	1	1	-1	1	1	1	-1	-1	1	1	1	-1
1	11677407	-1	-1	-1	-1	1	-1	-1	-1	-1	-1	-1	-1	-1	1	1	-1	-1	-1	-1	1	-1	1	-1	1	-1	-1	1	1	-1	1	-1	1	-1	1	1	1	1	1	-1	1	1	1	-1	-1	1	1	1	-1
1	11677575	-1	-1	-1	-1	1	-1	-1	-1	-1	-1	-1	-1	-1	1	1	-1	-1	-1	-1	1	-1	1	-1	1	-1	-1	1	1	-1	1	-1	1	-1	1	1	1	1	1	-1	1	1	1	-1	-1	1	1	1	-1
1	11677666	-1	-1	-1	-1	1	-1	-1	-1	-1	-1	-1	-1	-1	1	1	-1	-1	-1	-1	1	-1	1	-1	1	-1	-1	1	1	-1	1	-1	1	-1	1	1	1	1	1	-1	1	1	1	-1	-1	1	1	1	-1
1	11678011	-1	-1	-1	-1	1	-1	-1	-1	-1	1	-1	-1	-1	1	1	-1	-1	-1	-1	1	-1	1	-1	1	-1	-1	1	-1	-1	1	-1	1	-1	1	1	-1	1	1	-1	1	-1	1	-1	-1	1	1	-1	-1
1	11678055	-1	-1	-1	-1	1	-1	-1	-1	-1	-1	-1	1	-1	1	1	-1	-1	-1	-1	1	-1	1	-1	1	-1	-1	-1	-1	-1	1	-1	-1	-1	1	1	-1	1	1	-1	1	1	1	-1	-1	1	1	1	-1
1	11678253	1	1	1	1	1	1	1	1	1	1	1	-1	-1	1	1	1	1	1	-1	1	-1	1	-1	1	1	-1	1	1	1	1	1	1	1	1	1	1	1	1	-1	1	1	1	1	1	1	1	1	1
1	11678723	1	1	1	1	1	1	1	1	1	1	1	-1	-1	1	1	1	1	1	-1	1	-1	1	-1	1	1	-1	1	-1	1	1	1	1	1	1	1	-1	1	1	-1	1	1	1	1	1	1	1	1	1
1	11678743	-1	-1	-1	-1	-1	-1	-1	-1	-1	-1	1	-1	-1	-1	-1	-1	-1	-1	-1	-1	-1	-1	-1	1	-1	-1	-1	-1	-1	-1	-1	-1	-1	1	1	-1	-1	-1	-1	-1	-1	1	-1	-1	-1	-1	-1	-1
1	11678770	-1	-1	-1	-1	1	-1	-1	-1	-1	-1	1	-1	-1	-1	-1	-1	-1	-1	-1	-1	-1	-1	-1	1	-1	-1	-1	-1	-1	-1	-1	-1	-1	1	1	1	-1	-1	-1	1	1	1	-1	-1	1	1	-1	-1
1	11679208	1	1	1	1	1	1	1	1	1	1	1	1	1	-1	-1	1	1	1	1	-1	1	-1	1	1	1	1	1	-1	1	-1	1	1	1	1	1	-1	-1	-1	1	1	1	1	1	1	-1	1	-1	1
1	11679250	1	1	1	-1	1	1	1	1	-1	1	1	1	1	1	1	-1	-1	-1	1	1	1	1	1	1	-1	1	1	1	1	1	-1	1	1	1	1	1	1	1	1	1	1	1	1	1	1	1	1	1
1	11679472	1	1	1	1	1	1	1	1	1	1	1	1	1	1	1	1	1	1	1	1	1	1	1	1	1	1	1	1	1	1	1	1	1	1	1	1	1	1	1	-1	-1	1	1	1	1	1	1	1
1	11679510	-1	-1	-1	-1	-1	-1	-1	-1	-1	-1	-1	-1	-1	-1	-1	-1	-1	-1	-1	-1	-1	-1	-1	1	-1	-1	-1	-1	-1	-1	-1	-1	-1	1	1	-1	-1	-1	-1	-1	-1	1	-1	-1	-1	-1	-1	-1
1	11682064	1	1	1	1	1	1	1	1	1	1	1	1	1	1	1	1	1	1	1	1	1	1	1	1	1	1	1	1	1	1	1	1	1	1	1	1	1	1	1	-1	-1	1	1	1	1	1	1	1
1	11682864	-1	1	1	-1	-1	1	1	1	-1	1	1	1	1	1	1	-1	-1	1	1	1	1	1	1	1	-1	1	1	1	1	1	-1	1	1	1	1	1	1	1	1	1	1	1	1	1	1	1	1	1
1	11683150	1	1	1	1	1	1	1	1	1	1	1	1	1	1	-1	1	1	1	1	-1	1	-1	1	1	1	1	1	1	1	-1	1	1	-1	1	1	1	-1	-1	1	1	1	1	1	1	1	1	-1	1
1	11683323	-1	-1	-1	-1	-1	-1	-1	-1	1	-1	-1	-1	-1	-1	-1	1	-1	-1	-1	-1	-1	-1	-1	1	-1	-1	-1	-1	-1	-1	1	-1	-1	1	1	-1	-1	-1	-1	-1	-1	1	-1	-1	-1	-1	-1	-1
1	11684276	1	-1	-1	1	1	-1	-1	-1	1	-1	-1	1	1	1	1	1	1	-1	-1	1	1	1	1	1	1	1	1	1	-1	1	1	1	1	1	1	1	1	1	1	1	1	1	1	1	1	1	1	1
1	11684646	-1	-1	-1	-1	-1	-1	-1	-1	-1	-1	-1	-1	-1	-1	-1	1	-1	-1	-1	-1	-1	-1	-1	1	-1	-1	-1	-1	-1	-1	-1	-1	-1	1	1	-1	-1	-1	-1	-1	-1	1	-1	-1	-1	-1	-1	-1
1	11684826	1	-1	-1	-1	1	-1	-1	-1	-1	-1	-1	1	1	1	1	-1	-1	-1	-1	1	1	1	1	1	-1	1	1	1	-1	1	1	1	1	1	1	1	1	1	1	1	1	1	1	1	1	1	1	1
1	11684839	1	-1	-1	-1	1	-1	-1	-1	-1	-1	-1	1	1	1	1	-1	-1	-1	-1	1	1	1	1	1	1	1	1	1	-1	1	-1	1	1	1	1	1	1	1	1	1	1	1	1	1	1	1	1	1
1	11685215	1	-1	-1	1	1	-1	-1	-1	-1	-1	-1	1	1	1	1	1	1	-1	-1	1	1	1	1	1	1	1	1	1	-1	1	1	1	1	1	1	1	1	1	1	1	1	1	1	-1	1	1	1	1
1	11685258	1	-1	-1	-1	-1	-1	-1	-1	-1	-1	-1	-1	-1	-1	-1	-1	-1	-1	-1	-1	-1	-1	-1	1	-1	1	-1	1	-1	-1	-1	-1	-1	1	1	1	-1	-1	-1	-1	-1	1	-1	-1	-1	-1	-1	1
1	11685286	1	1	1	-1	1	1	1	1	-1	1	1	1	1	1	1	-1	-1	1	1	1	1	1	1	1	1	1	-1	1	1	1	-1	-1	1	1	1	1	1	1	1	1	1	1	1	1	-1	1	1	1
1	11685507	1	1	1	-1	1	-1	1	1	-1	1	1	-1	-1	-1	-1	-1	-1	1	1	-1	-1	-1	-1	1	-1	1	-1	-1	1	-1	-1	-1	-1	1	1	-1	-1	-1	-1	-1	-1	1	-1	1	1	-1	-1	1
1	11685559	1	1	1	1	1	-1	1	1	1	1	1	-1	-1	-1	-1	-1	-1	1	1	-1	-1	-1	-1	1	1	1	1	-1	1	-1	-1	1	-1	1	1	-1	-1	-1	-1	-1	-1	1	1	1	1	1	-1	1
1	11685687	1	-1	1	1	1	-1	-1	1	1	1	1	-1	-1	1	-1	-1	1	1	1	-1	-1	-1	-1	1	1	1	1	-1	1	-1	1	1	-1	1	1	-1	-1	-1	-1	-1	-1	1	-1	1	1	1	-1	1
1	11686148	-1	-1	-1	-1	-1	-1	-1	-1	-1	-1	-1	-1	-1	-1	-1	1	-1	-1	-1	-1	-1	-1	-1	1	-1	-1	-1	-1	-1	-1	1	-1	-1	1	1	-1	-1	-1	-1	-1	-1	1	-1	-1	-1	-1	-1	-1
1	11686325	1	1	1	-1	1	-1	1	1	-1	1	1	-1	-1	1	-1	-1	-1	1	1	-1	-1	-1	-1	1	-1	1	-1	-1	1	-1	-1	-1	-1	1	1	-1	-1	-1	-1	-1	-1	1	-1	1	1	-1	-1	1
1	11686800	1	1	1	1	1	-1	1	1	1	1	1	-1	-1	1	-1	1	1	1	1	-1	-1	-1	-1	1	-1	1	1	-1	1	-1	1	1	-1	1	1	-1	-1	-1	-1	-1	-1	1	1	1	1	1	-1	1
1	11686891	1	1	1	-1	1	1	1	1	-1	1	1	1	1	1	-1	-1	1	1	1	-1	1	-1	1	1	-1	1	1	1	1	-1	-1	-1	-1	1	1	1	-1	-1	1	1	1	1	-1	1	1	1	-1	1
1	11686980	-1	-1	-1	-1	-1	-1	-1	-1	-1	-1	-1	-1	-1	-1	-1	-1	-1	-1	-1	-1	-1	-1	-1	1	-1	-1	-1	-1	-1	-1	-1	-1	-1	1	1	-1	-1	-1	-1	-1	-1	1	-1	-1	-1	-1	-1	-1
1	11687241	1	1	1	-1	1	-1	1	1	1	1	1	-1	-1	1	-1	1	-1	1	1	-1	-1	-1	-1	1	1	1	-1	-1	1	-1	1	1	-1	1	1	1	-1	-1	-1	-1	-1	1	-1	1	1	-1	-1	1
1	11687570	1	1	1	1	1	-1	1	1	-1	1	1	-1	-1	1	-1	1	-1	1	1	-1	-1	-1	-1	1	1	1	-1	-1	1	-1	1	-1	-1	1	1	-1	-1	-1	-1	-1	-1	1	-1	1	1	1	-1	1
1	11687709	1	1	1	1	1	-1	1	1	1	1	1	-1	-1	1	-1	-1	1	1	1	-1	-1	-1	-1	1	1	1	1	1	1	-1	1	1	-1	1	1	1	-1	-1	-1	-1	-1	1	-1	1	1	-1	-1	1
1	11687832	-1	-1	-1	-1	1	1	-1	-1	-1	-1	-1	1	1	-1	1	1	-1	-1	1	1	1	1	1	1	1	-1	-1	1	-1	1	1	1	1	1	1	1	1	1	1	1	1	-1	1	-1	-1	1	1	-1
1	11687868	-1	-1	-1	1	1	-1	-1	-1	1	-1	-1	-1	-1	-1	-1	1	1	-1	-1	-1	-1	1	-1	1	1	-1	-1	-1	-1	-1	1	-1	-1	1	1	-1	-1	-1	-1	-1	-1	-1	-1	-1	-1	-1	-1	-1
1	11688363	1	1	1	1	1	-1	1	1	-1	1	1	-1	-1	1	-1	1	-1	1	1	-1	-1	-1	-1	1	1	1	-1	1	1	-1	1	-1	-1	1	1	1	-1	-1	-1	-1	-1	-1	1	1	1	-1	-1	1
1	11688605	1	1	1	-1	1	1	1	1	-1	1	1	1	1	1	-1	-1	-1	1	1	-1	1	-1	1	1	1	1	1	1	1	-1	-1	-1	-1	1	1	1	-1	-1	1	1	1	1	1	1	1	1	-1	-1
1	11688793	1	1	1	-1	1	-1	1	1	1	1	-1	-1	-1	-1	-1	-1	-1	1	1	-1	-1	-1	-1	1	-1	-1	-1	1	1	-1	-1	-1	-1	1	1	1	-1	-1	-1	-1	-1	-1	-1	1	-1	-1	-1	1
1	11689093	-1	-1	-1	1	-1	-1	-1	-1	-1	1	-1	-1	-1	-1	-1	-1	1	-1	-1	-1	-1	-1	-1	1	1	1	-1	-1	-1	-1	-1	-1	-1	1	1	-1	-1	-1	-1	-1	-1	-1	-1	-1	-1	-1	-1	-1
1	11689512	1	-1	-1	1	1	-1	-1	-1	1	-1	-1	-1	-1	1	-1	1	1	-1	1	-1	1	-1	-1	1	1	1	-1	1	-1	-1	1	-1	-1	1	1	1	-1	-1	-1	-1	-1	-1	-1	1	1	-1	-1	1
1	11689983	1	1	1	-1	1	1	1	1	-1	1	1	1	1	1	1	-1	-1	1	-1	1	1	1	1	1	-1	1	-1	-1	1	1	-1	-1	1	1	1	-1	1	1	1	1	1	1	-1	-1	1	-1	-1	1
1	11690074	-1	-1	-1	-1	1	-1	-1	-1	-1	-1	-1	-1	-1	-1	-1	-1	-1	-1	-1	-1	-1	-1	-1	1	-1	-1	1	-1	-1	-1	-1	1	-1	1	1	-1	-1	-1	-1	-1	-1	-1	1	-1	-1	1	-1	1
1	11690341	-1	-1	-1	-1	1	-1	-1	-1	-1	1	-1	-1	-1	-1	-1	-1	-1	-1	-1	-1	-1	-1	-1	1	-1	1	-1	-1	-1	-1	-1	1	-1	1	1	-1	-1	-1	-1	-1	-1	-1	-1	-1	-1	-1	-1	1
1	11690365	-1	-1	-1	-1	1	-1	1	-1	-1	-1	-1	-1	-1	-1	-1	-1	-1	-1	-1	-1	-1	-1	-1	1	-1	1	-1	-1	-1	1	-1	-1	-1	1	1	-1	-1	-1	-1	-1	-1	-1	-1	-1	-1	-1	-1	1
1	11690427	-1	-1	-1	-1	1	-1	-1	-1	-1	-1	-1	-1	-1	-1	-1	-1	-1	-1	-1	-1	-1	-1	-1	1	-1	1	-1	-1	-1	-1	-1	-1	-1	1	1	-1	-1	-1	-1	-1	-1	-1	-1	-1	-1	-1	-1	1
1	11690617	-1	-1	-1	-1	1	-1	-1	-1	-1	-1	-1	-1	-1	-1	-1	-1	-1	-1	-1	-1	-1	-1	-1	1	-1	-1	-1	-1	-1	-1	-1	-1	-1	1	1	-1	-1	-1	-1	-1	-1	-1	-1	-1	-1	-1	-1	-1
1	11690725	-1	-1	-1	1	1	-1	-1	-1	1	-1	-1	-1	-1	-1	-1	1	1	-1	-1	-1	-1	-1	-1	1	1	1	1	-1	-1	-1	1	1	-1	1	1	-1	-1	-1	-1	-1	-1	-1	1	-1	-1	1	-1	1
1	11690821	-1	-1	-1	1	1	-1	-1	-1	1	-1	-1	-1	-1	-1	-1	1	1	-1	-1	-1	-1	-1	-1	1	1	1	1	-1	-1	-1	1	1	-1	1	1	-1	-1	-1	-1	-1	-1	-1	1	-1	-1	1	-1	1
1	11691271	-1	-1	-1	1	1	-1	-1	-1	1	-1	-1	-1	-1	-1	-1	1	1	-1	-1	-1	-1	-1	-1	1	1	1	1	-1	-1	-1	1	1	-1	1	1	-1	-1	-1	-1	-1	-1	-1	-1	-1	-1	1	-1	1
1	11691673	1	1	1	-1	1	1	1	1	-1	1	1	1	1	1	1	-1	1	1	1	1	1	1	1	1	-1	1	1	1	1	1	-1	1	1	1	1	1	1	1	1	1	1	1	1	1	1	1	1	-1
1	11691832	1	-1	1	1	1	1	1	1	1	1	1	1	1	1	1	1	1	1	1	1	1	1	1	1	1	1	-1	1	1	1	1	-1	1	1	1	1	1	1	1	1	1	1	1	1	1	-1	1	-1
1	11693561	1	1	1	1	1	1	1	1	1	1	1	1	1	1	-1	1	1	1	1	-1	1	-1	1	1	1	1	1	1	1	-1	1	1	-1	1	1	1	-1	-1	1	1	1	1	1	1	-1	1	-1	1
1	11694001	1	1	-1	1	1	1	-1	-1	1	-1	1	1	1	1	1	1	1	-1	1	1	1	1	1	1	1	1	1	1	-1	1	1	1	1	1	1	1	1	1	1	1	1	1	1	1	1	1	1	1
1	11694509	-1	-1	-1	-1	1	-1	-1	-1	-1	-1	-1	-1	-1	-1	-1	-1	-1	-1	-1	-1	-1	-1	-1	1	-1	-1	-1	-1	-1	-1	-1	-1	-1	1	1	-1	-1	-1	-1	-1	-1	-1	-1	-1	-1	-1	-1	-1
1	11694978	-1	-1	-1	1	1	1	-1	-1	1	-1	-1	1	1	1	-1	1	1	1	1	-1	1	-1	1	1	-1	-1	-1	1	1	-1	1	1	-1	1	1	1	-1	-1	1	1	1	-1	-1	1	-1	-1	-1	-1
1	11695112	1	1	1	1	1	-1	1	1	-1	1	-1	-1	-1	1	1	1	1	-1	1	1	-1	1	-1	1	1	1	1	1	-1	1	1	1	1	1	1	1	1	1	-1	1	1	1	1	-1	1	-1	1	1
1	11695154	1	1	1	1	1	1	1	1	1	1	1	1	1	1	1	1	1	1	1	1	1	1	1	1	1	1	1	1	1	1	1	1	1	1	1	1	1	1	1	1	1	1	1	1	1	1	1	1
1	11695203	1	1	1	1	1	-1	1	1	1	1	1	-1	-1	-1	1	1	1	-1	-1	1	-1	1	-1	1	1	1	1	1	-1	1	1	-1	1	1	1	1	1	1	-1	-1	-1	1	1	-1	1	-1	1	1
1	11695217	1	-1	-1	1	1	1	-1	-1	1	-1	-1	1	1	1	-1	1	1	1	1	-1	1	-1	1	1	-1	1	1	1	1	-1	1	1	-1	1	1	1	-1	-1	1	1	1	-1	-1	1	-1	1	-1	1
1	11695758	1	1	-1	1	1	1	-1	-1	1	-1	-1	1	1	1	1	1	1	1	1	1	1	1	1	1	1	-1	-1	1	1	1	1	1	1	1	1	1	1	1	1	1	1	1	1	1	1	1	1	-1
1	11695963	1	1	-1	1	1	1	-1	-1	1	-1	-1	1	1	1	1	1	1	1	1	1	1	1	1	1	1	-1	1	1	1	1	1	1	1	1	1	1	1	1	1	1	1	1	1	1	1	1	1	1
1	11696154	-1	-1	-1	1	1	-1	-1	-1	1	-1	-1	-1	-1	-1	-1	1	1	-1	-1	-1	-1	-1	-1	1	-1	-1	-1	-1	-1	-1	1	-1	-1	1	1	-1	-1	-1	-1	-1	-1	-1	-1	-1	-1	-1	-1	-1
1	11696591	1	1	-1	1	1	1	-1	-1	1	-1	-1	1	1	1	1	1	1	1	1	1	1	1	1	1	1	-1	1	1	1	1	1	1	1	1	1	1	1	1	1	1	1	1	1	1	1	1	1	1
1	11696742	1	1	-1	1	1	1	-1	-1	1	-1	-1	1	1	1	1	1	1	1	1	1	1	1	1	1	1	-1	1	1	1	1	1	1	1	1	1	1	1	1	1	1	1	1	1	1	1	1	1	1
1	11696925	1	1	-1	1	1	1	-1	-1	1	-1	-1	1	1	1	1	1	1	1	1	1	1	1	1	1	1	-1	1	1	1	1	1	1	1	1	1	1	1	1	1	1	1	1	1	1	1	1	1	1
1	11696947	1	1	-1	1	1	1	-1	-1	1	-1	-1	1	1	1	1	1	1	1	1	1	1	1	1	1	1	-1	1	1	1	1	1	1	1	1	1	1	1	1	1	1	1	1	1	1	1	1	1	1
1	11697052	1	1	-1	1	1	1	-1	-1	1	-1	-1	1	1	1	1	1	1	1	1	1	1	1	1	1	1	-1	1	1	1	1	1	1	1	1	1	1	1	1	1	1	1	1	1	1	1	1	1	1
1	11697075	1	1	-1	1	1	1	-1	-1	1	-1	-1	1	1	1	1	1	1	1	1	1	1	1	1	1	1	-1	1	1	1	1	1	1	1	1	1	1	1	1	1	1	1	1	1	1	1	1	1	1
1	11697106	1	1	-1	1	1	1	-1	-1	1	-1	-1	1	1	1	1	1	1	1	1	1	1	1	1	1	1	-1	1	1	1	1	1	1	1	1	1	1	1	1	1	1	1	1	1	1	1	1	1	1
1	11697318	1	1	1	1	1	1	1	1	1	1	1	1	1	1	1	1	1	1	1	1	1	1	1	1	1	1	1	1	1	1	1	1	1	1	1	1	1	1	1	1	1	1	1	1	1	1	1	1
1	11697405	1	-1	-1	1	1	1	-1	-1	1	-1	-1	1	1	1	1	1	1	1	1	1	1	1	1	1	1	-1	1	1	1	1	1	1	1	1	1	1	1	1	1	1	1	1	1	1	1	1	1	1
1	11697559	1	1	-1	1	1	1	1	-1	1	-1	-1	1	1	1	1	1	1	1	-1	1	1	1	1	1	1	-1	1	1	1	1	1	1	1	1	1	1	1	1	1	1	1	1	1	1	1	1	1	1
1	11697597	1	1	-1	1	1	1	-1	-1	1	-1	-1	1	1	1	1	1	1	1	1	1	1	1	1	1	1	-1	1	1	1	1	1	1	1	1	1	1	1	1	1	1	1	1	1	1	1	1	1	1
1	11698357	1	-1	-1	1	1	1	-1	-1	-1	-1	-1	1	1	1	-1	1	1	1	1	-1	1	-1	1	1	1	-1	1	1	1	-1	1	1	-1	1	1	1	-1	-1	1	1	1	1	1	1	-1	1	-1	1
1	11698778	1	1	-1	1	1	1	1	1	1	1	1	1	1	-1	-1	1	1	1	1	-1	1	-1	1	1	1	1	1	1	1	-1	1	1	-1	1	1	1	-1	-1	1	1	-1	1	1	1	-1	1	-1	1
1	11699021	-1	-1	-1	-1	1	-1	-1	-1	-1	-1	-1	-1	-1	-1	-1	-1	-1	-1	-1	-1	-1	-1	-1	1	-1	-1	-1	-1	-1	-1	-1	-1	-1	1	1	-1	-1	-1	-1	-1	-1	-1	-1	-1	-1	-1	-1	-1
1	11703223	1	1	1	1	1	-1	1	1	-1	1	1	-1	-1	1	1	1	1	1	-1	1	-1	1	-1	1	-1	-1	-1	1	1	-1	1	1	1	1	1	1	1	1	-1	-1	-1	1	-1	-1	1	-1	1	-1
1	11703641	1	1	1	1	1	1	1	1	1	1	1	1	1	1	-1	1	1	1	1	-1	1	-1	1	1	1	1	1	1	1	1	1	1	-1	1	1	1	-1	-1	1	1	1	1	1	1	-1	1	-1	1
1	11703760	1	-1	1	1	1	1	1	1	-1	1	1	1	1	-1	1	1	1	1	1	1	1	1	1	1	1	-1	1	-1	1	1	1	1	1	1	1	-1	1	1	1	1	1	1	1	1	1	1	1	1
1	11705369	1	1	1	1	1	1	1	1	-1	1	1	1	1	-1	1	1	1	1	1	1	1	1	1	1	1	-1	1	-1	1	1	1	1	1	1	1	-1	1	1	1	1	1	1	1	1	1	1	1	1
1	11705585	1	1	1	1	1	1	1	1	1	1	1	1	1	1	1	1	1	1	1	1	1	1	1	1	1	1	1	1	1	1	1	1	1	1	1	1	1	1	1	-1	-1	1	1	1	1	1	1	1
1	11705963	-1	-1	-1	1	1	-1	-1	-1	-1	-1	-1	-1	-1	-1	-1	1	1	-1	-1	-1	-1	-1	-1	1	-1	-1	-1	-1	-1	-1	1	-1	-1	1	1	-1	-1	-1	-1	-1	-1	1	-1	-1	-1	-1	-1	-1
1	11709075	1	-1	1	1	1	1	1	1	1	1	1	1	1	1	1	1	1	1	1	1	1	1	1	1	-1	-1	1	1	1	1	1	1	1	1	1	1	1	1	1	1	1	1	1	1	1	1	1	1
1	11712190	-1	-1	1	1	1	1	1	1	-1	1	1	1	1	1	1	1	1	-1	1	1	1	1	1	1	-1	-1	1	1	-1	1	1	1	1	1	1	1	1	1	1	1	1	1	-1	-1	1	1	1	1
1	11712695	1	1	1	1	1	1	1	1	1	1	1	1	1	1	1	1	1	1	1	1	1	1	1	1	-1	-1	1	1	1	1	1	1	1	1	1	1	1	1	1	1	1	1	1	1	1	1	1	1
1	11714495	-1	-1	-1	1	1	-1	-1	-1	-1	-1	-1	-1	-1	-1	-1	1	1	-1	-1	-1	-1	-1	-1	1	-1	-1	-1	-1	-1	-1	1	-1	-1	1	1	-1	-1	-1	-1	-1	-1	1	1	-1	-1	-1	-1	-1
1	11715768	1	1	1	1	1	1	1	1	1	1	1	1	1	1	-1	1	1	1	1	-1	1	-1	1	1	1	1	1	1	1	1	1	1	-1	1	1	1	-1	-1	1	1	1	1	1	1	-1	1	-1	1
1	11716059	1	1	1	1	1	1	1	1	1	1	-1	1	1	-1	1	1	1	1	-1	1	1	1	1	1	1	1	-1	1	1	1	1	1	1	1	1	1	1	1	1	-1	-1	1	1	1	1	1	1	1
1	11716615	1	-1	-1	1	1	-1	-1	-1	1	-1	1	-1	-1	1	-1	1	1	-1	1	-1	-1	-1	-1	1	-1	1	1	-1	-1	1	1	-1	-1	1	1	-1	-1	-1	-1	1	1	1	1	1	-1	-1	-1	-1
1	11718694	1	-1	1	1	1	-1	1	1	1	1	-1	-1	-1	-1	-1	1	1	-1	-1	-1	-1	-1	-1	1	1	1	-1	1	-1	-1	1	-1	-1	1	1	1	-1	-1	-1	-1	-1	1	1	1	-1	-1	-1	-1
1	11720397	1	-1	-1	-1	1	-1	-1	-1	1	-1	-1	-1	-1	-1	-1	1	1	-1	-1	-1	-1	-1	-1	1	-1	1	-1	1	-1	-1	1	-1	-1	1	1	1	-1	-1	-1	-1	-1	1	1	1	-1	-1	-1	-1
1	11722567	1	-1	1	1	1	-1	1	1	1	1	-1	1	1	1	-1	1	1	1	-1	-1	1	-1	1	1	1	1	-1	1	1	-1	1	1	-1	1	1	1	-1	-1	1	1	1	1	1	1	-1	-1	-1	1
1	11724024	1	-1	-1	1	1	-1	-1	-1	-1	-1	-1	-1	-1	-1	-1	1	1	-1	-1	-1	-1	-1	-1	1	-1	-1	-1	1	-1	-1	1	-1	-1	1	1	1	-1	-1	-1	-1	-1	1	-1	1	-1	-1	-1	-1
1	11724783	-1	-1	-1	-1	-1	-1	-1	-1	-1	-1	-1	-1	-1	-1	-1	-1	-1	-1	-1	-1	-1	-1	-1	1	-1	-1	-1	-1	-1	-1	-1	-1	-1	1	1	-1	-1	-1	-1	-1	-1	-1	-1	-1	-1	-1	-1	-1
1	11726168	1	-1	-1	1	1	-1	-1	-1	1	-1	-1	-1	-1	-1	-1	1	1	-1	-1	-1	-1	-1	-1	1	-1	-1	-1	1	-1	1	1	-1	-1	1	1	1	-1	-1	-1	1	1	1	-1	1	-1	-1	-1	-1
1	11726327	1	1	1	1	1	-1	1	1	1	1	1	1	1	1	1	1	1	1	1	1	1	1	1	1	-1	-1	1	1	1	1	1	-1	1	1	1	1	1	1	1	1	1	1	-1	1	1	-1	1	-1
1	11727012	-1	-1	-1	1	1	-1	-1	-1	1	-1	1	-1	-1	-1	-1	1	1	-1	1	-1	-1	-1	-1	1	-1	-1	1	1	-1	1	1	-1	-1	1	1	1	-1	-1	-1	1	1	1	-1	1	1	-1	-1	-1
1	11727064	-1	-1	-1	1	1	-1	-1	-1	1	-1	1	1	-1	-1	-1	1	1	-1	1	-1	-1	-1	-1	1	-1	-1	1	1	-1	1	1	-1	-1	1	1	1	-1	-1	-1	1	1	1	-1	1	1	-1	-1	-1
1	11727464	-1	-1	-1	1	1	-1	-1	-1	1	-1	1	-1	-1	-1	-1	1	1	-1	1	-1	-1	-1	-1	1	-1	-1	1	1	-1	1	1	-1	-1	1	1	1	-1	-1	-1	1	1	1	-1	1	1	-1	-1	-1
1	11728267	1	1	1	1	1	1	1	1	1	1	1	1	1	1	-1	1	1	1	1	-1	1	-1	1	1	1	-1	1	1	1	1	1	1	-1	1	1	1	-1	-1	1	1	1	1	1	1	1	1	-1	1
1	11729125	-1	-1	-1	1	1	-1	-1	-1	1	-1	1	-1	-1	-1	-1	1	1	-1	1	-1	-1	-1	-1	1	1	1	1	-1	-1	1	1	1	-1	1	1	-1	-1	-1	-1	1	1	1	1	1	1	-1	-1	-1
1	11729308	-1	-1	-1	1	1	-1	-1	-1	-1	-1	-1	-1	-1	-1	-1	1	1	-1	-1	-1	-1	-1	-1	1	-1	-1	-1	-1	-1	-1	1	-1	-1	1	1	-1	-1	-1	-1	-1	-1	1	-1	1	1	-1	-1	-1
1	11731391	-1	-1	-1	1	1	1	-1	-1	-1	-1	-1	-1	-1	1	1	1	1	-1	-1	-1	-1	-1	-1	1	-1	-1	-1	-1	-1	1	1	1	-1	1	1	-1	-1	-1	-1	-1	-1	1	-1	1	1	1	-1	-1
1	11731983	-1	-1	-1	1	1	1	-1	-1	1	-1	-1	1	1	1	-1	1	1	-1	-1	-1	1	-1	1	1	-1	-1	-1	-1	-1	-1	1	1	-1	1	1	-1	-1	-1	1	-1	-1	1	-1	1	1	1	-1	-1
1	11733113	-1	-1	-1	1	1	-1	-1	-1	1	-1	-1	-1	-1	1	-1	1	1	-1	-1	-1	-1	-1	-1	1	-1	-1	-1	-1	-1	-1	1	1	-1	1	1	-1	-1	-1	-1	-1	-1	1	-1	1	1	-1	-1	-1
1	11733380	-1	-1	-1	-1	-1	-1	-1	-1	-1	-1	-1	-1	-1	-1	-1	-1	-1	-1	-1	-1	-1	-1	-1	1	-1	-1	-1	-1	-1	-1	-1	-1	-1	1	1	-1	-1	-1	-1	-1	-1	-1	-1	-1	-1	-1	-1	-1
1	11733717	-1	-1	1	1	1	1	1	1	1	1	-1	-1	-1	1	-1	1	1	-1	-1	-1	-1	-1	-1	1	-1	1	-1	-1	-1	-1	1	1	-1	1	1	-1	-1	-1	-1	1	1	1	-1	1	1	1	-1	-1
1	11734016	-1	1	1	1	1	1	1	1	1	1	1	1	1	1	1	1	1	-1	1	1	1	1	1	1	-1	1	1	1	-1	1	1	1	1	1	1	1	1	1	1	1	1	1	1	1	1	1	1	1
1	11734637	1	1	1	1	-1	1	1	1	1	1	1	1	1	1	-1	1	1	1	1	-1	1	-1	1	1	1	1	1	1	1	1	1	1	-1	1	1	1	-1	-1	1	1	1	1	1	-1	1	1	-1	1
1	11734736	1	1	1	1	1	1	1	1	1	1	-1	-1	-1	1	1	1	1	1	-1	1	-1	1	-1	1	-1	1	-1	1	1	-1	1	1	1	1	1	1	1	1	-1	1	1	1	-1	1	1	1	1	1
1	11734761	-1	-1	-1	-1	1	-1	-1	-1	-1	-1	-1	-1	-1	-1	-1	-1	-1	-1	-1	-1	-1	-1	-1	1	-1	-1	-1	-1	-1	-1	-1	-1	-1	1	1	-1	-1	-1	-1	-1	-1	-1	-1	-1	-1	-1	-1	-1
1	11737536	-1	1	1	1	1	1	1	1	1	1	-1	-1	-1	1	-1	1	1	-1	-1	-1	-1	-1	-1	1	-1	-1	-1	1	-1	-1	1	1	-1	1	1	1	-1	-1	-1	-1	-1	1	-1	1	1	1	-1	1
1	11738086	1	1	1	1	1	1	1	1	1	1	-1	-1	-1	1	1	1	1	1	-1	1	-1	1	-1	1	1	1	-1	1	1	1	1	1	1	1	1	1	1	1	-1	1	1	1	-1	1	1	1	1	1
1	11738770	-1	-1	-1	-1	1	-1	-1	-1	1	1	-1	-1	-1	1	-1	1	1	-1	1	-1	-1	-1	-1	1	-1	-1	-1	1	-1	-1	1	-1	-1	1	1	1	-1	-1	-1	-1	-1	1	-1	1	1	1	-1	1
1	11738952	-1	-1	-1	1	1	1	-1	-1	1	1	-1	-1	-1	1	-1	1	1	-1	-1	-1	-1	-1	-1	1	1	-1	-1	1	-1	-1	1	1	-1	1	1	1	-1	-1	-1	1	1	1	-1	1	1	1	-1	1
1	11739718	-1	1	-1	1	1	1	-1	-1	1	1	-1	-1	-1	1	-1	1	1	-1	-1	-1	-1	-1	-1	1	1	-1	-1	1	-1	-1	1	1	-1	1	1	1	-1	-1	-1	1	1	1	-1	1	1	1	-1	1
1	11739999	1	1	1	1	1	1	1	1	1	1	-1	-1	-1	1	1	1	1	1	-1	1	-1	1	-1	1	1	1	-1	1	1	1	1	1	1	1	1	1	1	1	-1	1	1	1	1	1	1	1	1	1
1	11740216	1	1	1	1	1	1	1	1	1	1	1	1	1	1	-1	1	1	1	1	-1	1	1	1	1	1	1	1	1	1	1	1	1	-1	1	1	1	-1	1	1	1	1	1	1	1	1	1	1	1
1	11741303	-1	-1	-1	-1	-1	-1	-1	-1	-1	-1	-1	-1	-1	-1	-1	-1	-1	-1	-1	-1	-1	-1	-1	1	-1	-1	-1	-1	-1	-1	-1	-1	-1	1	1	-1	-1	-1	-1	-1	-1	-1	-1	-1	-1	-1	-1	-1
1	11741497	1	1	-1	1	1	1	-1	-1	1	1	-1	-1	-1	1	-1	1	1	1	-1	-1	-1	-1	-1	1	-1	-1	-1	1	1	-1	1	-1	-1	1	1	1	-1	-1	-1	-1	-1	1	-1	1	1	1	-1	1
1	11741855	1	1	1	1	1	1	1	1	1	1	1	1	1	1	1	1	1	1	1	1	1	1	1	1	1	1	1	1	1	1	1	1	1	1	1	1	1	1	1	1	1	1	1	1	1	1	1	1
1	11741941	1	1	1	1	1	1	1	1	1	1	1	1	1	1	1	1	1	1	1	1	1	1	1	1	1	1	1	1	1	1	1	1	1	1	1	1	1	1	1	-1	-1	1	1	1	1	1	1	1
1	11742117	-1	-1	-1	-1	1	-1	-1	-1	1	-1	-1	-1	-1	-1	-1	1	1	-1	-1	-1	-1	-1	-1	1	-1	-1	-1	-1	-1	-1	1	-1	-1	1	1	-1	-1	-1	-1	-1	-1	1	-1	1	1	1	-1	-1
1	11742260	1	1	1	1	1	1	1	1	1	1	1	1	1	1	-1	1	1	1	1	-1	1	1	1	1	1	1	1	1	1	1	1	1	-1	1	1	1	-1	1	1	1	1	1	1	1	1	1	1	1
1	11742592	1	1	-1	1	1	1	-1	-1	1	1	-1	-1	-1	1	-1	1	1	1	-1	-1	-1	-1	-1	1	-1	-1	-1	1	1	-1	1	-1	-1	1	1	1	-1	-1	-1	-1	-1	1	-1	1	1	1	-1	1
1	11742910	1	1	1	1	1	1	1	1	1	1	-1	-1	-1	1	-1	1	1	1	-1	-1	-1	1	-1	1	1	1	-1	1	1	1	1	1	-1	1	1	1	-1	1	-1	1	1	1	1	1	1	1	-1	1
1	11743429	1	1	1	1	1	1	1	1	1	1	1	1	1	1	-1	1	1	1	1	-1	1	1	1	1	1	1	1	1	1	1	1	1	-1	1	1	1	-1	1	1	1	1	1	1	1	1	1	1	1
1	11745013	1	1	1	1	1	1	1	1	1	1	1	1	1	1	-1	1	1	1	1	-1	1	1	1	1	1	1	1	-1	1	1	1	1	1	1	1	1	-1	1	1	1	1	1	1	1	1	1	1	1
1	11745544	1	1	-1	1	1	1	-1	-1	1	1	-1	-1	-1	1	-1	1	1	1	-1	-1	-1	-1	-1	1	-1	-1	-1	1	1	-1	1	-1	-1	1	1	1	-1	-1	-1	-1	-1	1	-1	1	1	1	1	1
1	11746605	1	1	-1	1	1	1	-1	-1	1	1	-1	-1	-1	1	-1	1	1	1	-1	-1	-1	-1	-1	1	-1	-1	-1	1	1	-1	1	-1	-1	1	1	1	-1	-1	-1	-1	1	1	-1	1	1	1	-1	1
1	11748332	1	1	-1	1	1	1	-1	-1	1	1	-1	-1	-1	1	-1	1	1	1	-1	-1	-1	-1	-1	1	-1	-1	-1	1	1	-1	1	-1	-1	1	1	1	-1	-1	-1	-1	-1	1	-1	1	1	1	-1	1
1	11749054	1	1	-1	1	1	1	-1	-1	1	1	-1	-1	-1	1	-1	1	1	1	-1	-1	-1	-1	-1	1	-1	-1	-1	1	1	-1	1	-1	-1	1	1	1	-1	-1	-1	-1	-1	1	-1	1	1	1	1	1
1	11749221	1	1	-1	1	1	1	-1	-1	1	1	-1	-1	-1	1	-1	1	1	1	-1	-1	-1	-1	-1	1	-1	-1	-1	1	1	-1	1	-1	-1	1	1	1	-1	-1	-1	-1	-1	1	-1	1	1	1	-1	1
1	11749832	1	1	1	1	1	1	1	1	1	1	1	1	1	1	1	1	1	1	1	1	1	1	1	1	-1	-1	1	1	1	1	1	-1	1	1	1	1	1	1	1	1	1	1	-1	1	1	1	-1	1
1	11750251	-1	-1	-1	1	-1	-1	-1	-1	1	-1	-1	-1	-1	-1	-1	1	1	-1	-1	-1	-1	-1	-1	1	-1	-1	-1	-1	-1	-1	1	-1	-1	1	1	-1	-1	-1	-1	-1	-1	1	-1	1	1	-1	1	-1
1	11750870	-1	-1	-1	-1	1	-1	-1	-1	-1	-1	-1	-1	-1	-1	-1	-1	-1	-1	-1	-1	-1	-1	-1	1	-1	-1	-1	-1	-1	-1	-1	-1	-1	1	1	-1	-1	-1	-1	-1	-1	-1	-1	-1	-1	-1	-1	-1
1	11751241	1	1	1	1	1	1	1	1	1	1	1	1	1	-1	1	1	1	1	1	1	1	1	1	1	1	1	1	1	1	1	1	1	1	1	1	1	1	1	1	1	1	1	1	1	1	1	1	1
1	11751482	-1	-1	-1	1	1	-1	-1	-1	1	-1	-1	-1	-1	-1	-1	1	1	-1	-1	-1	-1	-1	-1	1	-1	-1	-1	-1	-1	-1	1	-1	-1	1	1	-1	-1	-1	-1	-1	-1	1	-1	1	1	-1	-1	-1
1	11752261	-1	-1	-1	1	1	1	-1	-1	1	-1	-1	-1	-1	-1	-1	1	1	-1	-1	-1	-1	-1	-1	1	-1	-1	-1	-1	-1	-1	1	-1	-1	1	1	-1	-1	-1	-1	-1	-1	1	-1	1	1	-1	-1	-1
1	11754117	1	1	1	1	1	1	1	1	1	1	1	1	1	-1	1	1	1	1	1	1	1	1	1	1	1	1	1	1	1	1	1	1	1	1	1	1	1	1	1	1	1	1	1	1	1	1	1	1
1	11754928	1	1	1	1	1	1	1	1	1	1	1	1	1	1	1	1	1	1	1	1	1	1	1	1	-1	1	1	1	1	1	1	-1	1	1	1	1	1	1	1	-1	-1	1	-1	1	1	1	1	1
1	11754950	-1	-1	-1	1	1	-1	-1	1	1	-1	1	-1	1	-1	1	1	1	-1	1	1	1	-1	1	1	1	-1	1	-1	-1	-1	1	1	1	1	1	-1	1	-1	1	1	1	1	1	1	1	-1	1	-1
1	11755854	1	1	1	1	1	1	1	1	1	1	-1	-1	-1	1	1	1	1	1	-1	1	-1	1	-1	1	1	1	-1	1	1	1	1	-1	1	1	1	1	1	1	-1	1	1	1	-1	1	1	1	1	1
1	11756403	-1	-1	1	1	1	1	1	1	1	-1	1	1	1	-1	-1	1	1	-1	1	-1	1	-1	1	1	-1	-1	1	1	-1	-1	1	1	-1	1	1	1	-1	-1	1	-1	-1	1	1	1	1	-1	-1	-1
1	11756893	-1	-1	1	1	1	1	1	1	1	-1	1	1	1	-1	1	1	1	-1	1	-1	1	-1	1	1	1	-1	1	1	-1	-1	1	1	-1	1	1	1	-1	1	1	1	1	1	-1	1	1	-1	-1	-1
1	11757084	1	-1	1	1	1	-1	1	1	1	-1	1	1	1	1	-1	1	1	1	1	-1	1	-1	1	1	1	-1	1	1	1	-1	1	1	-1	1	1	1	-1	-1	1	1	1	1	-1	1	1	-1	-1	-1
1	11757318	1	-1	1	1	1	1	1	1	1	-1	1	1	1	1	-1	1	1	1	1	-1	1	-1	1	1	1	-1	1	1	1	-1	1	1	-1	1	1	1	-1	-1	1	1	1	1	-1	1	1	-1	-1	-1
1	11757629	1	-1	1	1	1	1	1	1	1	-1	1	1	1	1	-1	1	1	1	1	-1	1	-1	1	1	1	-1	1	1	1	-1	1	1	-1	1	1	1	-1	-1	1	1	1	1	-1	1	1	-1	-1	-1
1	11758038	-1	-1	1	1	1	1	1	1	1	-1	1	1	1	1	-1	1	1	-1	1	-1	1	-1	1	1	1	-1	1	1	-1	-1	1	1	-1	1	1	1	-1	-1	1	1	1	1	-1	1	1	-1	-1	-1
1	11758146	-1	-1	1	1	1	1	1	1	1	-1	1	1	1	1	-1	1	1	-1	1	-1	1	-1	1	1	1	-1	1	1	-1	-1	1	1	-1	1	1	1	-1	-1	1	1	1	1	-1	1	1	-1	-1	-1
1	11758536	-1	-1	-1	-1	-1	-1	-1	-1	-1	-1	-1	-1	-1	-1	-1	-1	-1	-1	-1	-1	-1	-1	-1	1	-1	-1	-1	-1	-1	-1	-1	-1	-1	1	1	-1	-1	-1	-1	-1	-1	-1	-1	-1	-1	-1	-1	-1
1	11758861	-1	-1	1	1	1	1	1	1	1	-1	1	1	1	1	-1	1	1	-1	1	-1	1	-1	1	1	-1	-1	1	1	-1	-1	1	1	-1	1	1	1	-1	-1	1	1	1	1	-1	1	1	-1	-1	-1
1	11759019	1	1	1	1	1	-1	1	1	1	1	1	1	1	-1	1	1	1	1	1	1	1	1	1	1	1	1	1	1	1	1	1	1	1	1	1	1	1	1	1	1	1	1	1	1	1	1	1	1
1	11759641	1	-1	1	1	1	1	1	1	1	-1	-1	1	1	1	-1	1	1	1	1	-1	1	-1	1	1	-1	-1	-1	1	1	-1	1	1	-1	1	1	1	-1	-1	1	1	1	1	-1	1	1	-1	-1	-1
1	11759724	-1	-1	-1	-1	-1	-1	-1	-1	-1	-1	-1	-1	-1	-1	-1	-1	-1	-1	-1	-1	-1	-1	-1	1	-1	-1	-1	-1	-1	-1	-1	-1	-1	1	1	-1	-1	-1	-1	-1	-1	-1	1	-1	-1	-1	-1	-1
1	11759876	-1	1	1	1	1	1	1	1	1	1	1	1	1	-1	1	1	1	-1	1	1	1	1	1	1	1	1	1	1	-1	1	1	1	1	1	1	1	1	1	1	-1	-1	1	1	-1	1	1	1	1
1	11760087	1	1	1	1	1	1	1	1	1	1	1	1	1	-1	1	1	1	1	1	1	1	1	1	1	1	1	1	1	1	1	1	1	1	1	1	1	1	1	1	1	1	1	1	1	1	1	1	1
1	11760544	-1	1	1	1	1	1	1	1	1	1	1	1	1	-1	1	1	1	-1	1	1	1	1	1	1	1	1	1	1	-1	1	1	1	1	1	1	1	1	1	1	-1	-1	1	1	1	1	1	1	1
1	11760774	-1	1	1	1	1	1	1	1	1	1	1	1	1	-1	1	1	1	-1	1	1	1	1	1	1	1	1	1	1	-1	1	1	1	1	1	1	1	1	1	1	-1	-1	1	-1	1	1	1	1	1
1	11760976	1	1	-1	1	1	1	-1	-1	1	1	-1	-1	-1	1	1	1	1	1	-1	1	-1	1	-1	1	1	1	-1	-1	1	1	1	1	1	1	1	-1	1	1	-1	1	1	1	1	1	1	1	1	1
1	11761368	-1	1	1	1	1	1	1	1	1	1	1	1	1	-1	1	1	1	-1	1	1	1	1	1	1	1	1	1	1	-1	1	1	1	1	1	1	1	1	1	1	-1	-1	1	1	1	1	1	1	1
1	11762046	-1	1	1	1	1	1	1	1	1	1	1	1	1	-1	1	1	1	-1	1	1	1	1	1	1	1	1	1	1	-1	1	1	1	1	1	1	1	1	1	1	-1	-1	1	1	1	1	1	1	1
1	11762157	-1	-1	1	1	1	1	1	1	1	-1	1	1	1	-1	1	1	1	-1	1	1	1	1	1	1	-1	-1	1	1	-1	-1	1	1	1	1	1	1	1	1	1	-1	-1	1	-1	1	1	-1	-1	-1
1	11762204	1	1	1	1	1	1	1	1	1	1	1	1	1	-1	1	1	1	1	1	1	1	1	1	1	1	1	1	1	1	1	1	1	1	1	1	1	1	1	1	1	1	1	1	1	1	1	1	1
1	11762340	1	1	1	1	1	1	1	1	1	1	1	-1	1	-1	1	1	1	1	1	1	1	1	1	1	1	1	1	-1	1	1	1	-1	1	1	1	1	1	1	1	1	-1	1	1	1	1	1	1	1
1	11762743	1	1	-1	1	1	1	-1	-1	1	1	-1	1	-1	1	1	1	1	1	-1	1	-1	1	-1	1	1	1	1	-1	1	1	1	1	1	1	1	-1	1	1	-1	1	1	1	1	1	1	1	1	1
1	11763252	1	1	1	1	1	1	1	1	1	1	1	1	1	-1	1	1	1	1	1	1	1	1	1	1	1	1	1	1	1	1	1	1	1	1	1	1	1	1	1	1	1	1	1	1	1	1	1	1
1	11763306	1	1	1	1	1	1	1	1	1	1	1	1	1	-1	1	1	1	1	1	1	1	1	1	1	1	1	1	1	1	1	1	1	1	1	1	1	1	1	1	1	1	1	1	1	1	1	1	1
1	11763775	1	1	1	1	1	1	1	1	1	1	1	1	1	-1	1	1	1	1	-1	1	1	1	1	1	1	1	1	1	1	1	1	1	1	1	1	1	1	1	1	1	1	1	1	1	1	1	1	1
1	11764066	-1	1	1	1	1	1	1	1	1	1	-1	-1	-1	1	1	1	1	-1	-1	1	-1	1	-1	1	1	1	1	-1	-1	1	1	1	1	1	1	-1	1	1	-1	-1	-1	1	1	1	1	1	1	1
1	11764632	1	1	1	-1	1	1	1	1	1	1	1	1	1	1	1	-1	-1	1	1	1	1	1	1	1	1	1	1	1	1	1	-1	1	1	1	1	1	1	1	1	1	1	-1	1	1	-1	1	1	1
1	11765568	1	1	1	1	1	1	1	1	1	1	-1	1	1	-1	1	1	1	1	-1	1	1	1	1	1	1	-1	-1	-1	1	-1	1	1	1	1	1	-1	1	1	1	1	1	1	1	1	1	-1	1	-1
1	11767636	-1	1	1	1	1	1	1	1	1	1	1	1	1	1	1	1	1	1	-1	1	1	1	1	1	1	-1	-1	1	1	1	1	-1	1	1	1	1	1	1	1	1	-1	1	1	1	1	-1	1	-1
1	11768640	-1	1	1	1	1	-1	1	1	1	1	1	-1	-1	-1	1	1	1	1	-1	1	1	1	-1	1	-1	-1	-1	1	1	-1	1	-1	1	1	1	1	1	1	-1	1	1	1	-1	1	1	-1	1	-1
1	11768655	-1	1	1	1	1	-1	1	1	1	1	1	-1	-1	-1	1	1	1	1	-1	1	1	1	-1	1	-1	-1	-1	1	1	-1	1	-1	1	1	1	1	1	1	-1	1	1	1	-1	1	1	-1	1	-1
1	11769429	-1	1	1	1	1	-1	1	1	1	1	1	-1	-1	-1	1	1	1	1	-1	1	1	1	-1	1	-1	-1	-1	1	1	-1	1	-1	1	1	1	1	1	1	-1	1	1	1	-1	1	1	-1	1	-1
1	11769672	-1	-1	-1	-1	1	-1	-1	-1	1	-1	-1	-1	-1	-1	-1	-1	-1	1	-1	-1	1	1	-1	1	-1	-1	-1	-1	1	-1	-1	-1	-1	1	1	-1	-1	-1	-1	1	1	-1	-1	1	-1	-1	-1	-1
1	11770038	1	1	1	1	1	1	1	1	1	-1	1	1	1	1	-1	1	1	1	1	-1	1	1	1	1	1	1	-1	1	1	1	1	1	-1	1	1	1	-1	1	1	1	1	1	1	1	1	1	1	1
1	11770213	1	-1	-1	-1	1	1	-1	-1	1	-1	-1	1	1	1	-1	-1	-1	1	1	-1	1	1	1	1	1	1	1	-1	1	-1	-1	1	-1	1	1	-1	-1	-1	1	1	1	-1	1	1	-1	1	-1	1
1	11770539	1	-1	-1	-1	1	1	-1	-1	1	-1	-1	1	1	1	-1	-1	-1	1	1	-1	1	1	1	1	1	-1	1	-1	1	-1	-1	1	-1	1	1	-1	-1	-1	1	1	1	-1	1	1	-1	1	-1	1
1	11771337	-1	-1	-1	-1	1	-1	-1	-1	1	-1	-1	1	1	-1	-1	-1	-1	1	1	-1	1	1	1	1	1	-1	1	-1	1	1	-1	-1	-1	1	1	-1	-1	-1	1	-1	-1	-1	-1	1	-1	-1	-1	-1
1	11771814	1	1	1	1	1	-1	1	1	1	1	1	1	1	-1	1	1	1	1	1	1	1	1	1	1	1	1	1	1	1	1	1	1	1	1	1	1	1	1	1	1	1	1	1	1	1	1	1	1
1	11772021	1	1	1	-1	1	1	1	1	1	1	1	1	1	1	1	-1	-1	1	1	1	1	1	1	1	1	1	1	1	1	1	-1	1	1	1	1	1	1	1	1	1	1	-1	1	1	-1	1	1	1
1	11773282	1	1	1	-1	1	-1	1	1	1	1	1	1	1	-1	1	-1	-1	1	1	1	1	1	1	1	1	-1	1	1	1	1	-1	1	1	1	1	1	1	1	1	1	1	-1	1	1	-1	1	1	1
1	11773391	-1	-1	-1	-1	1	-1	-1	-1	1	-1	-1	-1	-1	-1	-1	-1	-1	1	-1	-1	1	-1	-1	1	-1	-1	-1	-1	1	1	-1	-1	-1	1	1	-1	-1	-1	-1	-1	-1	-1	-1	1	-1	-1	-1	-1
1	11773579	1	1	1	1	1	1	1	1	1	1	1	1	1	1	1	1	1	1	1	1	1	1	1	1	1	1	1	1	1	1	1	1	1	1	1	1	1	1	1	-1	-1	1	-1	1	1	1	-1	1
1	11774132	1	1	1	-1	1	1	1	1	1	1	1	1	1	1	1	-1	-1	-1	1	1	1	1	1	1	1	1	1	1	-1	1	-1	1	1	1	1	1	1	1	1	1	1	-1	1	1	-1	1	1	1
1	11774966	1	1	1	-1	1	-1	1	1	1	1	1	1	1	-1	1	-1	-1	1	1	1	-1	-1	1	1	-1	-1	-1	1	1	1	-1	-1	1	1	1	1	1	1	1	-1	-1	1	-1	1	1	1	1	1
1	11775088	1	1	1	-1	1	-1	1	1	1	1	1	1	1	-1	1	-1	-1	1	1	1	-1	-1	1	1	1	-1	-1	1	1	1	-1	-1	1	1	1	1	1	1	1	-1	-1	1	-1	1	1	1	1	1
1	11775150	1	1	1	1	1	-1	1	1	1	1	1	1	1	-1	1	1	1	1	1	1	-1	1	1	1	1	-1	-1	1	1	1	1	-1	1	1	1	1	1	1	1	1	1	1	-1	1	1	1	1	1
1	11776033	1	1	1	1	1	-1	1	1	-1	1	1	-1	-1	-1	1	1	1	1	-1	1	-1	1	-1	1	1	-1	-1	1	1	-1	1	-1	1	1	1	1	1	1	-1	-1	1	1	-1	1	1	-1	-1	-1
1	11776372	1	1	1	1	1	-1	1	1	1	1	1	1	1	-1	1	1	1	1	-1	1	-1	1	1	1	1	-1	-1	1	1	-1	1	-1	1	1	1	1	1	1	1	-1	-1	1	1	1	1	-1	-1	-1
1	11776945	1	1	1	1	1	-1	1	1	1	1	1	1	1	-1	1	1	1	1	1	1	-1	1	1	1	1	-1	-1	1	1	1	1	-1	1	1	1	1	1	1	1	1	1	1	1	1	1	1	1	1
1	11777144	1	1	1	1	1	-1	1	1	1	1	1	-1	-1	-1	1	1	1	1	-1	1	-1	1	-1	1	1	-1	-1	1	1	-1	1	-1	1	1	1	1	1	1	-1	-1	-1	1	-1	1	1	-1	-1	-1
1	11777408	1	1	1	1	1	1	1	1	1	-1	1	1	1	-1	-1	1	1	1	1	-1	1	1	1	1	1	1	1	1	1	1	1	1	-1	1	1	1	-1	1	1	1	1	1	1	1	1	1	1	1
1	11777447	1	1	1	1	1	-1	1	1	1	1	1	-1	-1	-1	1	1	1	1	1	1	-1	1	-1	1	1	-1	-1	1	1	-1	1	-1	1	1	1	1	1	1	-1	1	1	1	1	1	1	1	1	1
1	11777589	1	1	1	1	1	-1	1	1	1	1	1	1	1	-1	1	1	1	1	-1	1	-1	1	1	1	1	-1	-1	1	1	1	1	-1	1	1	1	1	1	1	1	-1	-1	1	-1	1	1	-1	-1	-1
1	11777755	1	1	1	1	1	-1	1	1	1	1	1	1	1	-1	1	1	1	1	-1	1	-1	1	1	1	1	-1	-1	1	1	1	1	-1	1	1	1	1	1	1	1	-1	-1	1	-1	1	1	-1	-1	-1
1	11778563	1	1	1	1	1	-1	1	1	1	1	1	1	1	1	1	1	1	1	-1	1	-1	1	1	1	1	-1	-1	1	1	1	1	-1	1	1	1	1	1	1	1	-1	-1	1	-1	1	1	-1	-1	-1
1	11778811	-1	-1	-1	1	1	-1	-1	-1	1	1	-1	1	1	-1	1	1	1	-1	-1	1	-1	-1	1	1	-1	-1	-1	-1	-1	1	1	-1	1	1	1	-1	1	-1	1	-1	-1	1	-1	1	1	-1	-1	-1
1	11778843	1	-1	-1	1	1	1	-1	-1	1	1	-1	1	1	1	1	1	1	1	1	1	1	-1	1	1	1	1	1	-1	1	1	1	1	1	1	1	-1	1	-1	1	1	1	1	1	1	1	1	1	1
1	11778947	1	1	1	1	1	-1	1	1	1	1	1	1	1	-1	1	1	1	-1	-1	1	-1	1	1	1	1	-1	1	1	-1	1	1	-1	1	1	1	1	1	1	1	-1	-1	1	-1	1	1	-1	-1	-1
1	11779021	-1	-1	-1	1	1	-1	-1	1	1	1	-1	1	1	1	1	1	1	-1	-1	1	-1	-1	1	1	-1	-1	-1	-1	-1	1	1	-1	1	1	1	-1	1	-1	1	-1	-1	1	-1	1	1	-1	-1	-1
1	11779390	1	1	1	1	1	-1	1	1	1	1	1	1	1	-1	1	1	1	1	-1	1	-1	1	1	1	1	-1	-1	1	1	1	1	-1	1	1	1	1	1	1	1	-1	-1	1	-1	1	1	-1	-1	-1
1	11779577	-1	-1	-1	1	1	-1	-1	-1	1	1	-1	1	1	-1	1	1	1	-1	-1	1	-1	-1	1	1	-1	1	-1	-1	-1	1	1	-1	1	1	1	-1	1	-1	1	1	-1	1	-1	1	1	-1	-1	-1
1	11780218	-1	-1	-1	1	1	-1	-1	-1	1	1	-1	1	1	1	1	1	1	-1	-1	1	-1	-1	1	1	-1	-1	-1	-1	-1	1	1	-1	1	1	1	-1	1	-1	1	-1	-1	1	-1	1	1	-1	-1	-1
1	11780232	-1	-1	-1	1	1	-1	-1	-1	-1	-1	-1	-1	-1	-1	-1	1	1	-1	-1	-1	-1	1	-1	1	-1	-1	-1	-1	-1	-1	1	-1	-1	1	1	-1	-1	-1	-1	-1	-1	-1	-1	1	-1	-1	-1	-1
1	11780343	1	1	1	1	1	-1	1	1	1	1	1	1	1	-1	1	1	1	1	-1	1	-1	1	1	1	1	-1	-1	1	1	1	1	-1	1	1	1	1	1	1	1	-1	-1	1	-1	1	1	-1	-1	-1
1	11780527	-1	-1	-1	1	1	1	-1	-1	1	1	-1	1	1	-1	1	1	1	-1	1	1	1	-1	1	1	-1	1	1	-1	-1	1	1	1	1	1	1	-1	1	-1	1	1	1	1	1	1	1	1	1	-1
1	11780553	1	1	1	1	1	-1	1	1	-1	1	1	1	1	-1	1	1	1	1	-1	1	-1	1	1	1	1	-1	-1	1	1	1	1	-1	1	1	1	1	1	1	1	-1	-1	1	-1	1	1	-1	-1	-1
1	11780744	-1	-1	-1	1	1	-1	-1	-1	1	1	-1	1	1	-1	1	1	1	-1	-1	1	-1	-1	1	1	-1	1	-1	-1	-1	1	1	1	1	1	1	-1	1	-1	1	1	1	1	1	1	1	-1	-1	-1
1	11781826	1	1	1	1	1	1	1	1	1	-1	1	-1	-1	1	-1	1	1	1	1	-1	1	1	-1	1	1	1	1	1	1	-1	1	1	-1	1	1	1	-1	1	-1	1	1	1	1	1	1	1	1	1
1	11782001	1	1	1	1	1	1	1	1	1	1	1	1	1	1	1	1	1	1	-1	1	1	1	1	1	1	1	1	1	1	1	1	1	1	1	1	1	1	1	1	1	1	1	1	1	1	-1	1	-1
1	11782163	-1	-1	-1	-1	-1	-1	-1	-1	-1	-1	-1	-1	-1	-1	-1	-1	-1	-1	-1	-1	-1	-1	-1	1	-1	-1	-1	-1	-1	-1	-1	-1	-1	1	1	-1	-1	-1	-1	-1	-1	-1	-1	-1	-1	-1	-1	-1
1	11783359	-1	-1	-1	1	1	1	-1	-1	1	-1	-1	-1	-1	1	-1	1	1	1	1	-1	1	1	-1	1	-1	1	1	-1	1	-1	1	-1	-1	1	1	-1	-1	1	-1	-1	-1	1	1	1	1	-1	1	1
1	11783395	-1	-1	-1	1	1	-1	-1	-1	1	-1	-1	-1	-1	-1	-1	1	1	-1	-1	-1	-1	-1	-1	1	-1	-1	-1	-1	-1	1	1	-1	-1	1	1	-1	-1	-1	-1	-1	-1	1	1	1	1	-1	-1	-1
1	11783834	-1	1	1	1	-1	1	1	1	1	-1	1	1	1	1	1	1	1	1	1	1	1	1	1	1	1	1	1	1	-1	1	1	-1	1	1	1	1	1	1	1	-1	1	1	-1	1	1	1	1	1
1	11783958	-1	-1	-1	1	1	-1	-1	-1	1	1	-1	1	1	-1	1	1	1	-1	-1	1	-1	-1	1	1	-1	-1	-1	-1	-1	1	1	-1	1	1	1	-1	1	-1	1	-1	-1	1	-1	1	1	-1	-1	-1
1	11784460	1	1	1	1	1	1	1	1	1	1	1	1	1	1	1	1	1	-1	1	1	1	1	1	1	1	1	1	-1	-1	1	1	1	1	1	1	-1	1	1	1	-1	-1	1	-1	1	1	1	-1	1
1	11785028	-1	-1	-1	1	1	-1	-1	-1	1	1	-1	1	1	-1	1	1	1	-1	-1	1	-1	-1	1	1	-1	-1	-1	-1	-1	1	1	-1	1	1	1	-1	1	-1	1	1	1	1	-1	1	1	-1	1	-1
1	11785123	1	1	1	1	1	1	1	1	1	1	1	-1	1	1	1	1	1	1	1	-1	1	1	-1	1	1	1	1	1	1	1	1	1	1	1	1	1	1	1	1	-1	-1	1	-1	1	1	1	1	1
1	11785293	1	1	1	1	1	1	1	1	1	1	1	1	1	1	1	1	1	1	1	1	1	1	1	1	1	1	1	1	1	1	1	1	1	1	1	1	1	1	1	-1	-1	1	-1	1	1	1	1	1
1	11785389	-1	-1	-1	1	1	-1	-1	-1	1	1	-1	1	1	-1	1	1	1	-1	-1	1	-1	-1	1	1	-1	-1	-1	-1	-1	1	1	-1	1	1	1	-1	1	-1	1	-1	-1	1	-1	1	1	-1	-1	-1
1	11785550	-1	-1	-1	1	1	-1	-1	-1	1	1	-1	1	1	-1	1	1	1	-1	-1	1	-1	-1	1	1	-1	-1	-1	-1	-1	1	1	-1	1	1	1	-1	1	-1	1	1	1	1	1	1	1	-1	-1	-1
1	11785737	1	1	-1	1	1	1	1	-1	1	1	1	1	1	1	1	1	1	1	1	1	1	1	1	1	1	1	1	1	1	-1	1	1	-1	1	1	1	1	1	1	-1	-1	1	-1	1	1	1	-1	1
1	11785790	-1	-1	-1	1	1	-1	-1	-1	1	1	1	1	1	-1	1	1	1	-1	-1	1	-1	-1	1	1	-1	-1	-1	-1	-1	1	1	-1	1	1	1	-1	1	-1	1	1	1	1	1	1	1	-1	1	1
1	11785970	1	1	1	1	1	-1	1	1	1	-1	-1	1	1	-1	1	1	1	-1	-1	1	-1	-1	1	1	-1	-1	-1	-1	-1	1	1	-1	1	1	1	-1	1	-1	1	1	1	1	1	1	1	-1	-1	-1
1	11786219	1	1	1	1	1	1	1	1	1	1	1	1	1	1	1	1	1	1	1	1	1	1	1	1	1	1	1	1	1	1	1	1	1	1	1	1	1	1	1	-1	-1	1	-1	1	1	1	1	1
1	11786498	-1	-1	-1	1	1	-1	-1	-1	-1	-1	-1	-1	-1	-1	-1	1	1	-1	-1	-1	-1	-1	-1	1	-1	-1	-1	-1	-1	-1	1	-1	-1	1	1	-1	-1	-1	-1	-1	-1	1	-1	1	1	-1	-1	-1
1	11786536	1	-1	-1	1	1	-1	-1	-1	1	1	1	1	1	-1	1	1	1	1	-1	1	-1	1	1	1	-1	-1	-1	1	1	1	1	-1	1	1	1	1	1	1	1	-1	-1	1	-1	1	1	-1	-1	-1
1	11786799	1	1	1	1	1	1	1	1	1	1	1	1	1	1	1	1	1	1	1	1	1	1	1	1	1	1	1	1	1	1	1	-1	1	1	1	1	1	1	1	-1	-1	1	-1	1	1	1	1	1
1	11787142	1	1	1	1	1	1	1	1	1	1	1	1	1	1	1	1	1	1	1	1	1	1	1	1	1	1	1	1	1	1	1	1	1	1	1	1	1	1	1	-1	1	1	-1	1	1	1	1	1
1	11788194	1	1	1	1	1	1	1	1	1	-1	1	-1	-1	1	-1	1	1	1	1	-1	1	1	-1	1	1	1	1	1	1	1	1	1	-1	1	1	1	-1	1	-1	1	1	1	1	1	1	1	1	1
1	11788987	1	1	1	1	1	-1	1	1	1	1	1	1	1	-1	1	1	1	1	1	1	1	1	1	1	1	1	1	1	1	1	1	1	1	1	1	1	1	1	1	1	1	1	1	1	1	1	1	1
1	11789194	1	1	1	1	1	1	1	1	1	1	1	1	1	1	1	1	1	1	-1	1	1	1	1	1	1	1	1	1	1	1	1	1	1	1	1	1	1	1	1	-1	-1	1	1	1	1	1	1	1
1	11794684	1	1	1	1	1	1	1	1	1	1	1	1	1	1	1	1	1	-1	1	1	1	1	1	1	-1	1	1	-1	-1	1	1	1	1	1	1	-1	1	1	1	1	1	-1	1	1	-1	1	1	1
1	11795007	1	1	1	1	1	-1	1	1	-1	1	-1	1	1	-1	1	1	1	1	1	1	1	1	1	1	-1	-1	-1	1	1	1	1	-1	1	1	1	1	1	-1	1	1	1	-1	1	1	-1	-1	-1	1
1	11795057	1	1	1	1	1	-1	1	1	-1	1	-1	1	1	-1	1	1	1	1	1	1	1	-1	1	1	-1	-1	-1	-1	1	1	1	-1	1	1	1	1	1	-1	1	1	1	-1	1	1	-1	-1	-1	-1
1	11795936	1	-1	1	1	1	1	1	1	1	1	1	1	1	1	1	1	1	-1	1	1	1	1	1	1	1	1	1	1	-1	1	1	1	1	1	1	1	1	1	1	1	1	1	1	1	1	1	1	-1
1	11796181	1	1	1	1	1	-1	1	1	1	1	1	1	1	-1	1	1	1	1	1	1	1	1	1	1	1	1	1	1	1	1	1	1	1	1	1	1	1	1	1	1	1	1	1	1	1	1	1	1
1	11796273	1	1	1	1	1	-1	1	1	1	1	1	1	1	-1	1	1	1	1	1	1	1	1	1	1	1	1	1	1	1	1	1	1	1	1	1	1	1	1	1	1	1	1	1	1	1	1	1	1
1	11796822	-1	1	-1	1	1	1	-1	-1	-1	-1	1	-1	-1	1	-1	1	1	1	-1	-1	-1	1	-1	1	1	1	1	-1	1	-1	1	1	-1	1	1	-1	-1	1	-1	-1	-1	1	1	1	1	-1	1	1
1	11797351	1	1	1	-1	1	-1	1	1	1	-1	1	1	1	-1	1	-1	-1	1	-1	1	1	1	1	1	1	-1	1	-1	1	1	-1	-1	1	1	1	-1	1	1	1	-1	-1	-1	1	1	-1	-1	1	1
1	11797414	-1	-1	-1	-1	1	-1	-1	-1	-1	-1	-1	-1	-1	-1	-1	-1	-1	-1	-1	-1	-1	-1	-1	1	-1	-1	-1	-1	-1	-1	-1	-1	-1	1	1	-1	-1	-1	-1	-1	-1	-1	-1	-1	-1	-1	-1	-1
1	11798650	1	1	1	1	1	1	1	1	1	1	1	1	1	1	1	1	1	1	-1	1	1	1	1	1	-1	1	1	1	1	1	1	1	1	1	1	1	1	1	1	-1	-1	1	-1	1	1	1	1	1
1	11801192	1	1	1	-1	1	-1	1	1	1	1	1	1	1	-1	1	-1	-1	1	1	1	1	1	1	1	1	-1	-1	1	1	1	-1	-1	1	1	1	1	1	1	1	-1	-1	-1	-1	1	-1	-1	-1	1
1	11802482	1	1	1	-1	1	-1	1	1	1	1	1	1	1	-1	1	-1	-1	1	1	1	1	1	1	1	1	-1	-1	1	1	1	-1	-1	1	1	1	1	1	1	1	-1	1	-1	-1	1	-1	-1	-1	1
1	11803501	1	1	1	-1	1	-1	1	1	1	1	1	-1	1	-1	1	-1	-1	1	1	1	1	1	1	1	1	-1	1	1	1	1	-1	1	1	1	1	1	1	1	1	1	1	-1	1	1	-1	-1	-1	1
1	11804447	1	1	1	1	1	-1	1	1	1	1	1	1	1	-1	1	1	1	1	1	1	1	1	1	1	1	-1	-1	1	1	1	1	-1	1	1	1	1	1	1	1	1	1	1	-1	1	1	1	-1	1
1	11804807	1	1	1	-1	1	-1	1	1	1	1	1	1	1	-1	1	-1	-1	1	1	1	1	1	1	1	1	-1	-1	1	1	1	-1	-1	1	1	1	1	1	1	1	1	1	-1	1	1	-1	-1	-1	1
1	11805017	-1	1	-1	1	1	1	-1	-1	1	-1	-1	1	1	1	-1	1	-1	1	1	-1	1	1	1	1	1	1	1	-1	1	1	1	1	-1	1	1	-1	-1	1	1	1	1	1	1	1	1	1	-1	1
1	11805478	1	1	1	-1	1	-1	1	1	1	1	1	1	1	-1	1	-1	-1	1	1	1	1	1	1	1	1	-1	-1	1	1	1	-1	-1	1	1	1	1	1	1	1	1	1	-1	-1	1	-1	-1	-1	1
1	11806740	1	1	1	-1	1	-1	-1	1	1	1	1	1	1	-1	1	-1	-1	1	1	1	1	1	1	1	1	-1	-1	1	1	1	-1	-1	1	1	1	1	1	1	1	1	1	-1	-1	1	-1	-1	-1	1
1	11806944	1	1	1	-1	1	1	1	1	1	1	1	1	1	1	1	-1	-1	1	1	1	1	1	1	1	1	1	1	1	1	1	-1	1	1	1	1	1	1	1	1	1	1	-1	-1	1	-1	1	1	1
1	11807119	1	1	1	-1	1	-1	1	1	1	1	1	1	1	-1	1	-1	-1	1	1	1	1	1	1	1	1	-1	-1	1	1	1	-1	-1	1	1	1	1	1	1	1	1	1	-1	1	1	-1	-1	-1	1
1	11807798	1	1	1	-1	1	-1	1	1	1	1	-1	1	1	-1	1	-1	1	1	1	1	1	-1	1	1	1	-1	-1	1	1	1	-1	-1	1	1	1	1	1	-1	1	1	1	1	1	1	1	1	-1	1
1	11808648	1	1	1	-1	1	1	1	1	1	1	1	1	1	1	1	-1	-1	1	1	1	1	1	1	1	1	1	-1	1	1	1	-1	-1	1	1	1	1	1	1	1	1	1	-1	-1	1	-1	1	1	1
1	11809527	1	1	1	1	1	-1	1	1	1	1	1	1	1	-1	1	1	1	1	1	1	1	1	1	1	1	-1	1	1	1	1	1	1	1	1	1	1	1	1	1	1	1	1	1	1	1	-1	-1	1
1	11810026	1	1	1	1	1	-1	1	1	1	1	1	1	1	-1	1	1	1	1	1	1	1	1	1	1	1	1	1	1	1	1	1	1	1	1	1	1	1	1	1	1	1	1	1	1	1	-1	-1	1
1	11810582	1	1	1	1	1	-1	1	1	1	1	1	1	1	-1	1	1	1	1	1	1	1	1	1	1	1	-1	1	1	1	1	1	1	1	1	1	1	1	1	1	1	1	1	1	1	1	-1	-1	1
1	11810704	1	1	1	1	1	-1	1	1	1	1	1	1	1	-1	1	1	1	-1	1	1	1	1	1	1	1	-1	1	1	-1	1	1	1	1	1	1	1	1	1	1	1	1	1	-1	1	1	-1	-1	1
1	11811208	-1	1	1	1	1	1	1	1	1	1	1	1	1	1	1	1	1	1	1	1	-1	1	1	1	1	1	-1	1	1	1	1	1	1	1	1	1	1	1	1	-1	-1	1	1	1	1	1	1	1
1	11811610	1	1	1	1	1	-1	1	1	1	1	1	1	1	-1	1	1	1	1	1	1	1	1	1	1	1	-1	1	1	1	1	1	-1	1	1	1	1	1	1	1	1	1	1	1	1	1	-1	-1	1
1	11811646	1	1	1	1	1	1	1	1	1	1	1	1	1	1	1	1	1	1	1	1	1	1	1	1	1	1	1	1	1	-1	1	1	1	1	1	1	1	1	1	1	-1	1	1	1	1	1	1	-1
1	11811960	1	1	1	1	1	-1	1	1	1	1	1	1	1	-1	1	1	1	1	1	1	1	1	1	1	1	-1	1	1	1	1	1	1	1	1	1	1	1	1	1	1	1	1	1	1	1	1	-1	1
1	11812269	1	1	1	1	1	-1	1	1	1	1	1	1	1	-1	1	1	1	1	1	1	1	1	1	1	1	-1	1	1	1	1	1	1	1	1	1	1	1	1	1	1	1	1	1	1	1	1	-1	1
1	11812305	-1	1	1	1	1	-1	1	1	1	1	1	1	1	-1	1	1	1	1	1	1	1	1	1	1	1	-1	1	1	1	1	1	1	1	1	1	1	1	1	1	-1	-1	1	1	1	1	-1	-1	1
1	11812783	-1	1	-1	-1	1	-1	-1	-1	1	1	1	1	1	-1	1	-1	-1	1	-1	1	1	1	1	1	1	-1	1	1	1	1	-1	-1	1	1	1	1	1	1	1	-1	-1	-1	-1	1	-1	-1	-1	1
1	11812937	1	1	1	1	1	-1	1	1	1	1	1	1	1	-1	1	1	1	1	1	1	1	1	1	1	1	-1	1	1	1	1	1	-1	1	1	1	1	1	1	1	1	1	1	1	1	1	-1	-1	1
1	11813203	-1	-1	-1	-1	1	1	-1	-1	1	-1	-1	-1	-1	1	-1	-1	-1	-1	-1	-1	-1	-1	-1	1	1	1	-1	-1	1	-1	-1	1	-1	1	1	1	-1	-1	-1	-1	-1	-1	1	1	-1	-1	1	1
1	11813365	1	1	1	1	1	-1	1	1	1	1	1	1	1	-1	1	1	1	1	1	1	1	1	1	1	1	-1	1	1	1	1	1	-1	1	1	1	1	1	1	1	1	1	1	1	1	1	1	-1	1
1	11813635	1	1	1	1	1	-1	1	1	1	-1	1	1	1	-1	1	1	1	1	1	1	1	1	1	1	1	-1	1	1	1	-1	1	-1	1	1	1	1	1	1	1	1	1	1	1	1	1	-1	-1	1
1	11813888	-1	-1	-1	-1	1	1	-1	-1	1	-1	-1	-1	-1	1	-1	-1	-1	-1	-1	-1	-1	-1	-1	1	1	-1	-1	-1	1	-1	-1	-1	-1	1	1	1	-1	-1	-1	-1	-1	-1	1	1	-1	-1	1	1
1	11814350	1	1	1	1	1	1	1	1	1	-1	-1	1	1	1	-1	1	1	1	1	-1	1	-1	1	1	1	1	1	-1	1	1	1	1	-1	1	1	1	-1	-1	1	1	1	1	1	1	1	-1	1	1
1	11814666	-1	1	-1	1	1	1	-1	-1	1	1	1	1	1	1	1	1	1	1	1	1	1	1	1	1	-1	1	1	1	1	1	1	1	1	1	1	1	1	1	1	-1	1	1	1	1	1	1	1	1
1	11815108	1	1	1	1	1	-1	1	1	1	1	1	1	1	-1	1	1	1	1	1	1	1	1	1	1	1	-1	1	1	1	1	1	1	1	1	1	1	1	1	1	1	1	1	1	1	1	-1	-1	1
1	11815270	-1	-1	-1	-1	1	-1	-1	-1	-1	-1	-1	-1	-1	1	-1	-1	-1	-1	-1	-1	-1	-1	-1	1	-1	1	-1	-1	-1	-1	-1	-1	-1	1	1	-1	-1	-1	-1	-1	-1	-1	1	1	-1	1	1	-1
1	11815400	1	1	1	1	1	-1	1	1	1	1	1	1	1	-1	1	1	1	1	1	1	-1	1	1	1	1	-1	1	1	1	1	1	1	1	1	1	1	1	-1	1	1	1	1	1	1	1	-1	-1	1
1	11815507	1	1	1	1	1	-1	1	1	1	-1	1	1	1	-1	1	1	1	1	1	1	1	1	1	1	1	-1	1	1	1	1	1	1	1	1	1	1	1	1	1	1	1	1	1	1	1	1	-1	1
1	11815684	1	1	1	1	1	1	1	1	1	-1	-1	1	1	1	-1	1	1	1	1	-1	1	-1	1	1	1	-1	1	-1	1	1	1	1	-1	1	1	1	-1	-1	1	1	1	1	1	1	1	1	1	1
1	11815705	1	1	1	1	1	-1	1	1	1	1	1	1	1	-1	1	1	1	1	1	1	1	1	1	1	1	-1	1	1	1	1	1	1	1	1	1	1	1	1	1	1	1	1	1	1	1	-1	-1	1
1	11816390	1	1	-1	1	1	-1	-1	-1	1	-1	-1	-1	-1	-1	-1	1	1	-1	1	-1	-1	-1	-1	1	1	-1	-1	-1	1	-1	1	-1	-1	1	1	1	-1	-1	-1	-1	-1	1	1	1	1	-1	-1	1
1	11816509	1	1	1	1	1	-1	1	1	1	1	1	1	1	-1	1	1	1	1	1	1	1	1	1	1	1	-1	1	1	-1	1	1	-1	1	1	1	-1	1	1	1	1	1	1	1	1	1	1	-1	1
1	11816749	-1	-1	-1	-1	1	-1	-1	-1	-1	-1	-1	-1	-1	-1	-1	-1	-1	-1	-1	-1	-1	-1	-1	1	-1	-1	-1	-1	-1	1	-1	-1	-1	1	1	-1	-1	-1	-1	-1	-1	-1	1	1	-1	-1	-1	-1
1	11817081	1	1	-1	1	1	1	-1	1	-1	1	1	1	1	1	1	1	1	-1	1	1	-1	1	1	1	1	1	-1	1	1	1	1	1	1	1	1	1	1	1	1	1	1	1	1	1	1	1	1	1
1	11817189	1	1	1	1	1	1	1	1	1	-1	-1	1	1	1	-1	1	1	1	1	-1	1	-1	1	1	1	1	1	-1	1	1	1	1	-1	1	1	1	-1	-1	1	-1	-1	1	1	1	1	1	1	1
1	11817628	1	1	1	1	1	1	1	1	1	-1	-1	1	1	1	-1	1	1	1	1	-1	1	-1	1	1	1	1	1	-1	1	1	1	1	-1	1	1	1	-1	-1	1	-1	-1	1	1	1	1	1	1	1
1	11818792	1	1	1	-1	1	1	1	1	1	1	1	1	1	1	1	-1	-1	1	1	1	1	1	1	1	1	1	1	1	1	1	-1	1	1	1	1	1	1	1	1	-1	-1	-1	1	1	-1	1	1	1
1	11819383	1	-1	1	1	1	-1	1	1	1	1	1	1	1	-1	1	1	1	1	1	1	1	1	1	1	1	-1	1	1	1	1	1	-1	1	1	1	1	1	1	1	1	1	1	1	1	1	1	-1	1
1	11819411	1	1	1	1	1	-1	1	1	1	1	1	1	1	-1	1	1	1	1	1	1	1	1	1	1	1	-1	1	1	1	1	1	-1	1	1	1	1	1	1	1	1	1	1	1	1	1	1	-1	1
1	11819914	1	1	1	1	1	1	1	1	1	-1	-1	-1	-1	-1	-1	1	1	1	1	-1	-1	-1	-1	1	-1	1	1	-1	-1	1	1	1	-1	1	1	-1	-1	-1	-1	-1	-1	1	1	1	1	-1	-1	1
1	11820224	1	1	1	1	1	-1	1	1	1	1	1	1	1	-1	1	1	1	1	1	1	1	1	1	1	1	1	1	1	1	1	1	1	1	1	1	1	1	1	1	1	1	1	1	1	1	1	-1	1
1	11820402	1	-1	1	1	1	-1	1	1	1	-1	-1	1	1	-1	-1	1	1	1	-1	-1	1	-1	1	1	-1	-1	1	-1	-1	1	1	-1	-1	1	1	-1	-1	-1	1	1	1	1	1	1	1	-1	-1	1
1	11820422	1	1	1	1	1	-1	1	1	1	-1	-1	1	1	-1	-1	1	1	1	1	-1	1	-1	1	1	-1	-1	1	-1	-1	1	1	-1	-1	1	1	-1	-1	-1	1	1	1	1	1	1	1	-1	-1	1
1	11820727	-1	1	-1	-1	1	1	-1	-1	1	-1	-1	1	1	1	-1	-1	-1	1	1	-1	1	1	1	1	1	1	1	-1	-1	1	-1	1	-1	1	1	-1	-1	-1	1	1	1	1	1	1	1	1	1	1
1	11821128	-1	1	1	-1	1	-1	1	1	1	1	1	1	1	-1	1	-1	-1	1	1	1	1	1	1	1	1	-1	1	1	1	1	-1	-1	1	1	1	1	-1	1	1	1	1	1	1	1	1	1	-1	1
1	11821767	-1	1	1	-1	1	-1	1	1	1	-1	-1	1	1	-1	-1	-1	-1	1	-1	-1	1	-1	1	1	-1	-1	-1	-1	-1	1	-1	-1	-1	1	1	-1	-1	-1	1	1	1	1	1	1	1	1	-1	1
1	11822142	1	1	1	1	1	1	1	1	1	-1	-1	1	1	-1	-1	1	1	1	1	-1	1	-1	1	1	1	1	1	-1	-1	1	1	1	-1	1	1	-1	1	1	1	1	1	1	1	1	1	1	1	1
1	11822399	-1	-1	-1	-1	1	-1	-1	-1	-1	-1	-1	1	-1	-1	-1	-1	-1	-1	1	-1	1	-1	-1	1	-1	-1	-1	-1	-1	-1	-1	-1	-1	1	1	-1	-1	-1	-1	-1	-1	-1	1	1	-1	-1	-1	-1
1	11822702	-1	1	1	-1	1	1	1	1	1	-1	-1	1	1	1	-1	-1	-1	1	1	-1	1	-1	1	1	1	1	1	-1	-1	1	-1	1	-1	1	1	-1	1	-1	1	-1	-1	1	1	1	1	1	1	1
1	11824238	-1	1	1	-1	1	1	1	1	1	-1	-1	-1	1	1	-1	-1	-1	-1	1	-1	1	-1	1	1	1	1	1	-1	-1	1	-1	1	-1	1	1	-1	1	-1	1	-1	-1	1	1	1	1	1	1	1
1	11824678	-1	-1	-1	1	1	-1	1	-1	1	-1	-1	-1	-1	-1	-1	1	1	-1	-1	-1	-1	-1	-1	1	1	-1	-1	-1	1	-1	1	-1	-1	1	1	1	-1	-1	-1	1	1	1	1	1	1	-1	-1	1
1	11825313	-1	-1	-1	-1	1	-1	-1	-1	-1	-1	-1	-1	-1	-1	-1	-1	-1	1	-1	-1	-1	-1	-1	1	-1	-1	-1	-1	-1	-1	-1	-1	-1	1	1	-1	-1	-1	-1	-1	-1	-1	1	1	-1	-1	-1	-1
1	11826381	-1	1	1	1	1	1	1	1	1	1	1	-1	-1	1	1	1	1	1	1	1	-1	1	-1	1	1	-1	1	1	1	1	1	1	1	1	1	1	1	1	-1	1	1	1	1	1	1	1	1	1
1	11826442	-1	-1	1	-1	1	1	1	1	1	1	1	-1	-1	1	-1	-1	-1	1	-1	1	-1	1	-1	1	-1	-1	-1	1	1	-1	-1	-1	1	1	1	1	1	1	1	-1	1	1	1	1	1	1	-1	-1
1	11827538	1	1	1	1	1	1	1	1	1	-1	-1	1	1	1	1	1	1	1	1	-1	1	-1	1	1	1	1	1	-1	1	1	1	1	-1	1	1	1	1	-1	1	1	1	1	1	1	1	1	1	1
1	11827566	-1	-1	-1	-1	1	-1	-1	-1	-1	1	1	-1	-1	-1	-1	-1	-1	-1	-1	1	-1	1	-1	1	-1	-1	-1	1	-1	-1	-1	-1	1	1	1	-1	-1	1	-1	-1	-1	-1	1	1	-1	-1	-1	-1
1	11828664	1	1	1	1	1	1	1	1	1	1	1	1	1	1	1	1	1	1	1	1	1	1	1	1	1	1	1	1	1	1	1	-1	1	1	1	1	1	1	1	1	1	-1	1	1	-1	1	1	1
1	11829055	-1	-1	-1	-1	1	-1	-1	-1	-1	-1	1	1	1	-1	-1	-1	-1	-1	-1	-1	-1	-1	1	1	-1	-1	-1	-1	-1	-1	-1	-1	-1	1	1	-1	-1	-1	1	-1	-1	-1	1	-1	-1	-1	-1	-1
1	11829613	-1	-1	-1	-1	1	1	-1	-1	-1	-1	-1	-1	-1	1	-1	-1	-1	-1	-1	1	-1	-1	-1	1	-1	-1	-1	-1	1	-1	-1	-1	-1	1	1	1	1	-1	-1	-1	-1	-1	1	1	-1	-1	1	-1
1	11830168	1	1	1	1	1	1	1	1	1	-1	1	1	1	1	1	1	1	1	1	-1	1	1	1	1	1	1	1	-1	1	1	1	1	1	1	1	1	1	1	1	1	1	1	1	1	1	1	1	1
1	11832915	1	1	1	1	1	1	1	1	1	1	1	1	1	1	1	1	1	1	-1	1	1	1	1	1	-1	1	1	1	1	1	1	1	-1	1	1	1	1	1	1	1	1	-1	1	1	-1	-1	1	1
1	11833267	1	1	1	1	1	-1	1	1	-1	1	-1	-1	-1	-1	1	1	1	1	1	1	-1	-1	-1	1	1	-1	-1	1	1	1	1	1	1	1	1	1	-1	1	-1	-1	-1	1	1	1	1	1	1	1
1	11833686	1	1	-1	1	1	1	-1	-1	1	-1	-1	1	1	1	-1	1	1	1	1	1	-1	1	1	1	1	1	-1	-1	1	1	1	1	1	1	1	1	1	-1	1	1	1	1	1	1	1	1	1	1
1	11833904	1	-1	-1	1	1	-1	-1	-1	1	-1	-1	1	1	-1	-1	1	1	1	1	1	-1	1	1	1	1	-1	-1	-1	1	-1	1	1	1	1	1	1	-1	-1	1	1	1	1	1	1	1	1	1	1
1	11834005	1	-1	1	1	1	1	1	1	1	-1	-1	1	1	1	1	1	1	1	1	1	-1	1	1	1	1	1	1	1	1	1	1	1	1	1	1	1	1	1	1	1	1	1	1	1	1	1	1	1
1	11834382	1	-1	1	1	1	1	1	1	1	1	-1	1	1	1	1	1	1	1	1	1	-1	1	1	1	1	-1	1	1	1	1	1	1	1	1	1	1	1	1	1	1	1	1	1	1	1	1	1	1
1	11837153	1	-1	-1	-1	1	-1	-1	-1	-1	-1	-1	1	1	-1	-1	-1	-1	1	-1	1	-1	-1	1	1	1	-1	-1	-1	1	-1	-1	1	-1	1	1	1	-1	-1	1	1	1	1	1	1	1	1	1	1
1	11837413	1	-1	1	1	1	1	1	1	1	1	-1	1	1	1	1	1	1	1	1	1	-1	1	1	1	1	-1	1	1	1	1	1	1	1	1	1	1	1	1	1	1	1	1	1	1	1	1	1	1
1	11837700	1	-1	-1	-1	1	-1	-1	-1	-1	-1	1	1	1	-1	-1	-1	-1	1	-1	1	-1	1	1	1	1	-1	-1	-1	1	-1	-1	1	-1	1	1	1	-1	-1	1	1	1	-1	1	1	-1	-1	1	1
1	11837739	1	-1	1	1	1	1	1	1	1	1	-1	1	1	1	1	1	1	1	1	1	-1	1	1	1	1	-1	1	1	1	1	1	1	-1	1	1	1	1	1	1	1	1	1	1	1	1	1	1	1
1	11838780	-1	-1	1	-1	1	1	-1	-1	-1	-1	-1	-1	-1	1	-1	-1	-1	1	1	1	-1	-1	-1	1	1	-1	1	-1	1	-1	-1	1	-1	1	1	1	1	-1	-1	-1	-1	1	1	1	1	-1	1	1
1	11838845	-1	-1	-1	-1	1	-1	-1	-1	-1	-1	-1	-1	-1	-1	-1	-1	-1	-1	-1	-1	-1	-1	-1	1	-1	-1	-1	-1	-1	-1	-1	-1	-1	1	1	-1	-1	-1	-1	-1	-1	-1	1	1	-1	-1	-1	-1
1	11841836	-1	-1	1	-1	1	1	-1	-1	-1	1	1	1	1	1	1	-1	-1	1	1	1	1	1	1	1	-1	-1	1	1	1	1	-1	1	1	1	1	1	1	1	1	1	1	-1	1	1	-1	1	1	1
1	11841948	-1	-1	1	-1	1	-1	-1	-1	-1	1	-1	-1	-1	-1	1	-1	-1	1	1	1	-1	1	-1	1	-1	-1	1	1	1	1	-1	1	1	1	1	1	1	1	-1	1	1	-1	1	1	-1	1	1	-1
1	11842591	1	1	1	1	1	1	1	1	1	1	1	1	1	1	1	1	1	1	1	-1	1	1	1	1	1	1	1	1	-1	1	1	1	1	1	1	-1	1	1	1	1	1	-1	1	1	-1	1	-1	1
1	11843391	-1	-1	-1	-1	1	-1	-1	-1	-1	-1	-1	-1	-1	-1	-1	-1	-1	-1	-1	-1	-1	-1	-1	1	-1	-1	-1	-1	-1	-1	-1	-1	-1	1	1	-1	-1	-1	-1	-1	-1	-1	1	1	-1	-1	-1	-1
1	11843805	1	1	1	-1	1	1	1	1	-1	1	1	1	1	1	1	-1	-1	1	1	1	1	1	1	1	1	1	1	1	1	-1	-1	1	1	1	1	1	1	1	1	1	1	1	1	1	1	1	1	-1
1	11844564	-1	-1	-1	-1	1	-1	-1	-1	-1	-1	-1	-1	-1	-1	-1	-1	-1	-1	-1	-1	-1	-1	-1	1	-1	-1	-1	-1	-1	-1	-1	-1	-1	1	1	-1	-1	-1	-1	-1	-1	-1	1	1	-1	-1	-1	-1
1	11844631	-1	-1	-1	-1	1	-1	-1	-1	1	-1	1	1	1	1	-1	-1	-1	-1	-1	-1	-1	-1	1	1	-1	-1	-1	-1	-1	-1	-1	-1	-1	1	1	-1	-1	-1	1	-1	-1	-1	1	1	-1	-1	-1	-1
1	11844799	1	1	1	1	1	1	1	1	1	1	1	1	1	1	1	1	1	1	1	1	1	1	1	1	1	1	1	1	1	1	1	1	1	1	1	1	1	1	1	1	1	-1	1	1	-1	1	1	-1
1	11845223	-1	-1	1	1	1	-1	-1	-1	1	1	-1	1	-1	1	1	1	1	-1	1	1	-1	1	-1	1	-1	1	1	1	1	1	1	1	1	1	1	1	1	1	-1	1	1	-1	1	1	-1	1	1	1
1	11846797	-1	1	1	1	1	1	-1	-1	1	1	1	1	1	1	1	1	1	1	1	1	1	1	1	1	-1	1	1	1	1	1	1	1	1	1	1	1	1	1	1	1	1	1	1	1	1	1	1	1
1	11847558	-1	-1	-1	-1	1	-1	-1	-1	1	-1	-1	-1	-1	-1	-1	-1	-1	-1	-1	-1	-1	-1	-1	1	-1	-1	-1	-1	-1	-1	-1	-1	-1	1	1	-1	1	-1	-1	-1	-1	-1	1	1	-1	-1	-1	-1
1	11847688	-1	-1	-1	-1	1	-1	-1	-1	1	-1	-1	-1	-1	-1	-1	-1	-1	-1	-1	-1	-1	-1	-1	1	-1	-1	-1	-1	-1	-1	-1	-1	-1	1	1	-1	-1	-1	-1	-1	-1	-1	1	1	-1	-1	-1	-1
1	11847984	-1	1	1	1	1	1	-1	-1	1	1	1	1	1	1	1	1	1	1	1	1	1	1	1	1	-1	1	1	1	1	1	1	1	1	1	1	1	1	1	1	1	1	1	1	1	1	1	1	1
1	11849641	1	-1	1	1	1	1	1	1	1	1	1	1	1	1	1	1	1	1	1	1	1	1	1	1	1	1	1	1	1	1	1	1	1	1	1	1	1	1	1	1	1	-1	1	1	-1	1	1	-1
1	11851827	1	1	1	1	1	-1	1	1	1	1	-1	-1	-1	-1	1	1	1	-1	1	1	1	1	-1	1	1	-1	1	1	1	1	1	1	1	1	1	1	1	1	-1	1	1	1	1	1	1	1	1	1
1	11852701	-1	-1	-1	-1	1	-1	-1	-1	1	1	-1	1	-1	-1	-1	-1	-1	-1	-1	-1	-1	-1	-1	1	-1	-1	-1	-1	-1	-1	-1	-1	-1	1	1	-1	-1	-1	-1	-1	-1	-1	1	1	-1	-1	-1	-1
1	11853569	-1	1	-1	1	1	1	-1	-1	1	-1	1	1	1	1	-1	1	1	1	-1	1	1	1	1	1	-1	1	-1	-1	1	1	1	1	1	1	1	1	1	-1	1	-1	-1	1	1	1	1	-1	1	1
1	11854327	-1	1	1	1	1	1	-1	-1	1	1	1	1	1	1	1	1	1	1	1	1	1	1	1	1	-1	1	1	1	1	1	1	1	1	1	1	1	1	1	1	1	1	1	1	1	1	1	1	1
1	11855364	1	1	1	1	1	-1	1	1	1	1	-1	-1	-1	-1	1	1	1	-1	1	1	1	1	-1	1	1	-1	1	1	1	1	1	1	1	1	1	1	1	1	-1	1	1	1	1	1	1	1	1	1
1	11855743	-1	-1	-1	-1	1	-1	-1	-1	1	-1	-1	-1	-1	-1	-1	-1	-1	-1	-1	-1	-1	-1	-1	1	-1	-1	-1	-1	-1	-1	-1	-1	-1	1	1	-1	1	-1	-1	-1	-1	-1	1	1	-1	-1	-1	-1
1	11856623	-1	-1	-1	-1	1	-1	-1	-1	-1	-1	-1	-1	-1	-1	-1	-1	-1	-1	-1	-1	-1	-1	-1	1	-1	-1	-1	-1	-1	-1	-1	-1	-1	-1	1	-1	-1	-1	-1	-1	-1	-1	1	1	-1	-1	-1	-1
1	11856851	1	-1	1	1	1	-1	1	1	1	1	1	1	1	1	1	1	1	-1	1	1	1	1	1	1	1	1	1	1	1	1	1	1	1	1	1	1	1	1	1	1	1	1	1	1	1	1	1	-1
1	11857180	1	1	1	1	1	1	1	1	1	-1	1	-1	1	1	-1	1	1	1	1	1	1	1	1	1	1	1	1	-1	1	1	1	1	1	1	1	1	1	-1	1	1	-1	1	1	1	1	1	1	1
1	11857467	1	1	1	1	1	1	1	1	1	-1	1	1	1	1	-1	1	1	1	1	1	1	1	1	1	1	1	1	-1	1	1	1	-1	1	1	1	1	1	-1	1	-1	-1	1	1	1	1	-1	1	1
1	11857628	1	1	1	1	1	1	1	1	1	-1	1	1	1	1	-1	1	1	1	-1	-1	1	-1	1	1	1	1	1	1	-1	1	1	1	1	1	1	1	1	-1	1	-1	-1	1	1	1	1	1	-1	1
1	11858425	1	-1	1	-1	1	1	1	1	1	-1	1	-1	1	1	1	1	1	1	1	1	1	1	1	1	1	1	1	1	1	1	1	1	1	1	1	-1	1	1	1	1	1	1	-1	1	1	1	1	-1
1	11859275	1	1	1	1	1	1	1	1	1	-1	1	1	1	1	-1	1	1	1	1	1	1	1	1	1	1	-1	-1	-1	1	1	1	1	-1	1	1	1	1	-1	1	-1	-1	1	1	1	1	1	1	1
1	11859556	-1	1	1	1	1	1	1	1	1	-1	1	1	1	1	-1	1	1	1	1	1	1	1	1	1	-1	1	1	-1	1	1	1	1	1	1	1	1	1	-1	1	-1	-1	1	1	1	1	1	1	1
1	11860011	1	1	1	1	1	1	1	1	1	-1	1	1	1	1	-1	1	1	1	1	1	1	1	1	1	1	1	1	-1	1	1	1	1	1	1	1	1	1	-1	1	-1	-1	1	1	1	1	1	1	1
1	11860074	-1	-1	-1	-1	1	-1	-1	-1	1	1	-1	-1	-1	-1	1	-1	-1	-1	-1	-1	-1	-1	-1	1	-1	-1	-1	1	-1	-1	-1	-1	1	1	1	-1	-1	1	-1	1	1	-1	-1	1	-1	-1	-1	-1
1	11861344	1	1	1	-1	1	1	1	1	1	1	1	1	1	1	1	-1	-1	1	1	1	1	1	1	1	1	-1	1	1	1	1	-1	-1	1	1	1	-1	-1	1	1	1	1	1	1	1	1	-1	1	-1
1	11861360	-1	-1	-1	-1	1	-1	-1	-1	1	-1	-1	-1	-1	-1	-1	-1	-1	-1	-1	-1	-1	-1	-1	1	-1	-1	-1	-1	-1	-1	-1	-1	1	1	1	-1	-1	-1	-1	-1	-1	-1	1	1	-1	-1	-1	-1
1	11861899	-1	1	1	1	1	1	-1	-1	1	1	-1	1	1	1	1	1	1	1	-1	-1	1	1	1	1	1	-1	-1	1	-1	-1	1	1	1	1	1	1	1	1	1	1	1	1	1	1	1	1	-1	1
1	11862666	-1	-1	-1	-1	1	-1	-1	-1	-1	-1	-1	-1	-1	-1	-1	-1	-1	-1	-1	-1	-1	-1	-1	1	-1	-1	-1	-1	-1	-1	-1	-1	-1	1	1	-1	-1	-1	-1	-1	-1	1	-1	1	1	-1	-1	-1
1	11862857	1	1	1	-1	1	-1	1	1	-1	-1	1	-1	1	1	-1	-1	-1	-1	1	1	-1	1	1	1	1	1	-1	-1	1	1	-1	1	1	1	1	1	1	1	1	-1	-1	1	-1	1	1	1	-1	1
1	11863711	1	1	-1	1	1	1	-1	-1	1	1	1	1	1	1	1	1	1	-1	-1	1	1	1	1	1	-1	1	1	1	1	1	1	1	1	1	1	1	1	1	1	1	1	1	1	1	1	1	1	1
1	11864021	-1	1	-1	1	1	1	1	-1	-1	1	-1	-1	1	-1	-1	1	1	-1	1	-1	-1	-1	-1	1	-1	1	1	1	-1	1	1	-1	1	1	1	1	-1	1	-1	1	1	1	-1	1	1	-1	-1	1
1	11866657	-1	1	1	1	1	-1	1	1	-1	-1	1	-1	1	-1	-1	1	1	-1	1	-1	-1	-1	-1	1	1	-1	1	-1	-1	-1	1	-1	1	1	1	-1	-1	-1	-1	-1	-1	1	-1	1	1	1	-1	-1
1	11867198	1	-1	-1	1	1	1	-1	-1	-1	1	-1	1	-1	1	-1	1	1	-1	-1	1	1	1	1	1	-1	1	1	1	1	1	1	-1	1	1	1	-1	-1	1	1	1	1	1	1	1	1	-1	1	-1
1	11868083	1	1	-1	1	1	1	-1	-1	1	1	-1	1	-1	1	1	1	1	-1	-1	-1	-1	-1	1	1	-1	1	1	1	-1	1	1	-1	1	1	1	1	1	1	1	1	1	1	1	1	1	-1	-1	1
1	11868127	1	1	-1	1	1	1	-1	-1	1	1	-1	1	-1	1	1	1	1	-1	-1	-1	-1	-1	1	1	-1	1	1	1	-1	1	1	-1	1	1	1	1	1	1	1	1	1	1	1	1	1	-1	-1	1
1	11868408	1	1	-1	1	1	1	-1	-1	1	1	-1	1	-1	1	1	1	1	-1	-1	-1	-1	-1	1	1	-1	1	1	1	-1	1	1	-1	1	1	1	1	1	-1	1	1	1	1	1	1	1	-1	-1	1
1	11868778	-1	-1	-1	1	1	1	-1	-1	1	1	-1	1	-1	-1	-1	1	1	1	-1	-1	-1	-1	1	1	-1	1	-1	1	-1	1	1	-1	1	1	1	-1	-1	-1	1	1	1	1	1	1	1	-1	-1	-1
1	11869157	-1	-1	-1	1	1	1	-1	-1	1	1	-1	1	-1	1	-1	1	1	1	-1	-1	-1	-1	1	1	-1	1	-1	1	-1	1	1	-1	1	1	1	-1	-1	-1	1	1	1	1	1	1	1	-1	-1	-1
1	11869280	-1	-1	-1	1	1	1	-1	-1	1	1	-1	1	-1	1	-1	1	1	1	-1	-1	-1	-1	1	1	-1	-1	-1	1	-1	1	1	-1	1	1	1	-1	-1	-1	1	1	1	1	1	1	1	-1	-1	-1
1	11869420	-1	-1	-1	1	1	1	-1	-1	1	1	-1	1	-1	1	-1	1	1	1	-1	-1	-1	-1	1	1	-1	1	-1	1	-1	1	1	-1	1	1	1	-1	-1	-1	1	1	1	1	1	1	1	-1	-1	-1
1	11869462	-1	-1	-1	1	1	1	-1	-1	1	1	-1	1	-1	1	-1	1	1	1	-1	-1	-1	-1	1	1	-1	1	-1	1	-1	1	1	-1	1	1	1	-1	-1	-1	1	1	1	1	1	1	1	-1	-1	-1
1	11869478	-1	-1	-1	1	1	1	-1	-1	1	1	-1	1	-1	1	-1	1	1	1	-1	-1	-1	-1	1	1	-1	1	-1	1	-1	1	1	-1	1	1	1	-1	-1	-1	1	1	1	1	1	1	1	-1	-1	-1
1	11870272	1	1	-1	1	1	-1	-1	-1	-1	-1	-1	1	-1	1	1	1	1	-1	-1	-1	-1	-1	1	1	-1	1	1	-1	-1	-1	1	-1	-1	1	1	-1	-1	1	1	-1	-1	1	-1	1	1	-1	-1	-1
1	11870500	-1	1	-1	1	1	-1	-1	-1	-1	-1	-1	1	-1	1	-1	1	1	-1	-1	-1	-1	-1	1	1	-1	1	1	-1	-1	-1	1	-1	-1	1	1	-1	-1	1	1	-1	-1	1	-1	1	1	-1	-1	-1
1	11870863	-1	1	-1	1	1	-1	-1	-1	-1	-1	-1	1	-1	1	-1	1	1	-1	-1	-1	-1	-1	1	1	-1	1	1	-1	-1	-1	1	-1	-1	1	1	-1	-1	1	1	-1	-1	1	-1	1	1	-1	-1	-1
1	11871018	-1	1	-1	1	1	-1	-1	-1	-1	-1	-1	1	-1	1	-1	1	1	-1	-1	-1	-1	-1	1	1	-1	1	1	-1	-1	-1	1	-1	-1	1	1	-1	-1	1	1	-1	-1	1	-1	1	1	-1	-1	-1
1	11871247	-1	1	-1	1	1	-1	-1	-1	-1	-1	1	1	1	1	-1	1	1	-1	1	1	1	1	1	1	-1	1	1	-1	1	1	1	-1	-1	1	1	-1	-1	1	1	-1	-1	1	1	1	1	-1	1	-1
1	11871262	1	1	1	1	1	1	1	1	1	1	1	-1	1	-1	1	1	1	1	1	1	1	1	-1	1	1	1	1	1	1	-1	1	1	1	1	1	1	1	1	-1	1	1	1	-1	1	1	1	1	1
1	11871377	1	1	1	1	1	-1	1	1	-1	1	1	1	1	1	1	1	1	-1	1	1	1	1	1	1	1	1	1	-1	1	-1	1	1	-1	1	1	1	1	1	1	1	-1	1	-1	1	1	1	1	1
1	11871548	1	-1	1	1	1	1	1	1	1	1	-1	-1	-1	-1	1	1	1	1	-1	-1	-1	-1	-1	1	1	1	-1	1	-1	1	1	1	1	1	1	1	1	-1	-1	1	1	1	1	1	1	1	-1	1
1	11871637	-1	1	-1	1	1	-1	-1	-1	-1	-1	1	1	1	1	-1	1	1	-1	1	1	1	1	1	1	-1	1	1	-1	1	-1	1	-1	-1	1	1	-1	-1	1	1	-1	-1	1	-1	1	1	-1	1	-1
1	11871927	-1	1	-1	1	1	-1	-1	-1	-1	-1	1	1	1	1	-1	1	1	-1	1	1	1	1	1	1	-1	1	1	-1	1	-1	1	-1	-1	1	1	-1	-1	1	1	-1	-1	1	-1	1	1	-1	1	-1
1	11872103	-1	1	-1	1	1	-1	-1	-1	-1	-1	-1	1	1	1	-1	1	1	-1	-1	-1	-1	-1	1	1	-1	1	1	-1	-1	-1	1	-1	-1	1	1	-1	-1	1	1	-1	-1	1	-1	1	1	-1	-1	-1
1	11872121	-1	1	-1	1	1	-1	-1	-1	-1	-1	-1	1	1	1	-1	1	1	-1	-1	-1	-1	-1	1	1	-1	1	1	-1	-1	-1	1	-1	-1	1	1	-1	-1	1	1	-1	-1	1	-1	1	1	-1	-1	-1
1	11872403	-1	-1	-1	1	1	-1	-1	-1	-1	-1	-1	-1	-1	-1	-1	1	1	-1	-1	-1	-1	-1	-1	1	-1	-1	-1	-1	-1	-1	1	-1	-1	1	1	-1	-1	-1	-1	-1	-1	1	-1	1	1	-1	-1	-1
1	11873254	1	1	-1	1	1	-1	-1	-1	1	1	1	1	1	1	-1	1	1	1	1	1	1	1	1	1	-1	1	1	1	1	-1	1	-1	-1	1	1	-1	-1	1	1	1	1	1	-1	1	1	-1	1	-1
1	11874569	1	-1	-1	1	1	-1	-1	-1	-1	-1	-1	-1	-1	-1	-1	1	1	-1	-1	-1	-1	-1	-1	1	-1	-1	-1	-1	-1	-1	1	-1	-1	1	1	-1	-1	-1	-1	-1	-1	1	-1	1	1	-1	-1	-1
1	11875568	1	1	1	1	1	1	1	1	-1	1	-1	1	1	1	1	1	1	1	-1	-1	-1	-1	1	1	1	-1	1	1	-1	1	1	1	-1	1	1	1	1	1	1	1	1	1	1	1	1	1	-1	1
1	11875596	1	1	1	1	1	1	1	1	-1	1	-1	1	1	1	1	1	1	1	-1	-1	-1	-1	1	1	1	-1	1	1	-1	1	1	1	-1	1	1	1	1	1	1	1	1	1	1	1	1	1	-1	1
1	11875799	1	1	-1	1	1	-1	-1	-1	-1	1	-1	-1	1	-1	1	1	1	-1	-1	-1	-1	-1	-1	1	-1	-1	-1	1	-1	1	1	-1	-1	1	1	-1	-1	-1	-1	1	1	1	-1	1	1	-1	-1	-1
1	11875979	1	1	-1	1	1	-1	-1	-1	1	1	1	-1	1	-1	1	1	1	-1	1	1	1	1	-1	1	-1	1	-1	1	1	1	1	-1	1	1	1	-1	-1	-1	-1	1	1	1	-1	1	1	-1	1	-1
1	11875993	1	1	-1	1	1	-1	-1	-1	1	1	1	-1	1	-1	1	1	1	-1	1	1	1	1	-1	1	-1	1	-1	1	1	1	1	-1	1	1	1	-1	-1	-1	-1	1	1	1	-1	1	1	-1	1	-1
1	11877047	1	-1	1	1	1	-1	1	1	1	-1	1	-1	-1	1	-1	1	1	1	1	-1	1	-1	-1	1	1	-1	1	-1	-1	1	1	1	1	1	1	1	-1	-1	-1	-1	-1	1	-1	1	1	-1	-1	1
1	11877484	-1	1	1	1	1	-1	1	1	1	-1	1	1	1	1	1	1	1	1	1	1	1	1	-1	1	-1	1	1	-1	1	1	1	-1	1	1	1	1	-1	1	-1	-1	-1	1	-1	1	1	-1	1	1
1	11877539	1	1	1	1	1	1	1	1	1	1	1	1	1	1	-1	1	1	1	1	-1	-1	-1	1	1	1	1	1	1	-1	1	1	1	1	1	1	1	1	-1	1	1	1	1	1	1	1	1	-1	1
1	11877765	-1	-1	-1	1	1	-1	-1	-1	-1	-1	-1	1	-1	-1	-1	1	1	-1	-1	-1	-1	-1	-1	1	-1	1	-1	-1	-1	-1	1	-1	1	1	1	-1	1	-1	-1	-1	-1	1	-1	1	1	-1	-1	-1
1	11878617	-1	-1	-1	1	1	-1	-1	-1	1	-1	-1	-1	-1	-1	-1	1	1	-1	-1	-1	-1	-1	-1	1	-1	1	-1	-1	-1	-1	1	-1	-1	1	1	-1	-1	-1	-1	-1	-1	1	-1	1	1	-1	-1	-1
1	11879428	-1	1	-1	1	1	-1	1	1	-1	-1	-1	-1	-1	-1	-1	1	1	1	-1	1	-1	-1	-1	1	-1	1	-1	-1	-1	-1	1	-1	1	1	1	-1	-1	1	-1	-1	-1	1	-1	1	1	-1	-1	-1
1	11879695	1	-1	-1	1	1	-1	-1	1	1	1	-1	-1	-1	-1	-1	1	1	1	1	-1	-1	1	-1	1	-1	-1	-1	-1	1	1	1	1	1	1	1	1	-1	1	-1	1	-1	1	-1	1	1	-1	-1	1
1	11879759	-1	-1	-1	1	1	-1	-1	-1	-1	-1	-1	-1	-1	-1	-1	1	1	1	-1	-1	-1	-1	-1	1	-1	-1	-1	-1	-1	-1	1	-1	-1	1	1	-1	-1	-1	-1	-1	-1	1	-1	1	1	-1	1	-1
1	11880138	1	-1	-1	1	1	-1	-1	-1	-1	-1	-1	-1	-1	-1	-1	1	1	-1	-1	-1	-1	-1	-1	1	-1	-1	-1	-1	-1	-1	1	1	-1	1	1	-1	-1	-1	-1	-1	1	1	-1	1	1	-1	1	-1
1	11880203	-1	-1	-1	1	1	1	-1	-1	1	-1	-1	1	-1	1	-1	1	1	-1	-1	-1	-1	-1	1	1	1	1	-1	-1	-1	-1	1	1	-1	1	1	-1	1	-1	1	-1	-1	1	1	1	1	1	-1	-1
1	11880731	1	-1	-1	1	1	-1	1	-1	-1	-1	1	-1	1	-1	1	1	1	1	1	-1	1	1	-1	1	-1	-1	1	1	1	-1	1	-1	1	1	1	1	-1	1	-1	1	1	1	-1	1	1	-1	-1	1
1	11881259	-1	-1	-1	1	1	1	-1	-1	1	-1	-1	1	-1	1	-1	1	1	-1	-1	-1	-1	-1	1	1	1	1	-1	-1	-1	-1	1	1	-1	1	1	-1	1	-1	1	-1	-1	1	1	1	1	1	-1	-1
1	11881296	1	1	-1	1	1	-1	-1	-1	-1	-1	-1	-1	-1	-1	-1	1	1	-1	1	-1	1	-1	-1	1	-1	-1	1	-1	-1	-1	1	-1	1	1	1	-1	-1	-1	-1	-1	1	1	-1	1	1	1	-1	-1
1	11881446	-1	-1	-1	1	1	-1	-1	-1	1	-1	-1	1	-1	1	-1	1	1	-1	-1	-1	-1	-1	1	1	1	1	-1	-1	-1	-1	1	1	-1	1	1	-1	1	-1	1	-1	-1	1	1	1	1	1	-1	-1
1	11881843	-1	1	-1	1	1	1	-1	-1	1	1	-1	1	1	-1	1	1	1	1	1	1	1	1	1	1	1	1	1	1	1	-1	1	1	-1	1	1	1	1	1	1	1	1	1	1	1	1	1	1	1
1	11882096	-1	-1	-1	1	1	1	-1	-1	1	-1	-1	-1	-1	-1	-1	1	1	-1	-1	-1	-1	-1	-1	1	-1	1	-1	-1	-1	-1	1	1	-1	1	1	-1	1	-1	-1	-1	-1	1	1	1	1	1	-1	-1
1	11882269	-1	-1	-1	1	1	1	-1	-1	1	-1	-1	-1	-1	-1	-1	1	1	-1	-1	-1	-1	-1	-1	1	-1	1	-1	-1	-1	-1	1	1	-1	1	1	-1	1	-1	-1	-1	-1	1	1	1	1	1	-1	-1
1	11882671	-1	-1	-1	1	1	-1	-1	-1	-1	-1	-1	-1	-1	-1	-1	1	1	-1	-1	-1	-1	-1	-1	1	-1	1	-1	-1	-1	-1	1	-1	-1	1	1	-1	-1	-1	-1	-1	-1	1	-1	1	1	-1	-1	-1
1	11883013	1	1	1	1	1	1	1	1	1	1	1	1	1	1	1	1	1	1	-1	1	1	1	1	1	1	1	1	1	1	1	1	1	1	1	1	-1	1	1	1	1	1	1	1	1	1	1	1	-1
1	11883207	1	-1	1	1	1	1	1	1	1	-1	1	1	-1	1	1	1	1	-1	-1	-1	-1	-1	1	1	1	1	-1	-1	-1	1	1	1	1	1	1	-1	1	-1	1	-1	-1	1	1	1	1	1	-1	-1
1	11883907	1	1	-1	1	1	1	-1	-1	1	1	-1	1	1	1	1	1	1	1	1	1	1	1	1	1	1	1	1	1	1	1	1	1	-1	1	1	1	1	1	1	1	1	1	1	1	1	1	1	1
1	11883964	-1	1	-1	1	1	1	-1	-1	1	1	-1	-1	1	-1	1	1	1	1	1	1	1	1	-1	1	-1	1	1	1	1	-1	1	1	-1	1	1	1	1	1	-1	1	1	1	1	1	1	1	1	1
1	11884196	1	1	1	1	1	1	1	1	1	1	1	1	1	1	1	1	1	1	-1	1	1	1	1	1	1	1	1	1	1	1	1	1	1	1	1	-1	1	1	1	1	1	1	1	1	1	1	1	-1
1	11884576	-1	1	-1	1	1	1	-1	-1	1	1	-1	-1	1	-1	1	1	1	1	1	1	1	1	-1	1	-1	1	1	1	1	-1	1	1	-1	1	1	1	1	1	-1	1	1	1	1	1	1	1	1	1
1	11885078	-1	-1	-1	1	1	-1	-1	-1	-1	-1	-1	-1	-1	-1	-1	1	1	-1	-1	-1	-1	-1	-1	1	-1	-1	-1	-1	-1	-1	1	-1	-1	1	1	-1	-1	-1	-1	-1	-1	1	-1	1	1	-1	-1	-1
1	11885225	-1	-1	-1	1	1	-1	-1	-1	-1	-1	-1	-1	-1	-1	-1	1	1	-1	-1	-1	-1	-1	-1	1	-1	-1	-1	-1	-1	-1	1	-1	-1	1	1	-1	-1	-1	-1	-1	-1	1	-1	1	1	-1	-1	-1
1	11885956	1	-1	1	1	1	1	1	1	1	-1	1	1	-1	1	-1	1	1	-1	-1	-1	-1	-1	1	1	1	1	-1	-1	-1	1	1	1	1	1	1	-1	1	-1	1	-1	-1	1	-1	1	1	1	-1	-1
1	11886076	-1	-1	-1	1	1	-1	-1	-1	-1	-1	-1	-1	-1	-1	-1	1	1	-1	-1	-1	-1	-1	-1	1	-1	-1	-1	-1	-1	1	1	-1	-1	1	1	-1	-1	-1	-1	-1	-1	1	-1	1	1	-1	-1	-1
1	11886206	-1	1	-1	1	1	1	-1	-1	1	1	-1	1	1	1	1	1	1	1	1	1	1	1	1	1	-1	1	1	1	1	-1	1	1	-1	1	1	1	1	1	1	1	1	1	1	1	1	-1	1	1
1	11886453	1	1	1	1	1	-1	1	1	1	1	1	-1	1	-1	1	1	1	1	1	1	1	1	-1	1	1	-1	1	1	1	1	1	-1	1	1	1	1	-1	1	-1	1	1	1	1	1	1	1	1	1
1	11886921	-1	-1	-1	1	1	-1	-1	-1	-1	-1	-1	-1	-1	-1	-1	1	1	-1	1	-1	-1	-1	-1	1	-1	-1	-1	-1	-1	-1	1	-1	-1	1	1	1	-1	-1	-1	-1	-1	1	-1	1	1	-1	-1	1
1	11902658	1	1	1	1	1	1	1	1	1	1	1	1	1	1	1	1	1	-1	1	1	1	1	1	1	1	1	-1	1	1	-1	1	1	1	1	1	1	1	1	1	1	1	1	1	1	1	1	1	1
1	11902778	-1	-1	-1	1	1	-1	-1	-1	-1	-1	-1	-1	-1	-1	-1	1	1	-1	-1	-1	-1	-1	-1	1	-1	-1	-1	-1	-1	-1	1	-1	-1	1	1	-1	-1	-1	-1	-1	-1	1	-1	1	1	1	-1	-1
1	11902991	-1	-1	-1	1	1	-1	-1	-1	-1	-1	-1	-1	-1	-1	-1	1	1	-1	-1	-1	-1	-1	-1	1	-1	-1	-1	-1	-1	-1	1	-1	-1	1	1	-1	-1	-1	-1	-1	-1	1	-1	1	1	-1	-1	-1
1	11903056	-1	-1	-1	1	1	-1	-1	-1	-1	-1	-1	-1	-1	-1	-1	1	1	-1	-1	-1	-1	-1	-1	1	-1	-1	-1	-1	-1	-1	1	-1	-1	1	1	-1	-1	-1	-1	-1	-1	1	-1	1	1	1	-1	-1
1	11903582	1	1	1	-1	1	1	1	1	1	1	1	1	1	1	1	1	1	-1	1	1	1	1	1	1	1	1	-1	1	1	-1	1	1	1	1	1	1	1	1	1	1	1	1	1	1	1	1	1	1
1	11903828	1	1	1	1	1	1	1	1	1	1	1	1	1	1	1	1	1	1	1	1	-1	1	1	1	1	-1	1	1	1	1	1	1	1	1	1	-1	1	1	1	1	1	1	1	1	1	1	1	-1
1	11904086	1	1	1	1	1	1	1	1	1	-1	1	1	1	1	1	1	1	1	1	1	1	1	1	1	1	1	1	1	1	-1	1	1	1	1	1	1	1	1	1	1	1	1	-1	1	1	1	1	1
1	11904473	-1	1	1	1	1	1	1	1	1	1	1	1	1	1	1	1	1	1	-1	1	1	1	1	1	1	-1	1	1	1	1	1	1	-1	1	1	-1	1	1	1	1	1	1	1	1	1	1	1	-1
1	11904561	-1	1	1	1	1	1	1	1	1	1	1	1	1	-1	1	1	1	1	-1	1	1	1	1	1	1	-1	1	1	1	1	1	1	-1	1	1	-1	1	1	1	1	1	1	1	1	1	1	1	-1
1	11904738	1	1	1	1	1	1	1	1	1	1	1	1	1	-1	1	1	1	-1	-1	1	1	1	1	1	1	-1	-1	1	1	-1	1	1	1	1	1	-1	1	1	1	1	1	1	1	1	1	1	1	-1
1	11904933	-1	-1	-1	1	1	-1	-1	-1	-1	-1	-1	-1	-1	-1	-1	1	1	-1	1	-1	-1	-1	-1	1	-1	1	-1	-1	-1	-1	1	-1	-1	1	1	-1	-1	-1	-1	-1	-1	1	-1	1	1	-1	-1	-1
1	11905140	1	1	1	1	1	1	1	1	1	1	1	1	1	-1	1	1	1	-1	1	1	1	1	1	1	1	-1	-1	1	1	-1	1	1	1	1	1	1	1	1	1	1	1	1	1	1	1	1	1	1
1	11906747	1	-1	-1	1	1	-1	-1	-1	-1	-1	-1	1	-1	-1	1	1	1	1	-1	-1	-1	1	1	1	-1	-1	1	-1	-1	1	1	-1	1	1	1	-1	-1	-1	1	-1	-1	1	1	1	1	-1	-1	-1
1	11907479	1	1	1	1	1	-1	1	1	1	-1	1	1	1	1	1	1	1	1	-1	-1	-1	-1	1	1	1	1	1	1	-1	1	1	-1	1	1	1	-1	1	1	1	1	1	1	-1	1	1	-1	-1	-1
1	11908232	1	-1	1	1	1	1	1	1	1	1	1	1	1	-1	1	1	1	1	-1	-1	1	1	1	1	1	1	-1	1	-1	1	1	1	1	1	1	1	1	-1	1	1	1	1	1	1	1	1	-1	1
1	11908433	1	1	1	1	1	1	1	1	1	1	-1	1	1	1	1	1	1	-1	1	1	1	1	1	1	1	1	-1	-1	1	1	1	1	1	1	1	-1	1	1	1	1	1	1	1	1	1	1	1	-1
1	11908787	-1	1	1	1	1	1	1	1	1	1	1	-1	-1	1	-1	1	1	1	-1	1	1	1	-1	1	-1	1	1	1	1	1	1	1	1	1	1	1	-1	1	-1	1	1	1	1	1	1	1	1	1
1	11909359	-1	-1	-1	1	1	-1	-1	-1	-1	-1	-1	-1	-1	-1	-1	1	1	-1	-1	-1	-1	-1	-1	1	-1	-1	-1	-1	1	-1	1	-1	-1	1	1	-1	-1	-1	-1	-1	-1	1	1	1	1	-1	-1	-1
1	11909426	-1	-1	-1	1	1	-1	-1	-1	-1	-1	-1	-1	-1	-1	-1	1	1	-1	1	-1	-1	-1	-1	1	1	1	-1	-1	-1	-1	1	-1	-1	1	1	-1	-1	-1	-1	-1	-1	1	1	1	1	1	-1	-1
1	11909441	-1	-1	-1	1	1	-1	-1	-1	-1	-1	-1	-1	-1	-1	-1	1	1	-1	1	-1	-1	-1	-1	1	1	1	-1	-1	-1	-1	1	-1	-1	1	1	-1	-1	-1	-1	-1	-1	1	1	1	1	1	-1	-1
1	11909678	-1	-1	-1	-1	-1	-1	-1	-1	-1	-1	-1	1	1	-1	1	-1	-1	-1	-1	-1	1	-1	1	1	-1	-1	-1	-1	1	-1	-1	-1	-1	1	1	-1	-1	-1	1	-1	-1	1	-1	1	1	-1	-1	-1
1	11910217	-1	-1	-1	1	-1	-1	-1	-1	-1	-1	-1	-1	-1	-1	-1	1	1	-1	-1	-1	-1	-1	-1	1	-1	-1	-1	-1	-1	-1	1	-1	-1	1	1	-1	-1	-1	-1	-1	-1	1	-1	1	1	-1	-1	-1
1	11910418	1	1	-1	1	-1	-1	1	-1	1	-1	-1	-1	1	1	-1	1	1	-1	1	-1	1	-1	-1	1	-1	-1	-1	-1	-1	1	1	1	1	1	1	-1	-1	1	-1	1	1	1	-1	1	1	-1	-1	-1
1	11910498	1	1	-1	1	1	1	-1	-1	1	1	1	-1	-1	-1	-1	1	1	-1	1	1	-1	1	-1	1	1	1	-1	1	1	1	1	1	1	1	1	-1	-1	-1	-1	1	1	1	1	1	1	1	1	-1
1	11911886	1	1	-1	1	1	1	-1	-1	1	1	1	-1	-1	-1	-1	1	1	1	1	1	-1	1	-1	1	1	1	1	1	1	1	1	1	1	1	1	-1	-1	-1	-1	1	1	1	1	1	1	1	1	-1
1	11912167	1	1	-1	1	-1	1	-1	-1	1	1	1	-1	-1	-1	-1	1	1	-1	1	1	-1	1	-1	1	1	1	-1	1	1	1	1	1	1	1	1	-1	1	-1	-1	1	1	1	1	1	1	1	1	-1
1	11912311	1	1	1	1	-1	1	1	1	1	-1	-1	-1	-1	-1	-1	1	1	-1	1	1	-1	1	-1	1	1	1	-1	-1	1	1	1	1	1	1	1	-1	1	-1	-1	1	1	1	1	1	1	-1	-1	-1
1	11912386	1	1	1	1	-1	1	1	1	1	1	1	-1	-1	-1	-1	1	1	-1	1	1	-1	1	-1	1	1	1	-1	1	1	1	1	1	1	1	1	-1	1	-1	-1	1	1	1	1	1	1	1	1	-1
1	11912640	1	1	1	1	1	1	1	1	1	1	1	1	1	1	-1	1	1	1	1	1	1	1	1	1	1	1	1	1	1	1	1	1	1	1	1	-1	1	1	1	1	1	1	1	1	1	1	1	-1
1	11912720	1	1	1	1	1	1	1	1	1	-1	-1	1	-1	1	-1	1	1	-1	-1	1	1	1	1	1	1	1	1	-1	1	1	1	-1	1	1	1	1	1	1	1	1	1	1	1	1	1	-1	1	1
1	11912768	1	1	1	1	1	1	1	1	1	1	1	-1	-1	-1	-1	1	1	-1	1	1	-1	1	-1	1	1	1	-1	1	1	1	1	1	1	1	1	-1	1	-1	-1	1	1	1	1	1	1	1	1	-1
1	11913472	1	1	1	1	1	1	1	1	1	1	1	-1	-1	-1	-1	1	1	-1	1	1	-1	1	-1	1	1	1	-1	1	1	1	1	1	1	1	1	-1	1	-1	-1	1	1	1	1	1	1	1	1	-1
1	11913508	1	1	-1	1	1	1	-1	-1	1	1	1	1	1	1	1	1	1	1	1	1	1	-1	1	1	-1	1	1	1	1	1	1	1	-1	1	1	1	1	1	1	1	1	1	-1	1	1	1	1	1
1	11913540	1	1	1	1	1	1	1	1	1	1	1	-1	-1	-1	-1	1	1	1	1	1	-1	1	-1	1	1	1	1	1	1	1	1	1	1	1	1	-1	1	-1	-1	1	1	1	1	1	1	1	1	-1
1	11913906	1	1	1	1	-1	1	1	1	1	1	1	-1	-1	-1	-1	1	1	-1	1	1	-1	1	-1	1	1	1	-1	1	1	1	1	1	1	1	1	-1	1	-1	-1	1	1	1	1	1	1	1	1	-1
1	11914084	1	1	1	1	-1	1	1	1	1	1	1	1	1	1	1	1	1	-1	1	1	1	1	1	1	1	1	-1	1	1	1	1	1	1	1	1	1	1	1	1	1	1	1	1	1	1	1	1	1
1	11914091	1	1	-1	1	1	1	-1	-1	1	1	1	1	1	1	1	1	1	1	1	1	1	-1	1	1	-1	1	1	1	1	1	1	1	-1	1	1	1	1	1	1	1	1	1	1	1	1	1	1	1
1	11914389	-1	-1	-1	-1	-1	-1	-1	-1	-1	-1	-1	-1	-1	-1	-1	-1	-1	-1	-1	-1	-1	-1	-1	1	-1	-1	-1	-1	-1	-1	-1	-1	-1	1	1	-1	-1	-1	-1	-1	-1	-1	-1	-1	-1	-1	-1	-1
1	11914441	1	1	1	1	1	1	1	1	1	1	1	-1	-1	1	1	1	1	1	1	1	-1	1	-1	1	1	1	1	1	1	1	1	1	1	1	1	1	1	-1	-1	1	1	1	-1	1	1	-1	1	1
1	11914495	1	1	1	1	1	1	1	1	1	1	1	-1	-1	-1	-1	1	1	1	1	1	-1	1	-1	1	1	-1	1	1	1	1	1	1	1	1	1	-1	1	-1	-1	1	1	1	1	1	1	-1	1	-1
1	11914642	1	1	-1	1	1	1	-1	-1	1	1	1	1	1	1	1	1	1	1	1	1	1	-1	1	1	-1	1	1	1	1	1	1	1	1	1	1	1	1	1	1	1	1	1	-1	1	1	1	1	1
1	11914892	1	1	1	1	1	1	1	1	1	1	1	-1	-1	-1	1	1	1	1	1	-1	-1	1	-1	1	1	1	-1	-1	-1	1	1	1	1	1	1	1	-1	-1	-1	1	1	1	1	1	1	-1	-1	1
1	11915112	1	1	-1	1	1	-1	-1	-1	1	-1	1	1	1	1	1	1	1	-1	1	-1	1	-1	1	1	-1	-1	1	-1	1	1	1	1	1	1	1	1	1	1	1	1	1	1	-1	1	1	1	-1	1
1	11915979	1	1	1	1	1	-1	1	1	1	-1	-1	1	1	1	1	1	1	1	1	-1	1	1	1	1	1	1	-1	1	-1	-1	1	1	1	1	1	-1	-1	1	1	1	1	1	1	1	1	1	-1	-1
1	11916369	1	1	1	1	1	1	1	1	1	1	-1	1	1	1	1	1	1	1	1	-1	1	1	1	1	1	1	-1	1	1	-1	1	1	1	1	1	-1	-1	1	1	1	1	1	1	1	1	1	-1	-1
1	11916603	-1	-1	1	1	-1	-1	1	1	1	-1	1	1	-1	1	1	1	1	1	-1	-1	-1	1	1	1	1	1	-1	1	-1	-1	1	1	-1	1	1	1	1	-1	1	1	1	1	1	1	1	1	-1	-1
1	11917163	-1	-1	-1	1	-1	-1	-1	-1	-1	1	-1	-1	1	-1	-1	1	1	-1	-1	-1	1	-1	-1	1	-1	-1	1	1	-1	1	1	-1	-1	1	1	-1	-1	1	-1	1	1	1	-1	1	1	-1	1	-1
1	11917626	-1	-1	-1	1	1	1	-1	-1	1	1	-1	1	1	1	-1	1	1	1	1	1	1	-1	1	1	-1	1	1	-1	1	1	1	1	1	1	1	1	1	1	1	1	1	1	-1	1	1	1	1	1
1	11917643	-1	-1	-1	1	1	-1	-1	-1	-1	-1	1	-1	1	-1	-1	1	1	-1	1	-1	1	-1	-1	1	-1	-1	-1	1	-1	1	1	-1	1	1	1	-1	-1	1	-1	-1	-1	1	-1	1	1	-1	-1	-1
1	11917828	-1	-1	-1	1	1	-1	-1	-1	1	1	-1	-1	1	1	-1	1	1	1	1	-1	1	-1	-1	1	-1	-1	-1	-1	1	-1	1	1	1	1	1	-1	-1	1	-1	-1	-1	1	-1	1	1	-1	1	-1
1	11917893	-1	-1	-1	1	1	-1	-1	-1	1	1	-1	1	1	1	1	1	1	-1	1	-1	1	-1	1	1	-1	1	-1	-1	-1	1	1	1	1	1	1	1	1	1	1	1	1	1	-1	1	1	1	-1	1
1	11918166	-1	-1	-1	1	1	1	-1	-1	1	1	1	1	1	1	1	1	1	1	1	-1	1	-1	1	1	-1	1	1	1	-1	1	1	1	1	1	1	1	1	1	1	1	1	1	-1	1	1	-1	1	1
1	11918510	1	1	1	1	1	-1	1	1	1	1	-1	1	1	1	1	1	1	-1	1	1	1	1	1	1	1	1	-1	1	-1	1	1	1	1	1	1	-1	-1	1	1	1	1	1	1	1	1	1	-1	-1
1	11918616	1	1	-1	1	1	1	-1	-1	1	-1	-1	1	-1	-1	1	1	1	-1	1	1	-1	-1	1	1	1	1	-1	-1	1	1	1	1	1	1	1	1	1	-1	1	1	1	1	1	1	1	1	-1	1
1	11918851	-1	-1	1	1	1	-1	1	1	1	1	-1	1	1	1	1	1	1	-1	1	1	1	1	1	1	1	1	-1	1	-1	-1	1	1	1	1	1	1	1	1	1	-1	-1	1	-1	1	1	1	-1	1
1	11918997	1	1	1	1	-1	1	1	1	1	-1	1	1	1	1	1	1	1	1	-1	1	1	1	1	1	-1	1	1	-1	1	1	1	1	-1	1	1	1	1	1	1	1	1	1	1	1	1	1	1	1
1	11919054	1	1	-1	1	-1	-1	-1	-1	-1	1	1	-1	-1	-1	-1	1	1	-1	-1	-1	-1	-1	-1	1	-1	-1	-1	-1	-1	-1	1	-1	-1	1	1	-1	-1	-1	-1	1	1	1	1	1	1	-1	-1	-1
1	11919445	-1	-1	-1	-1	-1	1	-1	-1	-1	1	-1	-1	-1	-1	-1	-1	-1	-1	-1	-1	-1	-1	-1	1	-1	-1	1	-1	1	1	-1	-1	-1	1	1	-1	-1	-1	-1	1	1	-1	-1	1	-1	1	-1	-1
1	11919720	1	1	-1	1	1	-1	-1	-1	1	-1	-1	1	-1	1	1	1	1	-1	1	-1	-1	1	1	1	1	1	-1	1	-1	-1	1	1	1	1	1	1	1	-1	1	1	1	1	1	1	1	1	-1	1
1	11919917	1	1	1	1	-1	-1	1	1	-1	-1	-1	-1	1	-1	-1	1	1	-1	-1	-1	1	1	-1	1	-1	1	-1	1	1	1	1	-1	-1	1	1	-1	-1	1	-1	1	1	1	1	1	1	-1	-1	-1
1	11920113	1	1	1	1	1	-1	1	1	1	-1	-1	1	1	1	1	1	1	-1	1	-1	1	1	1	1	1	1	-1	-1	-1	-1	1	1	1	1	1	1	1	1	1	1	1	1	1	1	1	1	-1	1
1	11920149	1	1	1	1	1	-1	1	1	1	-1	-1	1	1	1	1	1	1	-1	1	-1	1	1	1	1	1	1	-1	-1	-1	-1	1	1	1	1	1	1	1	1	1	1	1	1	1	1	1	1	-1	1
1	11920557	1	1	-1	1	-1	-1	-1	-1	-1	-1	-1	-1	-1	-1	-1	1	1	-1	-1	-1	-1	-1	-1	1	-1	-1	-1	-1	-1	-1	1	-1	-1	1	1	-1	-1	-1	-1	-1	-1	1	1	-1	1	-1	-1	-1
1	11920860	1	1	1	1	1	1	1	1	-1	1	1	1	1	1	1	1	1	-1	1	-1	1	1	1	1	1	1	1	1	-1	1	1	1	1	1	1	1	1	1	1	1	1	1	1	1	1	1	1	1
1	11920892	1	1	1	1	1	1	1	1	1	-1	-1	-1	1	-1	1	1	1	1	-1	1	1	-1	-1	1	-1	1	-1	1	1	1	1	-1	1	1	1	-1	-1	1	-1	1	1	1	1	1	1	-1	-1	-1
1	11921263	-1	-1	-1	-1	-1	-1	-1	-1	-1	-1	-1	-1	-1	-1	-1	-1	-1	-1	-1	-1	-1	-1	-1	1	-1	-1	-1	-1	-1	-1	-1	-1	-1	1	1	-1	-1	-1	-1	-1	-1	-1	-1	-1	-1	-1	-1	-1
1	11921547	1	1	1	1	1	-1	1	1	-1	1	1	-1	1	-1	1	1	1	-1	1	-1	1	1	-1	1	1	1	-1	-1	-1	1	1	-1	1	1	1	1	1	1	-1	1	1	1	1	1	1	-1	1	1
1	11921561	1	1	-1	1	1	1	-1	-1	1	-1	-1	1	1	1	1	1	1	1	-1	1	1	-1	1	1	-1	-1	1	1	1	1	1	1	1	1	1	-1	-1	1	1	1	1	1	1	1	1	1	-1	-1
1	11922252	1	-1	-1	1	1	1	-1	-1	1	-1	-1	1	1	1	1	1	1	1	1	1	1	-1	1	1	1	-1	1	1	1	1	1	-1	1	1	1	-1	-1	1	1	1	1	1	1	1	1	1	-1	-1
1	11922398	1	1	1	1	1	1	1	1	1	1	1	1	1	1	1	1	1	1	1	1	1	-1	1	1	1	-1	1	1	1	1	1	1	1	1	1	-1	-1	1	1	1	-1	1	1	1	1	1	1	-1
1	11922599	1	1	-1	1	1	-1	-1	-1	-1	-1	-1	-1	1	-1	1	1	1	1	-1	-1	1	-1	-1	1	-1	-1	-1	-1	-1	1	1	-1	1	1	1	-1	-1	1	-1	-1	-1	1	1	1	1	-1	-1	-1
1	11922680	1	1	-1	1	1	-1	-1	-1	1	-1	-1	-1	1	1	1	1	1	1	-1	-1	1	1	-1	1	-1	1	-1	1	-1	1	1	-1	1	1	1	1	1	1	-1	-1	-1	1	1	1	1	1	-1	1
1	11922744	1	1	-1	-1	1	-1	-1	-1	-1	-1	-1	-1	1	-1	1	1	1	1	-1	-1	1	-1	-1	1	-1	-1	-1	-1	-1	1	1	-1	1	1	1	-1	-1	1	-1	-1	-1	1	1	-1	1	-1	-1	-1
1	11923211	1	1	-1	1	1	1	-1	-1	1	1	1	-1	1	1	1	1	1	1	-1	1	1	-1	-1	1	-1	1	-1	1	1	1	1	1	1	1	1	1	1	1	-1	-1	-1	1	1	1	1	1	1	1
1	11923262	1	1	-1	1	1	1	-1	-1	1	1	1	-1	1	1	1	1	1	1	-1	1	1	-1	-1	1	-1	1	-1	1	1	1	1	1	1	1	1	1	1	1	-1	-1	-1	1	1	1	1	1	1	1
1	11923424	1	1	-1	1	1	1	-1	-1	1	1	1	-1	1	1	1	1	1	1	-1	1	1	-1	-1	1	-1	1	-1	1	1	1	1	1	1	1	1	1	1	1	-1	-1	-1	1	1	1	1	1	1	1
1	11924396	1	1	1	1	-1	1	1	1	1	1	1	-1	-1	-1	1	1	1	1	1	1	-1	1	-1	1	1	-1	1	1	1	1	1	1	-1	1	1	-1	-1	-1	-1	1	1	1	1	1	1	-1	1	-1
1	11925182	-1	-1	-1	-1	-1	-1	-1	-1	-1	-1	-1	-1	-1	-1	-1	-1	-1	-1	-1	-1	-1	-1	-1	1	-1	-1	-1	-1	-1	-1	-1	-1	-1	1	1	-1	-1	-1	-1	-1	-1	-1	-1	-1	-1	-1	-1	-1
1	11925247	1	1	1	1	1	1	1	1	1	1	1	-1	-1	-1	1	1	1	1	1	1	-1	1	-1	1	1	-1	1	1	1	1	1	1	-1	1	1	-1	-1	-1	-1	1	1	1	1	1	1	-1	1	-1
1	11925428	-1	1	1	1	1	1	1	1	1	1	1	-1	-1	-1	1	1	1	1	1	1	-1	-1	-1	1	1	-1	1	1	1	1	1	1	-1	1	1	-1	1	-1	-1	1	1	1	1	1	1	1	1	-1
1	11925940	1	1	1	1	1	1	1	1	1	1	1	-1	-1	-1	1	1	1	1	1	1	-1	1	-1	1	1	-1	1	1	1	1	1	1	-1	1	1	-1	-1	-1	-1	1	1	1	1	1	1	-1	1	-1
1	11926053	1	1	1	1	1	1	1	1	1	1	1	-1	-1	-1	1	1	1	1	1	1	-1	1	-1	1	1	-1	1	1	1	1	1	1	-1	1	1	-1	-1	-1	-1	1	1	1	1	1	1	-1	1	-1
1	11926082	1	1	1	1	1	1	1	1	1	1	1	-1	-1	-1	1	1	1	1	1	1	-1	1	-1	1	1	-1	1	1	1	1	1	1	-1	1	1	-1	-1	-1	-1	1	1	1	1	1	1	-1	1	-1
1	11926251	-1	-1	1	1	-1	-1	1	1	-1	1	1	1	1	1	-1	1	1	1	-1	-1	1	-1	1	1	1	1	-1	1	1	1	1	-1	1	1	1	1	1	1	1	1	1	1	-1	1	1	1	1	1
1	11926397	1	1	1	1	1	1	1	1	1	1	1	1	1	1	1	1	1	1	1	1	1	1	1	1	1	-1	1	1	1	1	1	1	1	1	1	1	-1	1	1	1	1	1	1	1	1	-1	1	1
1	11926688	-1	-1	1	1	-1	-1	1	1	1	1	1	1	1	1	1	1	1	1	-1	-1	1	-1	1	1	1	1	-1	1	1	1	1	1	1	1	1	1	1	1	1	1	1	1	1	1	1	1	1	1
1	11926859	1	1	1	1	1	1	1	1	1	1	1	-1	-1	-1	1	1	1	1	1	1	-1	1	-1	1	1	-1	1	1	1	1	1	1	-1	1	1	-1	-1	-1	-1	1	1	1	1	1	1	-1	1	-1
1	11927002	-1	-1	-1	1	-1	-1	-1	-1	-1	1	1	-1	-1	-1	-1	1	1	-1	-1	-1	-1	-1	-1	1	-1	-1	-1	-1	-1	1	1	-1	-1	1	1	-1	-1	-1	-1	-1	-1	1	1	1	1	-1	-1	-1
1	11927116	1	1	1	1	1	1	1	1	1	-1	1	1	1	1	1	1	1	1	1	1	1	1	1	1	1	-1	1	1	1	1	1	1	-1	1	1	1	-1	1	1	1	1	1	1	1	1	-1	1	1
1	11927294	1	1	1	1	1	1	1	1	1	1	1	1	1	1	1	1	1	1	1	1	1	1	1	1	1	-1	1	1	1	1	1	1	1	1	1	1	-1	1	1	1	1	1	1	1	1	-1	1	1
1	11927621	-1	-1	-1	1	-1	-1	-1	-1	-1	1	-1	-1	-1	-1	-1	1	1	-1	-1	-1	-1	-1	-1	1	-1	-1	-1	-1	-1	1	1	-1	-1	1	1	-1	-1	-1	-1	-1	-1	1	-1	1	1	-1	1	-1
1	11927650	-1	-1	-1	1	-1	-1	-1	-1	-1	1	-1	-1	-1	-1	-1	1	1	-1	-1	-1	-1	-1	-1	1	-1	-1	-1	-1	-1	1	1	1	-1	1	1	-1	-1	-1	-1	-1	-1	1	-1	1	1	-1	1	-1
1	11927664	-1	-1	-1	1	-1	-1	-1	-1	-1	1	-1	-1	-1	-1	-1	1	1	-1	-1	-1	-1	-1	-1	1	-1	-1	-1	-1	-1	1	1	-1	-1	1	1	-1	-1	-1	-1	-1	-1	1	-1	1	1	-1	1	-1
1	11928247	1	1	1	1	1	1	1	1	1	1	1	1	1	1	1	1	1	1	1	1	1	1	1	1	1	1	1	1	1	1	1	-1	1	1	1	1	-1	-1	1	1	1	1	1	1	1	-1	1	1
1	11928509	1	1	1	1	1	1	1	1	1	1	1	1	1	1	1	1	1	1	1	1	1	1	1	1	1	1	1	1	1	1	1	1	1	1	1	-1	-1	-1	1	1	1	1	1	1	1	-1	1	-1
1	11928647	1	1	1	1	-1	1	1	1	1	1	1	1	1	1	1	1	1	1	1	-1	1	1	1	1	1	1	1	1	1	1	1	1	1	1	1	1	1	1	1	-1	-1	1	1	1	1	1	1	1
1	11929056	-1	-1	-1	-1	-1	-1	-1	-1	-1	-1	-1	-1	-1	-1	-1	-1	-1	-1	-1	-1	-1	-1	-1	1	-1	-1	-1	-1	-1	-1	-1	-1	-1	1	1	-1	-1	-1	-1	-1	-1	-1	-1	-1	-1	-1	-1	-1
1	11929069	-1	-1	1	1	-1	-1	1	1	-1	-1	-1	-1	-1	-1	-1	1	1	-1	1	-1	-1	-1	-1	1	-1	-1	-1	-1	-1	-1	1	1	-1	1	1	-1	-1	-1	-1	-1	-1	1	-1	1	1	-1	-1	-1
1	11929129	-1	-1	1	1	-1	-1	1	1	-1	-1	-1	-1	-1	-1	-1	1	1	-1	1	-1	-1	-1	-1	1	-1	-1	-1	-1	-1	-1	1	-1	-1	1	1	-1	-1	-1	-1	-1	-1	1	-1	1	1	-1	-1	-1
1	11929534	1	1	1	1	1	1	1	1	1	1	-1	1	1	1	1	1	1	1	1	-1	1	1	1	1	1	1	1	1	1	1	1	1	1	1	1	1	1	1	1	-1	1	1	1	1	1	1	1	1
1	11929763	1	1	-1	1	1	1	-1	-1	1	1	1	1	1	1	1	1	1	1	-1	1	1	1	1	1	1	1	1	1	1	1	1	1	1	1	1	1	1	1	1	1	1	1	1	1	1	1	1	1
1	11929918	-1	-1	-1	1	-1	-1	-1	-1	-1	-1	-1	-1	-1	-1	-1	1	1	-1	-1	-1	-1	-1	-1	1	-1	-1	-1	-1	-1	-1	1	-1	-1	1	1	-1	-1	-1	-1	-1	-1	1	-1	1	1	-1	-1	-1
1	11930316	1	1	1	1	-1	-1	1	1	-1	1	1	-1	1	1	1	1	1	1	1	-1	1	1	-1	1	1	-1	-1	1	1	1	1	-1	1	1	1	-1	-1	-1	-1	-1	-1	1	-1	1	1	-1	1	-1
1	11930946	1	1	1	1	-1	-1	1	1	1	1	1	-1	1	1	1	1	1	1	1	-1	1	1	-1	1	1	-1	-1	1	1	1	1	1	1	1	1	-1	-1	-1	-1	-1	-1	1	-1	1	1	-1	1	-1
1	11931335	1	1	-1	1	-1	-1	-1	-1	-1	-1	-1	-1	1	-1	-1	1	1	1	1	-1	1	1	-1	1	-1	-1	-1	1	-1	1	1	-1	1	1	1	-1	-1	-1	-1	-1	-1	1	-1	1	1	-1	-1	-1
1	11931497	1	1	1	1	-1	1	1	1	1	1	1	-1	1	1	1	1	1	1	1	-1	1	1	-1	1	1	-1	-1	1	1	1	1	1	1	1	1	-1	-1	-1	-1	-1	-1	1	1	1	1	-1	1	-1
1	11932025	1	1	1	1	-1	-1	1	1	1	1	1	-1	1	1	1	1	1	1	1	-1	1	1	-1	1	1	-1	-1	1	1	1	1	1	1	1	1	-1	-1	-1	-1	-1	-1	1	1	1	1	-1	1	-1
1	11932163	1	1	1	1	-1	-1	1	1	-1	1	1	-1	1	1	1	1	1	1	1	-1	1	1	-1	1	1	-1	-1	1	1	1	1	1	1	1	1	-1	-1	-1	-1	-1	-1	1	-1	1	1	-1	1	-1
1	11932189	1	1	1	1	-1	-1	1	1	-1	1	1	-1	1	1	1	1	1	1	1	-1	1	1	-1	1	1	-1	-1	1	1	1	1	-1	1	1	1	-1	-1	-1	-1	-1	-1	1	1	1	1	-1	1	-1
1	11932258	1	1	1	1	-1	-1	1	1	-1	-1	1	-1	1	1	1	1	1	1	1	-1	1	1	-1	1	1	-1	-1	1	1	1	1	-1	1	1	1	-1	-1	-1	-1	-1	-1	1	-1	1	-1	-1	1	-1
1	11932647	1	1	1	1	-1	-1	1	1	-1	1	1	-1	1	1	1	1	1	1	1	-1	1	1	-1	1	1	-1	-1	1	1	1	1	-1	1	1	1	-1	-1	-1	-1	-1	-1	1	-1	1	1	-1	1	-1
1	11933400	1	1	1	1	-1	-1	1	1	-1	1	1	-1	1	1	1	1	1	1	1	-1	1	1	-1	1	1	-1	-1	1	1	1	1	-1	1	1	1	-1	-1	-1	-1	-1	-1	1	-1	1	1	-1	1	-1
1	11933766	1	1	1	1	-1	-1	1	1	-1	1	1	-1	1	1	1	1	1	1	1	-1	1	1	-1	1	1	-1	-1	1	1	1	1	-1	1	1	1	-1	-1	-1	-1	-1	-1	1	-1	1	1	-1	1	-1
1	11933976	1	1	1	1	-1	-1	1	1	-1	1	1	-1	1	1	1	1	1	1	1	-1	1	1	-1	1	1	-1	-1	1	1	1	1	-1	1	1	1	-1	-1	-1	-1	-1	-1	1	-1	1	1	-1	1	-1
1	11934145	1	1	1	1	1	1	1	1	1	1	-1	1	-1	-1	-1	1	1	1	-1	1	1	-1	1	1	1	1	1	1	1	1	1	1	1	1	1	1	1	1	1	1	1	1	1	1	1	1	1	1
1	11935237	-1	-1	1	1	1	-1	1	1	-1	1	-1	-1	1	1	1	1	1	1	-1	1	1	1	-1	1	-1	-1	-1	1	1	1	1	-1	-1	1	1	-1	-1	-1	-1	1	1	1	-1	1	1	-1	1	-1
1	11935480	1	1	1	1	1	-1	1	1	-1	1	1	-1	1	1	1	1	1	1	1	1	1	1	-1	1	1	-1	-1	1	1	1	1	-1	1	1	1	-1	-1	-1	-1	1	1	1	-1	1	1	-1	1	-1
1	11935755	1	1	1	1	-1	-1	1	1	1	1	1	-1	1	1	1	1	1	1	1	-1	1	1	-1	1	1	-1	1	1	1	1	1	1	1	1	1	-1	-1	-1	-1	-1	-1	1	-1	1	1	-1	1	-1
1	11936036	1	1	1	1	1	-1	1	1	1	1	1	-1	1	1	1	1	1	1	1	1	1	1	-1	1	1	-1	1	1	1	1	1	1	1	1	1	-1	-1	-1	-1	1	1	1	1	1	1	-1	1	-1
1	11936511	1	1	1	1	1	-1	1	1	1	1	1	-1	1	1	1	1	1	1	1	1	1	1	-1	1	1	-1	1	1	1	1	1	1	1	1	1	-1	-1	-1	-1	1	1	1	-1	1	1	-1	1	-1
1	11936595	-1	1	-1	-1	-1	-1	-1	-1	-1	-1	-1	-1	-1	-1	-1	-1	-1	-1	-1	-1	-1	-1	-1	1	-1	-1	-1	-1	-1	-1	-1	-1	-1	1	1	-1	-1	-1	-1	-1	-1	-1	-1	1	-1	-1	-1	-1
1	11937506	-1	-1	-1	-1	-1	1	-1	-1	1	-1	1	1	-1	1	1	-1	-1	-1	-1	1	1	-1	1	1	-1	1	-1	1	1	1	-1	-1	-1	1	1	1	1	1	1	1	1	-1	1	1	-1	1	-1	1
1	11937851	1	1	1	-1	1	1	-1	-1	1	1	1	1	1	1	1	-1	-1	-1	1	1	1	1	1	1	1	1	1	1	1	1	-1	1	1	1	1	1	1	1	1	1	1	-1	1	1	-1	1	1	1
1	11938728	1	1	1	1	1	-1	1	1	1	1	1	-1	1	1	1	1	1	1	1	1	1	1	-1	1	1	1	1	1	1	1	1	1	1	1	1	-1	-1	-1	-1	1	1	1	1	1	1	-1	1	-1
1	11938845	1	1	1	1	1	1	1	1	1	1	1	1	1	1	1	1	1	1	1	1	1	1	1	1	1	-1	1	1	1	1	1	1	1	1	1	1	1	1	1	1	1	1	-1	1	1	1	1	1
1	11938893	1	1	1	1	1	1	1	1	1	1	1	1	1	1	1	1	1	1	1	1	1	-1	1	1	1	1	1	1	1	1	1	1	1	1	1	1	1	1	1	1	1	1	1	1	1	1	1	1
1	11938995	1	1	1	1	1	-1	1	1	1	1	1	-1	1	1	1	1	1	1	1	1	1	1	-1	1	1	-1	1	1	1	1	1	1	1	1	1	-1	-1	-1	-1	1	1	1	-1	1	1	-1	1	-1
1	11939316	1	1	1	1	1	-1	1	1	1	1	1	-1	1	1	1	1	1	1	1	1	1	1	-1	1	1	1	1	1	1	1	1	1	1	1	1	-1	-1	-1	-1	1	1	1	1	1	1	-1	1	-1
1	11940026	-1	-1	-1	-1	-1	1	-1	-1	-1	-1	1	1	1	1	1	-1	-1	-1	-1	1	1	-1	1	1	-1	1	1	1	1	1	-1	1	-1	1	1	1	1	1	1	1	1	-1	1	1	-1	1	-1	1
1	11940380	1	1	1	1	1	-1	1	1	1	1	1	-1	1	1	1	1	1	1	1	1	1	1	-1	1	1	1	1	1	1	1	1	1	1	1	1	-1	-1	-1	-1	1	1	1	1	1	1	-1	1	-1
1	11940755	1	1	1	1	1	1	1	1	1	1	1	1	1	1	1	1	1	1	1	1	1	1	1	1	1	-1	1	1	1	1	1	1	1	1	1	1	1	1	1	1	1	1	-1	1	1	1	1	1
1	11941112	1	1	1	-1	1	-1	1	1	1	1	1	-1	1	1	1	1	1	1	1	1	1	1	-1	1	1	-1	-1	1	1	1	1	-1	1	1	1	-1	-1	-1	-1	1	1	1	1	1	1	-1	1	-1
1	11941419	1	1	1	-1	1	1	-1	-1	1	1	1	1	1	1	1	-1	-1	1	1	1	1	1	1	1	1	1	1	1	1	1	-1	1	1	1	1	1	1	1	1	1	1	1	1	1	1	1	1	1
1	11941474	-1	-1	-1	-1	-1	1	-1	-1	-1	-1	1	1	-1	1	1	-1	-1	-1	-1	1	1	-1	1	1	-1	1	1	1	1	-1	-1	1	-1	1	1	1	1	1	1	1	1	-1	1	1	-1	1	-1	1
1	11942219	-1	-1	-1	-1	-1	-1	-1	-1	-1	-1	-1	-1	-1	-1	-1	-1	-1	-1	-1	-1	-1	-1	-1	1	-1	-1	-1	-1	-1	-1	-1	-1	-1	1	1	-1	-1	-1	-1	-1	-1	-1	-1	1	-1	-1	-1	-1
1	11943035	1	1	1	1	1	1	1	1	1	1	1	1	-1	1	1	1	1	1	1	1	1	1	1	1	1	1	-1	1	1	1	1	-1	1	1	1	-1	-1	-1	1	1	1	1	1	1	1	-1	1	-1
1	11943297	1	1	1	1	1	1	1	1	1	1	1	1	-1	1	1	1	1	1	1	1	1	1	1	1	1	-1	1	1	1	1	1	-1	1	1	1	-1	-1	-1	1	1	1	1	-1	1	1	-1	1	-1
1	11943361	1	1	1	1	1	1	1	1	1	1	1	1	-1	1	1	1	1	1	1	1	1	1	1	1	1	1	-1	1	1	1	1	-1	1	1	1	-1	-1	-1	1	1	1	1	1	1	1	-1	1	-1
1	11944067	1	1	1	1	1	1	1	1	1	1	1	1	1	1	1	1	1	1	1	1	1	1	1	1	1	1	-1	1	1	1	1	-1	1	1	1	-1	-1	-1	1	1	1	1	-1	1	1	1	1	-1
1	11944143	-1	-1	-1	-1	-1	-1	-1	-1	-1	-1	-1	-1	-1	-1	1	-1	-1	-1	-1	1	1	-1	-1	1	-1	-1	-1	1	1	-1	-1	-1	-1	-1	-1	-1	-1	-1	-1	1	1	-1	-1	1	-1	-1	-1	-1
1	11944982	1	1	1	1	1	1	1	1	1	-1	1	1	1	1	1	1	1	1	1	1	1	1	1	1	1	1	-1	1	1	1	1	-1	1	1	1	-1	-1	-1	1	1	1	1	1	1	1	-1	1	-1
1	11947277	1	1	1	1	1	1	1	1	1	1	1	1	1	1	1	1	1	1	1	1	1	1	1	1	1	1	1	1	1	1	1	-1	-1	1	1	-1	-1	-1	1	1	1	1	1	1	1	1	1	-1
1	11950344	1	1	1	-1	1	-1	-1	-1	1	1	-1	-1	-1	1	-1	-1	-1	1	1	1	1	1	-1	1	1	1	1	1	1	1	-1	-1	1	1	1	-1	-1	-1	-1	1	1	-1	-1	1	-1	1	-1	-1
1	11950593	1	1	1	1	1	-1	1	1	1	1	-1	-1	1	1	1	1	1	1	1	1	1	1	-1	1	1	1	1	1	1	1	1	-1	1	1	1	-1	-1	-1	-1	1	1	1	-1	1	1	1	1	-1
1	11950767	-1	-1	1	1	1	-1	1	1	-1	1	-1	-1	-1	1	-1	1	1	1	1	1	1	1	-1	1	-1	1	1	1	1	-1	1	-1	-1	1	1	-1	-1	-1	-1	1	1	-1	-1	1	-1	1	1	-1
1	11950886	-1	-1	1	1	1	-1	1	1	-1	1	-1	-1	1	1	-1	1	1	1	1	1	1	1	-1	1	-1	1	1	1	1	-1	1	-1	-1	1	1	-1	-1	-1	-1	1	1	-1	-1	1	-1	1	1	-1
1	11951001	-1	1	1	1	1	-1	1	1	1	1	-1	-1	1	1	-1	1	1	1	1	1	1	1	-1	1	-1	1	1	1	1	-1	1	-1	1	1	1	-1	-1	-1	-1	1	1	-1	-1	1	-1	1	1	-1
1	11951539	1	1	1	1	1	-1	1	1	1	1	-1	-1	1	1	1	1	1	1	1	1	1	1	-1	1	1	1	1	1	1	1	1	-1	1	1	1	-1	-1	1	-1	1	1	-1	-1	1	-1	1	1	-1
1	11951910	1	1	1	1	1	-1	1	1	1	1	-1	-1	1	1	1	1	1	1	1	1	1	1	-1	1	1	1	1	1	1	1	1	-1	1	1	1	-1	-1	-1	-1	1	1	1	1	1	1	1	1	-1
1	11953236	1	1	1	1	1	1	1	1	1	1	1	1	1	1	1	1	1	1	1	1	1	1	1	1	1	1	1	1	1	1	1	1	-1	1	1	1	1	1	1	1	1	-1	-1	-1	-1	1	1	1
1	11953833	1	1	1	1	1	1	1	1	1	1	1	1	1	1	1	1	1	1	1	1	1	1	1	1	1	1	1	1	1	1	1	1	1	1	1	1	1	1	1	1	1	-1	-1	1	-1	1	1	1
1	11954357	1	1	1	1	1	1	1	1	-1	1	1	1	1	1	1	1	1	1	1	1	1	1	1	1	1	1	1	1	1	1	1	1	1	1	1	1	1	1	1	1	1	1	1	1	1	1	1	1
1	11954501	1	1	1	1	1	1	1	1	1	1	1	1	1	1	-1	1	1	1	-1	1	1	1	1	1	1	1	1	1	1	-1	1	1	-1	1	1	1	1	1	1	1	1	1	1	1	1	1	1	1
1	11954774	1	1	1	1	1	1	1	1	1	1	-1	1	1	1	1	1	1	1	1	1	-1	1	1	1	1	-1	1	1	1	1	1	1	1	1	1	1	-1	-1	1	1	1	1	1	-1	1	-1	1	1
1	11954800	1	1	1	1	1	1	1	1	1	1	-1	1	1	1	1	1	1	1	1	1	-1	1	1	1	1	-1	1	1	1	1	1	1	1	1	1	1	-1	-1	1	1	1	1	1	-1	1	-1	1	1
1	11955109	1	1	1	1	1	1	1	1	1	1	1	1	1	-1	1	1	1	1	1	-1	1	-1	1	1	1	1	1	1	-1	1	1	1	1	1	1	1	1	1	1	-1	-1	1	1	1	1	1	1	1
1	11955150	-1	-1	-1	-1	-1	-1	1	1	1	-1	1	-1	-1	1	1	-1	-1	-1	1	1	1	1	-1	1	1	1	1	1	1	1	-1	-1	1	-1	-1	-1	-1	-1	-1	1	1	-1	-1	1	-1	-1	-1	-1
1	11955530	-1	-1	-1	1	-1	-1	1	1	-1	1	-1	-1	-1	1	-1	1	1	-1	-1	1	-1	1	-1	1	-1	-1	-1	-1	1	-1	1	-1	-1	-1	-1	-1	-1	-1	-1	1	1	-1	-1	-1	-1	-1	1	-1
1	11955771	-1	-1	-1	1	-1	-1	1	1	-1	-1	-1	-1	-1	-1	-1	1	1	-1	-1	-1	-1	-1	-1	1	-1	-1	-1	-1	-1	-1	1	-1	-1	-1	-1	-1	-1	-1	-1	-1	-1	-1	-1	-1	-1	-1	-1	-1
1	11956218	1	1	1	1	1	1	1	1	1	1	1	1	1	-1	1	1	1	1	1	-1	1	-1	1	1	1	1	1	-1	-1	1	1	1	1	1	1	1	1	1	1	-1	-1	1	1	1	1	1	-1	1
1	11956377	1	1	1	1	1	1	1	1	1	1	1	1	1	1	1	1	1	1	-1	1	1	1	1	1	1	1	1	1	1	1	1	1	-1	1	1	1	1	1	1	1	1	1	1	1	1	1	1	1
1	11956578	1	1	1	1	1	1	1	1	1	1	1	1	1	1	1	1	1	-1	1	1	1	1	1	1	1	1	1	1	1	1	1	-1	1	1	1	-1	1	1	1	1	1	1	1	1	1	1	1	-1
1	11956639	1	1	1	1	1	1	1	1	1	1	1	1	1	1	1	1	1	-1	-1	1	1	1	1	1	1	1	1	1	1	1	1	-1	-1	1	1	-1	1	1	1	1	1	1	1	1	1	1	1	-1
1	11956977	1	1	1	1	1	1	1	1	1	1	1	1	1	-1	1	1	1	1	1	-1	1	-1	1	1	1	1	1	1	1	1	1	1	1	1	1	1	1	1	1	-1	-1	1	1	1	1	1	1	1
1	11957177	1	1	1	1	1	1	1	1	1	1	1	1	1	-1	1	1	1	-1	-1	-1	1	-1	1	1	1	1	1	-1	-1	1	1	-1	-1	1	1	-1	1	1	1	-1	-1	1	1	1	1	1	1	-1
1	11957558	1	1	1	1	1	-1	1	1	1	1	1	1	1	1	1	1	1	1	1	1	1	1	1	1	1	1	1	1	1	1	1	1	1	1	1	1	-1	-1	1	1	1	1	-1	-1	-1	-1	1	1
1	11957753	1	1	1	1	1	-1	1	1	-1	1	1	-1	1	1	-1	1	1	1	1	1	1	1	-1	1	1	-1	-1	1	1	-1	1	1	1	1	1	1	-1	-1	-1	1	1	-1	-1	-1	-1	-1	1	1
1	11959102	-1	1	-1	1	1	-1	1	1	-1	-1	-1	-1	-1	-1	1	1	1	-1	-1	-1	1	-1	-1	1	-1	-1	-1	-1	-1	1	1	-1	-1	-1	-1	-1	-1	-1	-1	-1	-1	-1	-1	-1	-1	-1	-1	-1
1	11959203	1	1	1	1	1	-1	1	1	-1	-1	1	-1	-1	-1	-1	1	1	1	-1	-1	1	-1	-1	1	-1	-1	-1	-1	-1	-1	1	1	-1	1	1	1	-1	-1	-1	-1	-1	-1	-1	-1	-1	-1	-1	1
1	11959530	1	1	1	-1	1	-1	1	1	-1	-1	-1	-1	-1	-1	-1	1	1	1	-1	-1	1	-1	-1	1	-1	-1	-1	-1	-1	1	1	1	-1	1	1	1	-1	-1	-1	-1	-1	-1	-1	-1	-1	-1	-1	1
1	11959885	1	1	1	1	1	-1	1	1	-1	-1	-1	-1	-1	-1	-1	1	1	-1	-1	-1	1	-1	-1	1	-1	-1	-1	-1	-1	-1	1	1	-1	1	1	1	-1	-1	-1	-1	-1	-1	-1	-1	-1	-1	-1	-1
1	11959943	1	1	1	1	1	-1	1	1	-1	-1	-1	-1	-1	-1	-1	1	1	1	-1	-1	1	-1	-1	1	-1	-1	-1	-1	-1	-1	1	1	-1	1	1	1	-1	-1	-1	-1	-1	-1	-1	-1	-1	-1	-1	1
1	11960084	1	1	1	1	1	1	1	1	1	1	1	1	1	1	1	1	1	-1	1	1	1	1	1	1	1	1	1	1	1	1	1	-1	1	1	1	-1	1	1	1	1	1	1	1	1	1	1	1	-1
1	11960185	1	1	1	1	1	1	1	1	1	1	1	1	1	1	1	1	1	-1	1	1	1	1	1	1	1	1	1	1	1	1	1	-1	1	1	1	-1	1	1	1	1	1	1	1	1	1	1	1	-1
1	11960457	1	-1	1	1	1	-1	1	1	-1	-1	-1	-1	-1	-1	-1	1	1	-1	-1	-1	1	-1	-1	1	-1	-1	-1	-1	-1	-1	1	-1	-1	1	1	-1	-1	-1	-1	-1	-1	-1	-1	-1	-1	-1	-1	-1
1	11960525	1	1	1	1	1	-1	1	1	-1	-1	-1	-1	-1	-1	-1	1	1	-1	-1	-1	1	-1	-1	1	-1	-1	-1	-1	-1	-1	1	-1	-1	1	1	-1	-1	-1	-1	-1	-1	-1	-1	-1	-1	-1	-1	-1
1	11960557	1	1	1	1	1	1	1	1	1	1	1	1	1	1	1	1	1	1	1	1	1	1	1	1	1	-1	1	-1	-1	1	1	1	1	1	1	1	1	1	1	-1	-1	1	-1	1	1	1	1	1
1	11960744	1	1	1	1	1	1	1	1	1	1	1	1	1	1	-1	1	1	1	1	1	1	1	1	1	1	1	1	1	1	-1	1	1	1	1	1	1	1	1	1	1	1	1	1	-1	1	1	1	1
1	11961016	1	1	1	1	1	1	1	1	1	1	1	1	1	-1	1	1	1	1	1	-1	1	-1	1	1	-1	1	1	-1	-1	1	1	1	1	1	1	1	1	1	1	-1	-1	1	1	1	-1	1	1	1
1	11961507	1	1	1	1	1	1	1	1	1	1	-1	1	1	1	1	1	1	1	1	1	1	1	1	1	1	-1	1	1	1	1	1	1	1	1	1	1	1	1	1	1	1	1	-1	1	1	1	1	1
1	11961900	1	1	1	1	1	-1	1	1	-1	-1	1	-1	-1	-1	-1	1	1	-1	1	-1	1	-1	-1	1	-1	-1	-1	1	-1	-1	1	-1	-1	1	1	-1	-1	-1	-1	-1	-1	-1	-1	-1	-1	-1	-1	-1
1	11962491	1	1	1	1	1	-1	1	1	-1	-1	-1	-1	-1	-1	-1	1	1	-1	-1	-1	1	-1	-1	1	-1	-1	-1	-1	-1	-1	1	-1	-1	1	1	-1	-1	-1	-1	-1	-1	-1	-1	-1	-1	-1	-1	-1
1	11962639	1	1	1	1	1	-1	1	1	-1	-1	-1	-1	-1	-1	-1	1	1	1	-1	-1	1	-1	-1	1	-1	-1	-1	-1	-1	-1	1	-1	-1	1	-1	-1	-1	-1	-1	-1	-1	-1	-1	-1	-1	-1	-1	-1
1	11962931	1	1	1	1	1	1	1	1	1	1	-1	-1	-1	-1	-1	1	1	-1	1	1	-1	1	-1	1	1	1	-1	1	1	-1	1	-1	1	1	1	-1	-1	-1	-1	1	1	-1	1	1	1	-1	-1	-1
1	11963322	-1	-1	-1	1	1	1	1	1	1	1	1	1	1	1	1	1	1	1	1	1	1	1	1	1	1	1	1	1	1	-1	1	1	1	-1	-1	1	1	1	1	1	1	1	1	1	1	1	1	1
1	11963396	1	1	-1	1	1	1	1	1	1	1	-1	1	1	1	-1	1	1	1	-1	1	-1	-1	1	1	1	1	-1	-1	1	-1	1	1	1	-1	-1	1	1	1	1	1	1	1	1	1	1	1	1	1
1	11963546	1	1	1	1	1	-1	1	1	1	1	1	1	1	-1	-1	1	1	1	1	1	1	-1	1	1	1	1	-1	-1	1	1	1	1	1	1	1	1	-1	1	1	1	1	1	-1	1	1	1	1	1
1	11963662	1	1	1	1	1	-1	1	1	1	-1	1	1	1	-1	-1	1	1	1	1	1	1	-1	1	1	1	1	-1	-1	1	1	1	1	1	1	1	1	-1	1	1	1	1	1	-1	1	1	1	-1	1
1	11964003	1	1	1	1	1	1	1	1	1	1	1	1	1	1	1	1	1	1	1	1	1	1	1	1	1	-1	-1	1	-1	1	1	1	1	1	1	1	1	-1	1	1	1	1	1	1	1	-1	1	1
1	11964539	1	1	1	-1	1	1	-1	-1	-1	1	-1	-1	1	1	1	-1	-1	1	1	-1	1	1	-1	1	-1	1	-1	1	1	1	-1	1	1	1	1	1	1	1	-1	-1	-1	1	1	-1	1	1	1	1
1	11964757	1	1	1	1	1	1	1	1	1	1	1	1	1	1	1	1	1	1	1	1	1	1	1	1	1	1	1	1	1	1	1	1	1	1	1	1	1	-1	1	1	1	1	1	1	1	-1	1	1
1	11964888	1	1	1	-1	-1	-1	-1	-1	-1	-1	-1	-1	-1	-1	1	-1	-1	-1	1	-1	-1	-1	-1	1	-1	-1	-1	-1	-1	1	-1	-1	1	1	1	-1	-1	-1	-1	-1	-1	1	-1	-1	1	-1	-1	-1
1	11965078	1	1	1	1	-1	1	1	1	1	1	1	1	1	1	1	1	1	-1	1	1	1	1	1	1	1	1	1	1	1	1	1	-1	1	1	1	-1	1	1	1	1	1	1	1	1	1	1	1	-1
1	11965785	1	1	1	-1	-1	-1	-1	-1	-1	1	-1	-1	-1	-1	1	-1	-1	-1	1	-1	-1	-1	-1	1	-1	-1	1	-1	-1	1	-1	-1	1	1	1	-1	-1	-1	-1	-1	-1	1	-1	-1	1	-1	1	-1
1	11967310	1	1	1	1	1	1	1	1	1	1	-1	1	1	1	1	1	1	1	1	-1	1	1	1	1	1	1	1	1	-1	1	1	1	1	1	1	1	1	1	1	-1	-1	1	1	1	1	1	1	1
1	11967851	1	1	1	-1	1	1	-1	-1	1	1	1	-1	1	1	1	-1	-1	1	1	1	1	1	-1	1	1	1	1	1	1	1	-1	1	1	1	1	1	1	1	-1	1	1	1	1	1	1	1	1	1
1	11968219	1	1	1	1	1	1	1	1	1	1	-1	1	1	1	1	1	1	1	1	-1	1	1	1	1	1	1	1	1	-1	1	1	1	1	1	1	1	1	1	1	-1	1	1	1	1	1	1	1	1
1	11968357	1	1	1	1	1	1	1	1	1	1	1	-1	1	1	1	1	1	1	1	1	1	1	-1	1	1	1	1	1	1	1	1	1	1	1	1	1	1	1	-1	1	1	1	1	1	1	1	1	1
1	11968613	-1	-1	-1	1	1	1	1	1	1	1	1	1	1	1	1	1	1	1	1	1	1	1	1	1	1	1	1	1	1	-1	1	1	1	-1	-1	1	1	1	1	1	1	1	1	1	1	1	1	1
1	11968765	1	1	1	1	1	1	1	1	1	1	-1	1	1	1	1	1	1	1	1	-1	1	1	1	1	1	1	-1	1	-1	1	1	1	1	1	1	1	1	1	1	-1	-1	1	1	1	1	1	1	1
1	11969027	1	1	1	1	1	1	1	1	1	1	1	1	1	1	1	1	1	1	1	-1	1	1	1	1	1	-1	-1	1	-1	1	1	1	1	1	1	1	1	1	1	-1	-1	1	1	1	1	1	1	1
1	11969080	1	1	1	1	1	1	1	1	1	-1	1	1	1	1	1	1	1	1	1	1	1	1	1	1	1	1	1	1	1	1	1	1	1	1	1	1	1	-1	1	1	1	1	-1	1	1	-1	-1	1
1	11969226	1	1	1	1	1	1	1	1	1	1	1	1	1	1	-1	1	1	1	-1	1	1	1	1	1	1	1	1	1	1	1	1	1	1	1	1	1	1	1	1	1	1	1	1	1	1	1	1	1
1	11969596	1	1	1	1	1	1	1	1	1	1	-1	1	1	1	1	1	1	1	1	1	1	1	1	1	1	1	1	1	1	1	1	1	1	1	1	1	1	-1	1	1	1	1	1	1	1	-1	1	1
1	11969670	-1	-1	-1	-1	-1	-1	-1	-1	-1	-1	-1	-1	-1	-1	-1	-1	-1	-1	-1	-1	-1	-1	-1	1	-1	-1	-1	-1	-1	-1	-1	-1	1	-1	-1	-1	-1	-1	-1	-1	-1	1	-1	-1	1	-1	-1	-1
1	11969696	1	1	1	-1	-1	-1	-1	-1	-1	-1	-1	-1	-1	-1	1	-1	-1	-1	1	1	-1	-1	-1	1	-1	1	1	-1	1	1	-1	-1	1	1	1	-1	-1	-1	-1	1	1	1	-1	-1	1	-1	-1	-1
1	11969850	1	1	1	-1	-1	-1	-1	-1	-1	-1	-1	-1	-1	-1	1	-1	-1	-1	1	-1	-1	-1	-1	1	-1	-1	-1	-1	-1	1	-1	-1	1	1	1	-1	-1	-1	-1	-1	-1	1	-1	-1	1	-1	-1	-1
1	11969971	1	1	1	-1	1	1	-1	-1	1	1	1	-1	1	1	1	-1	-1	1	1	1	1	-1	-1	1	1	1	1	-1	1	1	-1	1	1	1	1	1	1	1	-1	1	1	1	1	1	1	1	1	1
1	11970015	1	1	1	-1	-1	-1	-1	-1	-1	-1	-1	-1	-1	-1	1	-1	-1	-1	1	1	-1	-1	-1	1	-1	1	1	-1	1	1	-1	-1	1	1	1	-1	-1	-1	-1	1	1	1	-1	-1	1	-1	-1	-1
1	11970049	1	1	1	-1	-1	-1	-1	-1	-1	-1	-1	-1	-1	-1	1	-1	-1	-1	1	1	-1	-1	-1	1	-1	1	-1	-1	1	1	-1	-1	1	1	1	-1	-1	-1	-1	1	1	1	-1	-1	1	-1	-1	-1
1	11970248	1	1	1	1	1	1	1	1	1	1	1	1	1	1	-1	1	1	1	-1	1	1	1	1	1	1	1	-1	1	1	1	1	1	1	1	1	1	1	1	1	1	1	1	1	1	1	1	1	1
1	11970353	1	1	1	1	1	1	1	1	1	1	1	1	1	1	1	1	1	-1	1	1	1	1	1	1	1	1	1	1	1	1	1	-1	1	1	1	-1	1	1	1	1	1	1	1	1	1	1	1	-1
1	11970538	1	1	1	-1	-1	-1	-1	-1	-1	-1	-1	-1	-1	-1	1	-1	-1	-1	1	-1	-1	-1	-1	1	-1	-1	-1	-1	-1	1	-1	-1	1	1	1	-1	-1	-1	-1	-1	-1	1	-1	-1	1	-1	-1	-1
1	11971395	-1	-1	-1	-1	-1	-1	-1	-1	-1	1	1	-1	1	1	-1	-1	-1	-1	-1	1	1	1	-1	1	-1	-1	1	1	1	-1	-1	-1	-1	1	-1	-1	1	1	-1	1	1	1	1	-1	1	1	1	-1
1	11971482	1	1	1	1	1	1	1	1	1	1	1	-1	1	1	-1	1	1	1	-1	1	1	1	-1	1	1	1	1	1	1	1	1	1	1	1	1	1	1	1	-1	1	1	1	1	1	1	1	1	1
1	11972466	1	1	1	1	1	1	1	1	1	-1	1	1	-1	-1	1	1	1	1	1	1	-1	1	1	1	1	1	-1	-1	1	1	1	1	1	1	1	1	-1	-1	1	1	1	1	-1	-1	1	-1	-1	1
1	11972496	1	1	1	1	1	1	1	1	1	-1	1	1	-1	-1	1	1	1	1	1	1	-1	1	1	1	1	1	-1	1	1	1	1	1	1	1	1	1	-1	-1	1	1	1	1	-1	1	1	-1	-1	1
1	11973777	1	1	1	1	1	1	1	1	1	1	1	1	1	1	-1	-1	1	1	1	-1	1	1	1	1	1	1	1	1	-1	1	1	1	1	1	1	1	1	1	1	1	1	1	1	1	1	1	1	1
1	11974087	1	1	1	1	1	1	1	1	1	-1	1	1	-1	-1	1	1	1	1	1	1	-1	1	1	1	1	1	-1	1	1	1	1	-1	1	1	1	1	-1	-1	1	1	1	1	-1	1	1	-1	-1	1
1	11975336	1	1	1	-1	1	1	-1	-1	1	-1	1	1	-1	-1	1	-1	-1	1	1	1	1	1	1	1	1	1	1	1	1	1	-1	1	1	1	1	1	-1	1	1	1	1	1	1	1	1	1	-1	1
1	11975812	1	1	1	1	1	1	1	1	1	-1	1	1	-1	-1	1	1	1	1	1	1	-1	1	1	1	1	1	-1	1	1	1	1	1	1	1	1	1	-1	-1	1	1	1	1	-1	1	1	-1	-1	1
1	11975881	1	1	1	-1	1	1	-1	-1	1	1	1	1	1	1	1	-1	-1	1	1	1	1	1	1	1	1	1	1	1	1	1	-1	1	1	1	1	1	1	1	1	1	1	1	1	1	1	1	1	1
1	11975939	1	1	1	1	1	1	1	1	1	-1	1	1	-1	-1	1	1	1	1	1	1	-1	1	1	1	1	1	-1	1	1	1	1	1	1	1	1	1	-1	-1	1	1	1	1	-1	1	1	-1	-1	1
1	11976353	1	1	1	1	1	1	1	1	1	-1	1	1	-1	-1	1	1	1	1	1	1	-1	1	1	1	1	1	-1	1	1	1	1	1	1	1	1	1	-1	-1	1	1	1	1	-1	1	1	-1	-1	1
1	11976607	1	1	1	1	1	1	1	1	1	1	1	1	1	1	1	1	1	1	1	-1	1	1	1	1	1	1	1	1	1	1	1	1	1	1	1	1	1	1	1	-1	-1	1	1	1	1	1	1	1
1	11976811	1	1	1	1	1	1	1	1	1	-1	1	1	-1	-1	1	1	1	1	1	1	-1	1	1	1	1	1	-1	1	1	1	1	1	1	1	1	1	-1	-1	1	1	1	1	-1	1	1	-1	-1	1
1	11976948	1	1	-1	1	1	1	1	1	1	1	1	1	1	1	1	1	1	1	1	1	1	1	1	1	1	1	1	1	1	-1	1	1	1	-1	-1	1	1	1	1	1	1	1	1	1	1	1	1	1
1	11977055	-1	-1	-1	-1	-1	-1	-1	-1	-1	-1	-1	-1	-1	-1	-1	-1	-1	-1	-1	-1	-1	-1	-1	1	-1	-1	-1	-1	-1	-1	-1	-1	1	-1	-1	-1	-1	-1	-1	-1	-1	1	-1	-1	1	-1	-1	-1
1	11977554	1	1	1	1	1	1	1	1	1	1	1	1	1	1	1	1	1	1	1	1	1	1	1	1	1	1	1	1	1	1	1	1	1	1	1	1	1	-1	1	1	1	1	1	1	1	-1	1	1
1	11977780	1	1	1	1	1	1	1	1	1	1	1	1	1	1	1	1	1	1	1	1	1	1	1	1	-1	1	1	1	1	1	1	1	1	1	1	1	1	1	1	1	1	1	1	1	1	1	1	1
1	11977953	1	1	1	1	1	1	1	1	1	1	1	1	1	1	1	1	1	1	1	1	1	1	1	1	1	1	1	1	1	1	1	1	1	1	1	1	1	-1	1	1	1	1	1	1	1	-1	1	1
1	11978381	1	1	1	1	1	1	1	1	1	-1	1	1	-1	-1	1	1	1	1	1	1	-1	1	1	1	1	1	1	1	1	1	1	1	1	1	1	1	-1	-1	1	1	1	-1	-1	1	1	-1	-1	1
1	11978785	1	-1	-1	-1	-1	1	-1	-1	-1	1	1	1	-1	1	1	-1	-1	1	1	1	-1	-1	1	1	-1	-1	-1	-1	1	-1	-1	1	1	-1	-1	1	1	-1	1	1	1	1	-1	1	1	-1	-1	1
1	11978988	1	1	1	-1	1	1	-1	-1	1	1	1	1	1	1	1	-1	-1	1	1	1	1	1	1	1	1	1	1	1	1	1	-1	1	1	1	1	1	1	1	1	1	1	1	1	1	1	1	1	1
1	11984520	-1	-1	1	-1	-1	1	-1	-1	-1	-1	1	-1	-1	-1	-1	-1	-1	1	-1	1	-1	-1	-1	1	1	-1	-1	-1	-1	1	-1	-1	1	1	1	1	-1	-1	-1	1	1	1	-1	1	1	-1	-1	1
1	11984540	1	-1	1	1	1	1	1	1	1	-1	1	-1	-1	-1	1	1	1	1	1	1	-1	1	-1	1	1	1	-1	1	1	1	1	1	1	1	1	1	-1	-1	-1	1	1	1	-1	1	1	-1	-1	1
1	11984860	1	-1	1	1	1	1	1	1	1	-1	1	1	-1	-1	1	1	1	1	1	1	-1	1	1	1	1	1	-1	1	1	1	1	1	1	1	1	1	-1	-1	1	1	1	1	-1	1	1	-1	-1	1
1	11985170	-1	-1	-1	-1	-1	-1	-1	-1	-1	-1	-1	-1	-1	-1	-1	-1	-1	-1	-1	-1	-1	-1	-1	1	-1	-1	-1	-1	-1	-1	-1	-1	1	-1	-1	-1	-1	-1	-1	-1	-1	1	-1	-1	1	-1	-1	-1
1	11985406	1	1	1	1	1	1	1	1	1	1	1	1	-1	1	1	1	1	1	1	1	-1	1	1	1	1	1	1	1	1	1	1	1	1	1	1	1	1	1	1	1	1	1	1	1	1	1	1	1
1	11987232	-1	-1	1	-1	-1	1	-1	-1	-1	-1	1	-1	-1	-1	1	-1	-1	1	1	1	-1	-1	-1	1	1	-1	-1	-1	-1	1	-1	1	1	1	1	1	-1	-1	-1	1	1	1	-1	1	1	-1	-1	1
1	11987425	-1	-1	1	-1	-1	1	-1	-1	-1	-1	1	-1	-1	-1	1	-1	-1	1	1	1	-1	-1	-1	1	1	-1	-1	-1	-1	1	-1	1	1	1	1	1	-1	-1	-1	1	1	1	-1	1	1	-1	-1	1
1	11987619	-1	-1	1	-1	-1	1	-1	-1	-1	-1	1	-1	-1	-1	1	-1	-1	1	-1	1	-1	-1	-1	1	1	-1	-1	-1	-1	1	-1	1	1	1	1	1	-1	-1	-1	1	1	1	-1	1	1	-1	-1	1
1	11988727	-1	1	1	1	-1	1	-1	-1	-1	1	1	1	1	1	-1	-1	-1	1	1	1	1	1	1	1	1	-1	1	1	-1	1	-1	1	1	1	1	1	1	1	1	1	1	1	-1	1	1	1	1	1
1	11989125	-1	-1	1	-1	-1	1	-1	-1	-1	-1	1	-1	-1	-1	1	-1	-1	1	1	1	-1	-1	-1	1	1	-1	-1	-1	-1	-1	-1	1	1	1	1	1	-1	-1	-1	1	-1	1	-1	1	1	-1	-1	-1
1	11989338	1	1	1	1	1	1	1	1	-1	1	1	1	1	1	1	1	1	1	1	1	1	1	1	1	1	-1	1	1	-1	1	1	1	1	1	1	1	1	1	1	1	1	1	-1	1	1	1	1	1
1	11989664	-1	-1	1	-1	-1	1	-1	-1	-1	-1	1	-1	-1	-1	1	-1	-1	-1	-1	1	-1	-1	-1	1	1	-1	-1	-1	-1	1	-1	1	1	1	1	1	-1	-1	-1	1	1	1	-1	1	1	-1	-1	1
1	11989828	1	1	-1	1	1	-1	1	1	1	1	-1	1	1	1	-1	1	1	1	-1	-1	1	1	1	1	-1	1	1	1	1	-1	1	-1	1	-1	-1	-1	1	1	1	-1	-1	1	1	-1	1	1	1	-1
1	11989886	1	1	-1	1	1	-1	1	1	1	1	1	1	1	1	-1	1	1	1	-1	1	1	1	1	1	-1	1	1	1	1	-1	1	-1	1	-1	-1	-1	1	1	1	1	1	1	1	-1	1	1	1	-1
1	11992137	-1	-1	-1	-1	1	-1	-1	-1	-1	-1	1	-1	-1	-1	-1	-1	-1	-1	-1	1	-1	-1	-1	1	-1	-1	-1	-1	-1	-1	-1	-1	1	1	1	-1	-1	-1	-1	1	1	1	-1	-1	1	-1	-1	-1
1	11994327	1	1	1	1	1	1	1	1	1	1	1	1	1	1	1	1	1	1	1	1	1	-1	1	1	-1	1	1	-1	1	-1	1	1	1	1	1	1	1	1	1	1	1	1	1	1	1	1	1	1
1	11995079	-1	-1	-1	-1	-1	1	-1	-1	-1	-1	-1	-1	-1	-1	-1	-1	-1	-1	-1	1	-1	-1	-1	1	-1	-1	-1	-1	1	-1	-1	1	1	1	1	1	-1	-1	-1	1	1	1	1	-1	1	-1	-1	1
1	11996016	1	1	1	1	1	1	1	1	1	1	1	1	1	1	1	1	1	1	1	-1	1	1	1	1	1	1	1	1	1	1	1	1	1	-1	-1	1	1	1	1	-1	-1	1	1	1	1	1	1	1
1	11997282	1	-1	1	-1	1	-1	-1	-1	-1	-1	-1	-1	-1	-1	-1	-1	-1	-1	-1	-1	-1	-1	-1	1	1	-1	-1	-1	1	1	-1	1	1	-1	-1	-1	-1	-1	-1	-1	-1	1	-1	-1	1	-1	-1	-1
1	11998795	-1	-1	-1	-1	-1	-1	-1	-1	-1	-1	-1	-1	-1	-1	-1	-1	-1	-1	-1	-1	-1	-1	-1	1	-1	-1	-1	-1	-1	-1	-1	-1	1	-1	-1	-1	-1	1	-1	-1	-1	1	-1	1	1	-1	-1	-1
1	11999098	1	1	1	1	1	1	1	1	1	-1	1	1	1	-1	-1	1	1	1	1	1	-1	1	1	1	1	1	1	1	1	1	1	1	1	1	1	1	1	-1	1	1	1	1	1	-1	1	1	-1	1
1	11999662	1	-1	1	1	1	-1	1	1	1	1	-1	-1	1	1	1	1	1	-1	1	-1	1	-1	-1	1	1	-1	1	-1	1	1	1	1	1	-1	-1	-1	-1	1	-1	-1	-1	1	1	1	1	-1	1	-1
1	12001000	1	1	-1	1	1	1	1	1	1	1	1	-1	1	1	1	1	1	1	1	-1	1	1	-1	1	-1	1	-1	1	1	-1	1	1	1	-1	-1	-1	-1	1	-1	-1	-1	1	1	1	1	-1	1	-1
1	12002170	-1	-1	-1	1	1	1	1	1	-1	1	1	1	-1	1	-1	1	1	-1	1	-1	1	1	1	1	-1	-1	-1	1	1	-1	1	-1	1	-1	-1	-1	-1	1	1	-1	-1	1	-1	1	1	-1	1	-1
1	12002183	1	-1	-1	1	1	1	1	1	-1	1	1	1	1	1	-1	1	1	1	1	-1	1	1	1	1	-1	1	-1	1	1	-1	1	-1	1	-1	-1	-1	-1	1	1	-1	-1	1	-1	1	1	-1	-1	-1
1	12002460	-1	1	-1	1	1	1	1	1	-1	-1	1	1	1	1	1	1	1	-1	1	-1	1	1	1	1	-1	-1	-1	1	1	-1	1	-1	1	-1	-1	-1	-1	1	1	-1	-1	1	-1	1	1	-1	1	-1
1	12002557	-1	1	-1	1	1	1	1	1	-1	1	1	1	1	1	1	1	1	-1	1	-1	1	1	1	1	-1	-1	-1	1	1	-1	1	-1	1	-1	-1	-1	-1	1	1	-1	-1	1	-1	1	1	-1	1	-1
1	12002691	1	1	1	-1	1	1	-1	-1	1	1	1	1	1	1	1	-1	-1	1	-1	1	1	1	1	1	1	1	-1	1	1	1	-1	1	1	1	1	1	1	1	1	1	1	1	1	-1	1	1	1	-1
1	12004039	1	1	1	-1	1	1	1	1	1	1	1	1	1	1	1	-1	-1	1	1	1	1	1	1	1	-1	1	1	1	1	-1	-1	1	1	1	1	-1	1	1	1	1	1	1	1	1	1	1	1	-1
1	12004266	-1	-1	-1	-1	-1	-1	-1	-1	-1	-1	-1	-1	-1	-1	-1	-1	-1	-1	-1	-1	1	-1	-1	1	-1	-1	-1	-1	-1	-1	-1	-1	1	-1	-1	-1	1	-1	-1	-1	-1	1	-1	-1	1	-1	-1	-1
1	12005865	1	1	1	-1	1	1	1	1	-1	1	1	1	1	1	-1	-1	-1	1	1	1	1	1	1	1	-1	-1	-1	1	-1	1	-1	-1	1	1	1	-1	-1	1	1	1	1	1	-1	-1	1	-1	1	-1
1	12007449	1	1	1	1	1	-1	1	1	1	-1	1	1	1	1	1	1	1	1	-1	1	1	-1	1	1	1	-1	1	-1	1	1	1	1	1	1	1	1	-1	-1	1	1	1	1	-1	1	1	1	-1	1
1	12007519	1	1	1	1	1	1	1	1	1	1	1	1	1	1	1	1	1	1	1	1	1	1	1	1	1	1	1	1	1	1	1	1	1	1	1	1	1	1	1	1	1	1	1	1	1	1	1	1
1	12007765	-1	-1	-1	1	-1	-1	-1	-1	-1	1	-1	-1	-1	-1	1	1	1	-1	1	-1	-1	-1	-1	1	-1	-1	-1	-1	1	-1	1	1	1	1	1	1	-1	-1	-1	-1	-1	1	-1	-1	1	1	1	1
1	12008488	-1	-1	-1	-1	-1	-1	-1	-1	-1	-1	-1	1	1	-1	-1	-1	-1	-1	-1	-1	-1	-1	1	1	-1	-1	-1	-1	-1	-1	1	-1	1	1	1	-1	1	1	-1	-1	-1	-1	1	-1	1	-1	-1	-1
1	12008620	-1	-1	-1	-1	-1	-1	-1	-1	-1	-1	-1	-1	-1	-1	-1	-1	-1	-1	-1	-1	-1	-1	-1	1	-1	-1	-1	-1	-1	-1	-1	-1	1	1	1	-1	-1	-1	-1	-1	-1	-1	-1	-1	1	-1	-1	-1
1	12008728	-1	-1	-1	-1	-1	-1	-1	-1	-1	-1	-1	1	1	-1	-1	-1	-1	-1	-1	-1	-1	-1	1	1	-1	-1	-1	-1	-1	-1	-1	-1	1	1	1	-1	1	1	-1	-1	-1	-1	-1	-1	1	-1	-1	-1
1	12009412	1	1	1	-1	1	1	1	1	1	1	1	1	1	1	1	1	1	1	1	-1	-1	1	1	1	1	1	1	1	1	1	1	1	1	1	1	1	1	1	1	-1	-1	1	1	1	1	-1	1	1
1	12011637	-1	-1	-1	1	1	1	-1	-1	-1	-1	-1	1	1	1	-1	1	1	-1	1	1	1	1	1	1	-1	1	1	1	-1	-1	1	-1	1	1	1	1	1	1	1	1	1	1	1	1	1	-1	-1	1
1	12012347	1	1	1	1	1	1	1	1	1	1	1	1	1	1	-1	1	1	1	1	1	-1	1	1	1	1	1	1	1	1	1	1	1	1	1	1	1	-1	1	1	1	1	1	1	1	1	1	1	1
1	12013780	-1	-1	-1	-1	-1	-1	-1	-1	-1	-1	-1	-1	-1	-1	-1	-1	-1	-1	-1	-1	-1	-1	-1	1	-1	-1	-1	-1	-1	-1	-1	-1	1	1	1	-1	-1	-1	-1	-1	-1	-1	-1	-1	1	-1	-1	-1
1	12014105	-1	-1	-1	-1	-1	-1	-1	-1	-1	-1	-1	-1	-1	-1	-1	-1	-1	-1	-1	-1	-1	-1	-1	1	-1	-1	-1	-1	-1	-1	-1	-1	1	1	1	-1	-1	-1	-1	-1	-1	-1	-1	-1	1	-1	-1	-1
1	12014777	1	1	1	1	1	1	1	1	-1	1	1	1	1	1	1	1	1	1	1	1	1	1	1	1	1	1	1	1	1	1	1	1	1	1	1	1	1	1	1	1	1	1	1	1	1	1	1	1
1	12021110	-1	-1	-1	1	-1	-1	-1	-1	-1	-1	-1	-1	-1	-1	-1	1	1	-1	-1	-1	-1	-1	-1	1	-1	-1	-1	-1	-1	-1	1	-1	1	1	1	-1	-1	-1	-1	1	-1	-1	-1	-1	1	1	-1	-1
1	12024494	1	1	1	1	1	1	1	1	1	1	1	-1	1	1	-1	1	1	1	1	1	-1	1	-1	1	1	-1	1	1	1	1	1	1	1	1	1	1	-1	1	1	1	1	1	-1	-1	1	1	1	1
1	12024717	-1	1	1	1	1	1	1	1	1	1	1	-1	1	1	1	1	1	-1	1	1	1	1	-1	1	1	1	1	1	1	1	1	1	1	1	1	1	-1	1	1	1	1	1	1	1	1	1	1	1
1	12025107	-1	-1	-1	-1	-1	-1	-1	-1	-1	-1	-1	-1	-1	-1	-1	-1	-1	-1	-1	-1	-1	-1	-1	1	-1	-1	-1	-1	-1	-1	-1	-1	1	1	1	-1	-1	-1	-1	-1	-1	-1	-1	-1	1	-1	-1	-1
1	12025150	1	1	-1	1	1	1	-1	-1	1	-1	1	1	1	1	1	1	1	1	1	1	1	1	1	1	1	-1	1	1	1	-1	1	1	1	1	1	1	1	1	1	1	1	1	1	1	1	1	-1	1
1	12025874	1	1	1	1	1	1	1	1	-1	-1	1	1	1	1	1	1	1	1	1	1	1	1	1	1	1	1	1	1	1	1	1	1	1	1	1	1	1	1	1	1	1	1	1	1	1	1	-1	1
1	12026920	-1	-1	-1	-1	-1	-1	-1	-1	-1	-1	-1	-1	-1	-1	-1	-1	-1	-1	-1	-1	-1	-1	-1	1	-1	-1	-1	-1	-1	-1	-1	-1	1	1	1	-1	-1	-1	-1	-1	-1	-1	-1	-1	1	-1	-1	-1
1	12027239	1	1	-1	1	1	1	-1	-1	1	1	1	1	1	-1	1	1	1	1	-1	1	1	1	1	1	1	1	1	1	1	-1	1	1	1	-1	-1	1	1	1	1	1	1	1	1	1	1	1	1	1
1	12027364	1	1	-1	1	1	1	-1	-1	1	1	1	1	1	-1	1	1	1	1	-1	1	1	1	1	1	-1	1	1	1	1	-1	1	1	1	-1	-1	1	1	1	1	1	1	-1	1	1	1	1	-1	1
1	12027655	1	1	-1	1	1	-1	-1	-1	1	-1	-1	-1	1	-1	-1	1	1	1	-1	-1	1	-1	-1	1	-1	-1	1	-1	1	-1	1	1	1	-1	-1	1	-1	-1	-1	-1	-1	-1	-1	-1	1	1	-1	1
1	12027847	1	1	1	1	1	1	1	1	1	-1	1	1	1	-1	1	1	1	1	-1	-1	1	1	1	1	-1	-1	1	1	1	1	1	1	1	1	1	1	1	1	1	-1	-1	1	1	1	1	1	-1	1
1	12028402	-1	1	-1	-1	-1	-1	-1	-1	-1	-1	1	-1	-1	-1	-1	1	1	-1	-1	-1	-1	-1	-1	1	-1	1	1	-1	1	-1	-1	1	1	1	1	1	-1	-1	-1	-1	1	-1	-1	-1	1	1	-1	1
1	12029255	-1	-1	-1	-1	-1	-1	-1	-1	-1	-1	-1	1	-1	-1	-1	-1	-1	-1	1	-1	-1	-1	1	1	-1	-1	-1	-1	-1	-1	-1	-1	1	-1	-1	-1	-1	-1	1	-1	-1	-1	-1	-1	1	1	-1	-1
1	12029346	1	1	-1	1	1	-1	-1	-1	1	-1	-1	1	-1	1	-1	1	1	1	1	1	-1	-1	1	1	1	-1	1	-1	1	-1	1	1	1	-1	-1	1	-1	-1	1	1	1	1	1	1	1	1	-1	1
1	12029560	-1	-1	-1	-1	-1	-1	-1	-1	1	-1	-1	-1	-1	1	-1	-1	-1	-1	-1	1	-1	-1	-1	1	-1	-1	-1	-1	-1	-1	-1	-1	1	-1	-1	1	-1	-1	-1	1	1	-1	-1	-1	1	-1	-1	1
1	12030100	-1	-1	1	-1	-1	-1	1	1	1	-1	-1	-1	-1	-1	1	-1	-1	-1	1	-1	-1	-1	-1	1	-1	-1	-1	-1	-1	1	-1	-1	1	-1	-1	1	-1	-1	-1	-1	-1	1	-1	-1	-1	-1	-1	1
1	12030130	1	-1	1	-1	-1	-1	1	1	1	-1	-1	-1	-1	1	1	-1	-1	1	1	1	-1	-1	-1	1	-1	-1	1	-1	-1	1	-1	-1	1	-1	-1	1	-1	-1	-1	1	-1	-1	-1	1	1	-1	-1	1
1	12030503	-1	-1	-1	-1	-1	-1	-1	-1	1	1	-1	-1	-1	-1	-1	-1	-1	-1	-1	-1	-1	-1	-1	1	-1	-1	-1	-1	-1	-1	-1	-1	1	-1	-1	1	-1	-1	-1	-1	-1	-1	-1	-1	1	-1	-1	1
1	12030551	1	1	1	1	1	1	1	1	1	-1	1	1	1	1	1	1	1	1	-1	1	1	1	1	1	1	1	1	1	1	1	1	1	1	1	1	1	1	1	1	1	1	1	1	1	1	1	1	1
1	12030753	-1	-1	-1	-1	-1	-1	-1	-1	-1	-1	-1	-1	-1	-1	-1	-1	-1	-1	-1	-1	-1	-1	-1	1	-1	-1	-1	-1	-1	-1	-1	-1	1	-1	-1	-1	-1	-1	-1	-1	-1	-1	-1	-1	1	-1	-1	-1
1	12031317	1	1	1	1	1	1	1	1	1	1	1	1	1	1	1	1	1	1	1	-1	1	1	1	1	1	1	1	1	1	1	1	1	1	1	1	1	1	1	1	-1	-1	1	1	1	1	1	1	1
1	12031508	-1	1	-1	1	1	1	-1	-1	-1	1	1	-1	1	1	-1	1	1	-1	1	1	1	1	-1	1	1	1	1	1	1	-1	1	1	1	1	1	1	1	1	1	1	1	1	-1	1	1	1	-1	1
1	12031670	1	1	-1	1	1	1	-1	-1	-1	1	1	-1	1	1	-1	1	1	1	1	1	1	1	-1	1	1	1	1	1	1	-1	1	1	1	1	1	1	1	1	1	1	1	1	1	1	1	-1	-1	1
1	12031878	1	1	1	1	1	1	1	1	1	1	1	-1	1	1	1	1	1	1	1	1	1	1	-1	1	1	1	1	1	1	1	1	1	1	1	1	1	1	1	1	1	1	1	1	1	1	1	-1	1
1	12031923	1	1	1	1	1	1	1	1	-1	1	1	1	1	1	1	1	1	1	1	1	1	1	1	1	1	1	1	1	1	1	1	1	1	1	1	1	1	1	-1	1	1	1	1	1	1	1	1	1
1	12032303	1	1	-1	1	1	1	-1	1	-1	1	1	-1	1	1	-1	1	1	1	-1	1	1	1	-1	1	1	1	1	1	1	1	1	1	1	1	1	1	1	1	1	1	1	1	1	1	1	1	-1	1
1	12032329	-1	-1	-1	1	-1	-1	-1	-1	-1	-1	-1	-1	-1	-1	-1	1	1	-1	-1	-1	-1	-1	-1	1	-1	-1	-1	-1	-1	-1	1	-1	1	-1	-1	-1	-1	-1	-1	-1	-1	-1	-1	-1	1	-1	-1	-1
1	12032383	-1	-1	1	1	1	1	1	1	1	1	1	1	1	1	1	1	1	-1	-1	1	1	1	1	1	1	-1	1	1	1	1	1	-1	1	-1	-1	-1	1	1	1	1	1	1	-1	-1	1	1	1	-1
1	12032798	1	1	1	1	1	1	1	1	1	1	1	1	1	1	1	1	1	1	1	1	1	1	1	1	1	-1	1	1	1	1	1	-1	1	1	1	-1	1	1	1	1	1	1	1	1	1	1	1	-1
1	12032821	-1	1	1	1	1	1	1	1	1	1	1	1	1	1	1	1	1	-1	1	1	1	1	1	1	1	1	1	1	1	1	1	1	1	1	1	1	1	1	1	1	1	1	1	1	1	1	1	1
1	12032868	1	1	-1	1	1	1	-1	-1	-1	1	1	-1	1	1	-1	1	1	1	1	1	1	1	-1	1	1	1	1	1	1	-1	1	1	1	1	1	1	1	1	1	1	1	1	1	1	1	1	-1	1
1	12033124	-1	-1	-1	1	-1	-1	-1	-1	-1	-1	-1	-1	-1	-1	-1	1	1	-1	-1	-1	-1	-1	-1	1	-1	-1	-1	-1	-1	-1	1	-1	1	-1	-1	-1	-1	-1	-1	-1	-1	-1	-1	-1	1	-1	-1	-1
1	12033238	-1	1	-1	1	1	1	-1	-1	-1	1	1	-1	1	1	-1	1	1	-1	-1	1	1	1	-1	1	1	1	1	1	1	-1	1	1	1	1	1	1	1	1	1	1	1	1	1	1	1	1	-1	1
1	12033904	-1	-1	-1	-1	-1	1	-1	-1	-1	1	-1	-1	-1	-1	-1	1	1	-1	-1	-1	-1	-1	-1	1	-1	-1	-1	-1	-1	-1	-1	-1	-1	1	1	1	-1	-1	-1	1	-1	-1	-1	-1	-1	-1	-1	-1
1	12034116	-1	-1	-1	1	-1	-1	-1	-1	-1	-1	-1	-1	-1	-1	-1	1	1	-1	-1	-1	-1	-1	-1	1	-1	-1	-1	-1	-1	-1	1	-1	1	-1	-1	-1	-1	-1	-1	-1	-1	-1	-1	-1	1	-1	-1	-1
1	12034160	-1	-1	-1	-1	1	1	-1	-1	-1	-1	-1	-1	-1	-1	-1	1	1	-1	-1	1	-1	-1	-1	1	-1	-1	-1	-1	-1	-1	-1	-1	-1	1	1	1	-1	-1	-1	1	-1	-1	-1	-1	-1	-1	-1	-1
1	12035041	-1	-1	-1	-1	1	1	-1	-1	-1	-1	-1	-1	-1	-1	-1	1	1	-1	-1	-1	-1	1	-1	1	-1	1	-1	-1	-1	-1	-1	1	1	1	-1	1	1	-1	-1	-1	-1	-1	-1	-1	-1	-1	-1	1
1	12035415	1	1	1	1	-1	-1	1	1	-1	-1	-1	-1	-1	-1	1	1	1	1	1	-1	-1	-1	-1	1	-1	1	-1	-1	-1	-1	1	1	1	1	1	1	-1	-1	-1	-1	-1	-1	1	1	1	-1	-1	1
1	12035430	-1	-1	1	1	-1	-1	1	1	1	-1	-1	-1	-1	-1	1	1	1	-1	-1	-1	-1	-1	-1	1	-1	-1	-1	-1	-1	1	1	-1	1	-1	-1	-1	-1	-1	1	-1	-1	-1	-1	-1	1	-1	-1	-1
1	12035473	-1	-1	-1	-1	-1	1	-1	-1	-1	-1	-1	-1	-1	-1	-1	1	1	-1	-1	-1	-1	-1	-1	1	-1	-1	-1	-1	-1	-1	-1	-1	-1	1	1	1	-1	-1	-1	1	-1	-1	-1	-1	-1	-1	-1	-1
1	12035647	-1	-1	-1	1	-1	-1	-1	-1	-1	-1	-1	-1	-1	-1	-1	1	1	-1	-1	-1	-1	-1	-1	1	-1	-1	-1	-1	-1	-1	1	-1	1	-1	-1	-1	-1	-1	-1	-1	-1	-1	-1	-1	1	-1	-1	-1
1	12035876	1	-1	-1	1	-1	1	-1	-1	1	1	1	1	1	1	1	1	1	1	-1	1	1	1	1	1	-1	-1	1	1	1	1	1	-1	1	-1	-1	-1	1	1	1	1	1	1	-1	-1	1	1	1	-1
1	12036194	-1	-1	1	1	1	1	1	1	1	1	1	1	1	1	1	1	1	-1	1	1	1	1	1	1	1	-1	1	1	1	1	1	-1	1	-1	-1	-1	1	1	1	1	1	1	-1	-1	1	1	1	-1
1	12036347	-1	1	1	1	1	1	1	1	1	1	1	1	1	1	1	1	1	-1	1	1	1	1	1	1	1	1	1	1	1	1	1	1	1	1	1	1	1	1	1	1	1	1	1	1	1	1	1	1
1	12036395	1	1	1	1	1	1	1	1	1	1	1	1	1	1	1	1	1	1	1	1	1	1	1	1	1	1	1	1	1	-1	1	1	1	1	1	1	1	1	1	1	1	1	1	1	1	1	1	1
1	12036586	-1	-1	1	1	1	1	1	1	1	1	1	1	1	1	-1	1	1	-1	-1	1	1	1	1	1	1	-1	1	1	1	1	1	-1	1	-1	-1	-1	1	1	1	1	1	1	-1	-1	1	1	1	-1
1	12036804	1	1	-1	1	1	1	1	1	1	1	1	1	1	1	-1	1	1	1	1	-1	1	1	1	1	1	1	1	1	1	-1	1	1	1	1	1	1	1	1	1	-1	-1	1	1	1	1	1	1	1
1	12036995	-1	1	1	1	-1	-1	-1	-1	1	-1	-1	-1	-1	-1	-1	1	1	-1	-1	-1	-1	-1	-1	1	-1	1	-1	-1	-1	1	1	1	-1	-1	-1	1	-1	-1	-1	-1	-1	-1	-1	1	1	-1	-1	1
1	12037154	1	1	1	1	1	1	1	1	1	1	1	1	1	1	1	1	1	1	-1	1	1	1	1	1	1	1	1	1	1	1	1	1	1	1	1	1	1	1	1	1	1	1	1	1	1	1	1	1
1	12037340	1	-1	-1	1	1	1	-1	-1	-1	1	1	-1	1	1	-1	1	1	1	-1	1	1	1	-1	1	1	-1	1	1	1	-1	-1	-1	1	-1	-1	-1	1	1	1	1	1	1	-1	-1	1	1	-1	-1
1	12037401	1	1	-1	1	1	1	1	1	1	1	1	1	1	1	1	1	1	1	1	1	1	1	1	1	1	-1	1	1	1	-1	1	-1	1	1	1	-1	1	1	1	1	1	1	1	1	1	1	1	-1
1	12037530	-1	1	1	1	1	1	1	-1	1	1	1	1	1	1	-1	1	1	-1	1	1	1	1	1	1	1	1	1	1	1	1	1	1	1	1	1	1	1	1	1	1	1	1	1	1	1	1	1	1
1	12037599	1	1	1	1	1	1	-1	1	1	1	1	1	1	1	1	1	1	1	1	-1	1	1	1	1	1	1	1	1	1	1	1	1	1	1	1	1	1	1	1	-1	-1	1	1	1	1	1	1	1
1	12037642	-1	-1	-1	1	-1	-1	-1	-1	-1	-1	-1	1	-1	-1	1	1	1	-1	-1	-1	-1	-1	-1	1	-1	-1	-1	-1	-1	1	1	1	1	-1	-1	-1	-1	-1	-1	-1	-1	-1	-1	-1	1	-1	-1	-1
1	12037852	1	1	1	1	1	1	-1	-1	1	1	1	1	1	1	-1	1	1	1	1	-1	1	1	1	1	1	-1	1	1	1	1	1	1	1	1	1	1	1	1	1	-1	-1	-1	1	1	1	1	1	1
1	12037911	-1	-1	-1	1	-1	-1	1	1	1	-1	-1	-1	-1	-1	-1	1	1	-1	-1	-1	-1	-1	-1	1	-1	-1	-1	-1	-1	-1	1	-1	1	-1	-1	-1	-1	-1	-1	-1	-1	-1	-1	-1	1	-1	-1	-1
1	12038197	1	-1	1	1	-1	-1	1	1	1	-1	-1	-1	-1	-1	1	1	1	1	-1	-1	-1	-1	-1	1	1	-1	-1	-1	-1	1	1	-1	1	-1	-1	-1	-1	-1	1	-1	-1	-1	-1	-1	1	-1	-1	-1
1	12038224	1	1	1	1	1	1	1	1	1	1	1	1	1	1	1	1	1	1	1	1	1	1	1	1	1	-1	1	1	1	-1	1	-1	1	1	1	-1	1	1	1	1	1	1	1	1	1	1	1	-1
1	12038468	1	1	-1	1	1	1	1	-1	-1	1	1	1	1	1	-1	1	1	1	1	-1	1	1	1	1	1	1	1	1	1	1	1	1	1	1	1	1	1	1	1	-1	-1	-1	1	1	1	1	1	1
1	12038776	-1	-1	-1	1	1	1	-1	-1	-1	1	1	1	1	1	-1	1	1	-1	-1	1	1	1	1	1	1	-1	1	1	1	-1	1	-1	1	-1	-1	-1	1	1	1	1	1	1	-1	-1	1	1	1	-1
[truncated: 8,000 more rows]
[truncated: 151 more columns]

## Sheet: Phenotypes_1
7.31086
7.18421
17.2324
10.2355
8.32962
6.70365
16.2935
13.6655
11.2078
7.46578
16.438
9.32486
5.65741
8.47307
2.53963
23.2011
15.6275
8.15231
19.1435
7.29664
4.28647
9.59235
8.31509
14.829
8.50784
20.5711
14.0278
9.56456
6.42186
1.13102
11.7849
7.58998
8.77928
13.6276
8.75865
12.7938
10.879
14.5394
5.14943
8.26438
2.82153
13.801
7.54916
5.48716
9.54425
9.02149
14.9539
10.99
4.90336
8.22779
12.9461
4.73797
9.36544
5.63259
3.97054
17.7539
10.2742
10.9778
6.72643
8.3657
15.5743
13.8395
12.8844
-0.0734621
19.8675
9.62796
3.29844
15.8737
0.256368
5.80826
17.7579
5.30672
4.95567
12.9115
16.2967
6.27478
10.5886
13.2878
12.3193
5.98768
5.97806
13.3367
11.2122
11.5504
3.09254
2.58059
7.11546
-0.0186958
6.52176
7.6392
6.70333
6.09452
7.39065
11.8665
12.3414
13.1531
2.66387
10.9988
7.69108
12.4981
13.5637
14.6962
9.60218
7.7141
9.34148
3.30177
16.6412
6.15184
8.58854
7.42022
9.03221
3.63338
7.93571
11.1258
3.52779
11.3207
7.44439
7.40766
6.95698
16.7691
1.19413
12.1459
13.963
8.76507
8.93601
6.11628
-0.345626
2.17798
16.8556
10.7525
14.9989
5.35149
21.4142
-0.27068
10.9313
8.69259
14.1238
10.2851
11.3256
1.95798
15.7372
15.3507
10.4665
10.3055
19.7941
13.4278
11.2569
6.26225
8.85142
7.80624
7.4993
3.30942
4.58606
10.1041
9.94511
8.09367
-1.0698
13.7863
6.50713
10.1645
4.16863
8.11611
5.37736
6.38861
8.31478
5.10339
10.7163
8.0843
10.784
16.0788
13.5879
9.84297
10.0276
15.9396
18.2459
5.02792
4.1227
4.75198
13.4578
4.29801
13.3688
10.9313
8.36288
16.5508
6.06089
8.30912
17.0566
5.65659
5.47474
3.31907
8.68182
2.00037
8.32793
1.82901
9.75696
0.837371
13.9145
13.0592
8.74023
8.89487
5.54219
16.9609
9.75456
8.03326
15.7557
18.0502
13.7156
10.8414
2.0654
9.31682
7.88933
7.22993
2.8823
1.26646
15.5415
15.729
12.6839
8.10214
5.9248
8.1369
8.74952
11.4457
16.0627
-1.2517
14.1547
16.0824
12.1039
-4.45067
8.55275
9.3012
8.34155
4.86685
9.27727
12.1862
20.5964
14.7014
9.0041
9.57612
4.8417
1.86066
6.23604
6.97714
9.92993
13.3401
11.1443
15.9523
7.76609
10.723
10.5355
15.0177
7.22194
7.80721
4.11216
9.66362
15.8639
10.9584
15.2349
2.51662
18.6341
10.9775
10.4026
5.30628
3.73162
24.8349
5.88235
4.27973
9.63223
-1.91175
5.91339
16.3076
6.93318
6.66537
12.3397
13.9743
4.29794
6.49086
4.21095
9.64671
2.86003
6.0037
10.1054
7.16844
13.8588
5.40012
3.09081
9.98052
2.24911
13.8978
9.92248
7.55509
5.48898
2.61506
12.3932
9.72489
11.0429
2.33858
4.24839
7.11989
11.9217
11.3639
18.9367
8.21361
8.41734
8.32261
6.19615
12.116
13.4123
6.0807
10.0267
8.91389
16.1654
10.3236
12.1348
9.63723
17.9133
14.4995
6.46206
11.57
17.2107
7.64215
11.5187
5.53229
9.50252
8.48081
6.92564
5.06197
9.32746
21.0986
12.7291
9.26511
7.24719
14.3778
4.95929
8.43725
15.8009
12.331
18.3716
6.00136
1.72994
12.5314
15.3059
1.32434
6.0928
17.5132
17.2591
9.87926
7.24876
10.591
11.3932
11.7997
1.67006
12.1267
8.27302
8.11504
16.0739
6.65456
14.6353
11.234
8.26932
7.00673
13.5487
6.79007
3.78571
4.63596
5.9119
8.36749
11.9456
6.65752
12.1747
13.2912
7.68181
12.1854
15.7766
5.50314
11.0623
6.18681
7.14987
14.0474
9.85616
11.298
6.15699
14.0532
8.79351
0.839924
16.0345
11.9277
6.47632
3.55551
13.4391
5.04929
12.7471
8.62082
9.56053
19.1826
7.9232
7.421
7.21654
5.6802
4.4038
8.61635
13.5669
11.1026
8.11637
14.7393
12.8668
12.0475
7.72291
7.48503
11.1494
10.4068
7.6964
11.9791
2.43229
18.2052
19.4905
7.96074
11.3427
11.2496
0.758786
6.02837
9.20763
17.2359
7.03278
22.2166
11.2834
19.3441
-1.82238
3.3693
8.92378
10.6709
11.3676
15.0923
13.2395
14.4624
7.94331
6.80753
4.08763
9.00915
10.5627
9.56169
9.50913
5.74456
7.99301
1.34785
16.3304
4.81037
7.22861
13.7647
7.5017
11.5537
6.402
7.18892
13.0298
18.5429
9.31719
12.4808
7.31448
10.8346
9.57061
6.8484
8.37015
5.48915
15.1283
0.177926
3.30634
10.5896
2.18554
2.15488
15.9742
4.63861
10.7346
10.2377
10.2876
13.4655
12.4202
10.6731
7.52517
6.15262
15.3534
9.10653
11.3327
13.2368
7.61475
7.58391
15.1006
8.35139
13.0256
-0.435035
5.12057
9.46124
4.46768
9.75237
5.46344
13.4727
1.20301
13.0231
15.9366
8.53599
15.5964
22.3849
10.704
9.28368
13.1058
-1.68788
8.33509
9.29784
6.42396
16.8357
14.7535
7.83414
8.0505
12.1154
5.37077
18.4861
10.3415
5.32893
13.976
17.6149
6.85258
7.17177
12.7801
7.58089
15.3583
6.64203
0.635014
7.22894
9.95972
10.1779
10.1416
11.3584
8.27576
6.65824
13.2269
17.8708
10.7617
10.1737
7.85743
2.50131
19.7382
10.1435
6.61184
6.84799
16.6792
10.3967
8.39287
3.35384
5.78646
8.44272
13.0238
8.42601
5.76579
11.7691
14.8553
6.85356
5.86733
12.0889
10.9299
15.0093
10.6943
6.82978
6.54429
3.42771
7.85176
5.64758
14.231
5.54197
3.60235
17.4885
13.6514
4.86159
12.4193
11.8867
13.7004
11.4216
-0.118823
10.3437
13.2709
7.75786
15.0468
-1.14557
14.9828
14.4952
3.34493
10.7589
12.4691
5.80966
10.3836
6.98221
8.82366
13.5175
9.50037
8.44697
12.3172
5.74302
14.8924
14.6405
6.64015
13.1103
4.09731
12.7777
10.6339
7.87748
13.3112
19.7714
12.5086
14.3428
6.93146
9.4249
11.5574
7.5516
10.9347
10.7256
20.1589
10.2741
14.9235
10.6027
9.52744
3.15008
5.98876
6.70047
20.5226
4.23316
18.9304
13.5496
9.25177
2.4558
1.97558
6.42942
10.7364
10.5652
5.82475
19.8366
13.0261
8.87417
6.30906
2.50851
8.64055
1.40607
14.4133
6.88481
4.78968
7.91331
9.15239
17.0019
11.3019
6.41363
6.40899
12.2311
11.3794
9.60687
8.14444
11.2855
15.3713
14.0598
7.68035
5.26194
14.7238
7.51428
1.85054
2.92901
2.83316
16.5719
3.89482
6.60758
12.2367
6.53954
6.51918
14.4941
11.6007
9.03106
7.22969
10.4826
0.939663
13.7218
0.298393
7.34202
4.52406
8.32079
12.7982
15.2302
12.5746
11.0655
0.552919
13.8898
-4.81671
10.9155
10.7244
7.1324
6.26478
9.15819
6.70643
7.21379
4.57245
2.43271
3.78013
11.5246
13.5265
8.47731
13.0588
9.83827
7.51153
6.60991
0.0154247
14.9395
10.6329
3.45187
13.9495
10.8103
18.8279
8.31009
6.09407
0.792743
19.0161
11.6081
9.80986
15.8728
13.0619
8.12532
6.24571
13.9197
7.50446
8.57981
7.59989
1.58455
11.9626
18.86
12.0828
14.7912
5.64149
12.1445
5.65817
17.4128
12.1381
15.324
5.66304
8.66979
4.71382
13.6302
10.529
6.16591
8.71993
16.6417
12.3497
13.6566
6.70501
8.84505
10.8673
16.0211
6.32818
7.84017
4.31023
9.1195
14.3136
7.89163
18.5494
9.2713
11.4853
11.7968
14.8732
8.30072
7.55243
1.35427
6.89674
8.97351
2.68491
4.71294
9.22744
15.5761
15.4136
9.17217
6.39715
10.3684
-1.03098
5.09725
11.14
13.293
6.14217
13.1668
3.30248
15.3576
14.2937
4.97248
6.75294
11.9129
1.72041
7.02822
8.91307
3.60271
8.12217
4.49532
9.09879
11.9369
4.19396
10.4217
18.0765
9.1454
11.7872
5.91548
14.014
11.9219
7.61971
8.19182
17.6867
10.5513
8.01872
0.497497
13.7058
15.9345
7.13074
5.52877
13.9304
14.9717
15.1967
7.71423
11.28
4.6014
6.36731
7.03332
13.4631
13.485
5.08939
21.501
17.1789
5.88711
-3.00942
10.3593
5.87406
9.25086
4.03027
14.7412
12.4827
13.516
10.2772
8.5116
6.11896
7.92467
5.92189
9.50266
7.15635
13.7223
6.19527
6.80596
18.457
10.0198
13.9925
9.80946
15.135
10.6729
7.70364
10.468
10.0577
14.8222
15.4486
12.5495
8.23414
9.42494
14.4027
13.4793
10.2084
7.36601
14.0273
3.18362
6.05791
5.44574
-0.461783
0.770546
12.6441
10.7247
9.80061
10.5076
9.30759
11.8947
8.05991
6.54425
8.08256
1.74773
8.41041
3.49794
13.0299
6.14221
7.65956
6.68915
9.02713
5.5599
19.7739
9.56828
6.88943
6.64425
3.89422
12.7712
12.8254
15.7398
2.41725
10.9416
9.5022
4.54567
15.5101
13.6488
8.91969
5.84692
13.4374
2.21391
17.4033
4.90041
5.91281
14.0959
13.2546
12.3578
5.97597
10.8097
4.73434
13.8177
13.3687
11.217
10.1743
16.1965
5.08749
12.7265
13.9781
4.39776
8.58791
9.62967
2.95317
3.92999
13.3732
7.24421
13.8737
6.71519
13.5548
7.21433
11.6733
8.91638
11.7486
13.7127
7.34749
0.498826
24.3944
11.1285
6.88531
7.06588
18.7912
14.1431
12.5026
11.8312
7.11958
9.99423
14.7362
3.84146
1.98222
10.4389
12.0553
18.8092
7.97377
19.6901
0.743744
10.0162
8.62794
7.7786
0.585654
9.3588
3.67413
7.16636
13.0145
6.23909
7.99593
14.5331
19.5318
13.7024
11.9651
9.36827
8.77457
6.32073
6.65187
10.4735
4.67259
0.971106
15.1484
9.91541
15.5184
15.6504
5.28543
13.0646
9.44823
3.7728
9.33422
9.32035
4.22016
5.68288
6.58988
1.75125
14.8509
6.20976
8.43528
10.1802
6.75417
4.9627
8.39489
12.2403
10.39
5.86927
11.8418
16.5436
13.2681
10.8449
7.06365
14.6757
9.27025
4.09834
6.13438
3.32409
16.0289
12.7241
16.7901
7.38446
-0.0827057
6.78418
10.2371
10.6529
20.8335
3.41089
20.5971
12.5456
6.11289
6.07129
9.76977
16.8405
12.1985
4.15966
14.124
6.99641
13.7536
13.8284
0.499838
9.05096
5.37833
4.2327
6.14569
6.74466
9.50425
13.4111
0.199445
14.292
6.88964
9.72402
14.9058
12.111
7.35791
9.27281
5.53003
8.38341
19.4557
11.8068
14.8912
15.737
11.7718
10.4815
6.55855
11.6699
9.26034
24.3486
4.05301
10.0669
9.3889
3.77457
1.5211
19.2361
9.52639
13.5294
14.482
12.0563
7.05036
7.80224
14.8398
13.8983
5.41924
8.66027
7.05225
10.9992
11.902
5.99487
4.2194
18.6729
10.1865
9.24913
8.92411
11.3093
7.83482
6.96179
6.11107
7.55575
14.342
3.47838
12.935
5.26042
7.7905
10.5404
15.9388
9.59117
5.46188
15.7487
6.46436
10.1812
1.49198
8.01043
16.4594
7.63053
12.4001
12.1866
5.43792
4.31766
14.2841
11.9972
9.5226
14.4774
19.1534
3.67395
5.75148
19.2556
4.51075
8.74027
8.13768
-1.98965
8.73232
15.0316
5.90953
5.90049
7.6866
10.223
8.61984
12.8748
15.8498
13.2003
14.1571
9.67136
5.37908
18.7005
12.004
6.68924
3.53463
10.9339
13.0527
10.4491
1.33932
6.9927
3.99558
15.1891
8.72774
6.56327
3.79837
12.4952
7.04577
1.43619
15.4792
10.4735
8.09477
7.326
6.56488
6.48143
3.72694
3.64615
12.437
11.0281
8.9454
1.53861
14.014
13.3566
12.4136
9.63124
8.91994
14.9735
8.41916
7.15669
11.6292
9.65183
6.78764
11.5958
4.31609
11.9714
16.5669
4.04242
8.67968
13.763
3.44651
4.76672
6.35814
3.80495
4.37401
5.12084
4.44127
10.1707
6.06679
8.29322
11.6382
5.6542
8.16477
6.62783
14.654
9.02957
2.0614
11.7221
13.1515
15.9672
12.6613
1.92707
10.7139
10.7742
4.94792
8.03796
11.5027
13.4959
10.9629
14.9886
14.2068
4.55429
9.34774
4.03758
5.16201
15.8407
4.80535
12.4959
15.1525
18.3838
1.26642
9.54681
14.4154
14.2489
9.35754
12.9451
11.9169
9.9062
8.86731
10.8688
2.48157
12.3838
5.37761
8.3301
8.42487
11.0806
10.7511
13.5437
15.8671
0.796459
10.5348
4.1988
9.108
5.57149
9.42982
8.20325
9.80185
10.4957
13.61
8.25193
8.57291
10.5609
8.07599
13.0047
11.6609
5.26222
20.3692
6.48798
2.39272
5.8897
3.61611
0.0663265
15.5608
-1.204
6.11907
13.5394
12.9409
0.984547
13.3839
7.71558
9.05133
11.8393
11.738
13.5101
13.8683
7.32204
6.14085
4.67892
4.80141
6.27615
12.9891
10.0625
10.1038
8.91061
7.0505
4.71801
9.37929
15.9166
0.103476
7.0945
10.8322
7.58515
10.6151
16.7149
12.8544
0.467552
11.4562
3.64584
9.20204
2.11127
9.59564
11.3549
13.179
10.9411
15.2054
8.7854
5.20664
18.5007
11.6986
11.1424
14.2313
12.6922
13.7848
11.2267
10.7928
5.90769
13.3375
3.59957
9.23048
4.8441
13.335
14.3388
11.1801
6.79883
17.1899
6.60739
10.5729
14.7017
17.9931
11.6023
9.33867
0.567017
24.4646
2.12716
5.43897
4.56846
15.563
16.6829
10.0457
1.88162
12.6053
11.9368
12.7538
6.22336
4.91038
6.8268
5.89049
8.40746
6.81415
10.8735
6.29303
10.9084
4.23172
11.2466
6.58038
6.98484
2.44186
7.86079
6.17136
11.571
10.8451
18.3803
14.5026
4.47677
4.92768
10.3766
11.5323
13.6266
6.81757
6.89825
10.548
4.85335
18.167
5.64428
7.68981
11.1228
3.80101
8.22838
16.0811
11.1179
12.6795
9.85573
3.0317
14.5986
12.7918
6.18485
10.2099
-1.18884
15.6756
17.9512
8.76197
4.88306
7.38576
10.4985
7.80654
9.2115
8.06512
17.8666
9.39774
11.3206
1.87094
19.1239
8.1431
9.02501
8.59566
5.31223
12.4238
16.1551
10.1011
7.39485
8.03815
11.6037
10.0005
9.90759
14.2351
7.59357
21.7363
12.2122
15.0963
1.42632
7.06062
8.78348
8.63592
16.8787
8.58759
15.1575
13.7407
3.02688
3.06633
5.98225
7.18526
9.80355
12.7882
6.1329
10.5636
13.4323
3.14351
14.5387
9.51796
14.0062
7.92307
11.2301
10.1423
11.6637
11.918
6.46424
18.1264
13.1375
16.7044
5.4449
12.8863
14.9687
0.629803
8.58642
2.01794
20.6714
8.93414
5.10388
5.27075
0.0127927
5.22755
8.05589
4.1067
9.12946
13.5815
15.5022
10.7107
6.32144
6.82105
9.0283
3.36404
10.3417
11.0874
13.3496
9.86611
7.63468
5.07396
9.70588
0.344142
9.78935
4.9699
4.3171
7.96178
3.17668
4.59608
7.82089
12.0702
3.36066
8.02231
16.2893
11.6249
13.1897
14.4003
11.0939
0.232454
5.75493
5.6779
17.0548
1.39153
14.0958
15.91
12.5437
17.4646
13.1817
4.80594
8.10788
16.5933
10.2055
2.83465
12.0834
14.8593
3.92425
7.33709
14.9824
3.12065
8.15159
13.184
1.0689
3.44345
14.5174
11.6942
7.6225
7.81558
10.3424
0.606773
16.1184
15.6876
10.1989
19.0914
8.85459
-0.0842346
13.3778
8.20378
2.63495
5.64283
14.8532
16.078
2.69831
3.11195
5.79211
11.2097
10.141
3.10706
0.467283
13.7786
8.32097
18.0229
5.18355
19.6809
11.0195
15.7784
7.44386
10.5551
12.5488
6.76645
2.73324
11.4654
13.1198
9.68257
7.90302
11.4111
21.075
10.7933
10.1681
12.3545
10.5832
4.75377
3.55301
9.99054
7.05168
12.5011
12.8884
3.4441
15.3215
13.4035
3.66207
13.4953
15.516
8.48629
14.6926
7.80076
8.50942
6.94681
11.2513
3.6917
6.55028
6.51564
14.9698
10.0417
10.2044
11.1227
6.93532
16.6905
6.59794
5.17525
8.61394
12.5371
21.0002
8.37143
1.19746
13.1727
11.7052
6.96798
6.95202
9.90313
14.7503
13.6876
8.32801
7.85004
5.52579
7.08915
10.6552
4.72466
14.9013
3.31812
12.9196
17.0865
12.5438
9.07026
9.4847
11.4569
18.7876
8.31432
9.55988
11.3229
14.0769
10.3104
5.92425
13.6754
3.14716
9.56089
5.40083
9.00288
7.511
14.8514
3.9734
14.0709
5.89209
7.03164
5.83087
13.3148
7.39621
5.43328
10.4996
12.9238
10.8912
7.95637
14.243
4.73258
9.59431
13.1565
8.99065
9.19162
2.06207
22.1221
6.95885
8.13097
15.3164
4.78701
2.21795
13.3509
5.3762
11.6765
13.1817
11.3674
6.39161
8.75945
9.67353
10.9815
1.63889
12.9435
9.3519
16.9746
6.49015
4.75664
8.02189
13.7118
0.95018
10.5036
0.681811
8.87548
7.95576
4.13209
11.5897
8.14082
15.5197
5.73918
6.05136
12.5744
3.27266
16.0047
16.8125
16.2437
2.68751
13.6822
4.72857
14.2812
0.994943
7.05601
15.5037
7.87628
12.75
10.6946
7.05771
5.94383
19.1909
11.2826
18.756
15.5057
13.9754
6.4033
1.77904
20.1712
9.6419
11.6411
8.8586
6.34947
2.44362
10.6881
13.918
7.24383
11.9019
12.1266
5.3623
13.3638
14.7222
8.83104
13.2824
10.1179
7.58553
17.3198
7.99321
0.330954
4.89463
18.5799
17.0845
13.7809
10.054
9.44001
9.33436
9.54524
4.6416
3.01021
7.94957
11.0332
12.8088
1.4485
13.6744
8.942
10.5374
7.65191
7.73319
6.44162
4.83051
2.54799
8.90323
9.33821
7.59217
4.23855
11.2391
13.3461
-0.38637
12.4338
14.5047
10.2721
8.02524
12.2807
7.5679
10.2826
4.07302
12.1645
9.42543
12.5232
9.68063
6.70322
6.23728
13.9669
3.1697
6.91627
6.11593
1.0584
8.71127
7.81245
9.37139
9.86365
3.20224
8.19329
10.601
6.45346
0.534264
8.20866
19.7864
13.2824
6.7895
12.1056
11.447
15.4039
10.123
8.71915
9.88238
17.8251
3.50736
2.24297
6.06132
12.5962
16.68
11.2101
3.22049
7.87499
7.80646
11.4126
8.86752
14.596
1.801
19.9186
10.362
10.3502
3.32641
7.13301
11.2399
3.29612
7.13255
15.734
15.18
10.1871
10.562
3.41957
10.7634
9.96897
5.02072
7.31476
12.2311
6.92295
15.8624
7.88264
12.981
2.12698
10.6212
11.3175
11.3449
10.6587
12.0031
8.31476
9.03988
20.2054
11.9708
11.078
7.69752
12.3777
17.5724
7.54498
10.0945
5.69296
16.8933
8.3733
4.62205
10.7233
-0.669902
4.81659
9.68799
3.28307
6.0486
21.8603
14.0519
6.15781
14.3015
1.31209
9.77443
4.29357
4.54851
13.6747
13.096
4.37533
8.43868
3.08182
11.24
0.876552
6.2618
4.32945
6.79055
11.7173
8.1206
12.0038
10.0595
11.322
6.89385
3.6637
10.4758
11.3718
9.58123
21.0507
13.5862
2.39882
9.05943
1.67641
18.2449
1.85745
15.0766
13.2862
8.71731
16.8598
12.9831
12.0117
6.14242
10.2494
11.3587
8.16582
11.8286
9.76311
7.41324
12.5562
10.8668
8.46195
4.3481
8.76639
4.59996
7.89861
12.7439
13.819
12.2343
10.5424
9.95597
2.76431
12.1114
16.1422
10.0797
14.6057
6.90934
1.56917
19.7155
12.3199
6.09088
8.73166
15.2247
16.5822
14.0385
7.99399
14.5652
9.57991
9.51831
2.96488
5.48226
6.30586
14.2411
6.79795
0.840135
16.2802
8.94518
10.3361
1.74195
11.171
5.06392
-1.47588
2.61516
10.5459
7.74781
5.81672
8.90384
10.0563
14.3665
13.2866
9.10886
9.78911
8.71967
10.9787
8.41303
2.48188
9.96782
4.08586
12.3875
5.79557
17.1779
13.2176
6.34212
7.59844
11.7257
2.56056
4.33794
9.48366
4.80441
12.746
4.73089
0.64565
7.68563
3.08959
11.0944
14.3111
7.7692
10.1149
10.7175
17.2095
7.64326
6.64918
7.60572
18.1962
12.4027
8.44166
5.69452
[truncated: 197,000 more rows]

## Sheet: Phenotypes_2
11.7681
-1.24014
13.0299
1.62469
4.96712
8.29623
17.8953
17.5833
8.6494
2.96075
11.6908
13.0977
2.24499
6.97921
7.40553
17.862
21.5422
16.7998
6.19255
10.4463
1.81054
8.27432
10.6633
15.9623
9.88685
10.7632
13.9693
9.4136
5.35762
8.50034
5.77808
8.6648
6.21201
19.6546
22.0661
10.935
11.7833
3.35609
9.1615
3.44008
-0.14726
13.6672
4.31606
0.918556
17.8727
4.02079
16.9129
7.59909
4.928
3.08267
10.8488
0.424318
9.64396
2.91378
4.19281
15.465
15.3996
10.5206
1.20005
8.60254
10.6131
4.84702
8.57911
2.46358
21.0038
10.7562
9.91906
14.6887
2.5099
7.23573
11.8266
5.2305
17.4972
10.8325
14.8075
11.4787
7.91627
12.7032
10.8094
4.93216
6.37287
15.1685
11.9208
7.3669
9.17576
5.00793
7.68721
0.00662912
5.58836
-0.380223
7.51034
9.82082
2.97018
10.8141
9.04944
10.7448
3.1532
12.5354
7.8317
12.3291
11.3871
12.9132
15.7386
1.72624
5.71461
1.0924
18.1254
10.658
6.265
18.543
9.53629
9.61061
4.5257
6.72802
3.73614
9.4894
8.24541
13.7145
5.48019
14.4381
7.6962
10.5988
12.5683
3.9838
13.9162
9.48389
4.3509
5.92499
14.8359
11.1709
10.9062
4.14895
16.7549
6.90787
13.6891
16.0283
8.9187
14.6133
10.4941
1.02742
15.66
8.6343
14.2684
5.62178
16.9716
15.725
8.7205
-2.00304
8.10982
8.40034
15.5951
3.61651
0.322782
2.6198
12.2935
13.3467
4.27531
13.9705
6.26138
17.0514
1.21202
12.9121
1.20165
1.4525
4.76991
10.245
8.22482
7.96021
12.6993
11.3559
14.2768
13.9144
7.18072
12.3088
11.1494
10.628
4.33164
4.44037
9.26174
6.33645
17.1111
7.81903
18.3561
13.7573
-0.774701
15.0301
13.8443
6.81593
8.91861
9.35777
6.5338
6.75976
11.1614
4.57068
14.2569
4.97318
8.06293
8.39715
9.30332
7.82269
1.25945
13.9079
10.709
4.7247
2.35088
13.6836
12.1237
6.4126
2.21974
11.0806
10.7206
7.65348
4.97459
4.15844
16.8763
12.4353
14.7016
1.01036
13.4711
5.53773
11.5383
7.25993
13.6267
4.95849
20.4262
14.2364
4.25475
-1.84553
3.90096
11.7289
11.6671
6.62563
9.92189
13.5612
18.4878
6.90777
7.23626
4.03794
2.29574
1.61707
9.64501
6.52707
10.2544
5.05238
7.0288
14.6636
3.80682
4.08394
10.1958
9.25699
8.1539
9.39579
7.98695
2.65879
18.5491
10.6254
15.0705
1.97459
8.98577
8.04203
11.1214
10.1168
8.44807
19.1706
9.58862
6.88989
13.0693
2.68194
4.36177
14.5593
7.53154
10.7331
7.6435
10.5714
4.84997
8.46311
10.0828
10.2436
0.277342
5.32369
12.49
8.34924
11.4075
4.32403
1.01203
15.0978
-1.16688
4.65223
7.24865
11.929
8.10737
2.01272
10.5067
6.38235
15.1908
4.44566
8.99588
4.46685
7.09064
15.8828
20.1931
12.9534
3.61521
7.20122
2.70607
10.31
6.20557
5.55727
13.4286
11.1573
14.0792
5.11757
10.0518
5.03982
18.0879
17.3674
9.73685
3.64262
10.5474
4.96066
9.00663
12.3797
4.80392
13.4104
9.29648
3.96393
7.9018
11.0595
13.0403
13.3328
5.38093
15.5699
4.5474
16.514
10.8488
5.10141
8.15301
7.33983
5.07379
11.0319
10.8966
12.7512
1.9815
20.0603
15.9494
16.921
8.29362
8.04738
8.29203
10.3307
3.97556
-2.25705
9.38849
13.3216
17.6455
1.05815
15.8953
7.55451
9.30681
3.83493
12.7173
9.874
5.83485
2.65684
9.1563
3.73929
4.77418
15.6061
14.5442
11.9605
12.6783
11.4867
7.48533
13.7224
4.65714
7.41957
9.7629
11.6216
4.13129
14.4059
-4.94442
13.4606
14.7559
0.945009
9.51483
13.5818
9.92436
5.7041
10.2212
5.56861
8.0179
0.125728
9.62447
17.521
-4.4362
8.00532
12.2243
-0.576999
7.90219
5.78
15.5113
7.16831
6.02467
11.2692
17.5856
10.7944
11.3958
2.78679
21.0546
8.48898
3.38944
5.64715
5.37164
12.507
16.4397
11.4807
8.43714
3.98433
9.02124
4.39047
3.49006
17.2066
3.46347
18.0929
13.453
12.7794
3.82144
6.25441
7.11759
13.586
2.9812
12.4262
12.6529
15.769
8.81927
1.79989
0.454148
7.6499
4.734
11.5964
9.69264
5.86346
11.1109
7.57691
15.7063
2.39447
7.38863
1.31387
4.66386
5.55978
3.22431
9.88963
4.98919
12.5245
8.01928
13.6243
0.497815
12.8812
9.15139
7.69843
11.6465
0.17731
14.1121
1.90945
13.386
5.58785
-1.04672
-1.8062
20.4788
6.54763
13.9606
6.39263
16.0102
3.12273
6.87093
6.27039
13.1649
3.30938
2.74586
10.0257
8.10136
6.53131
3.56395
2.16955
9.87626
2.77089
6.29051
2.32659
7.15594
9.3819
4.37187
10.8959
5.82242
17.2853
-1.88698
1.76943
6.26783
12.5633
5.3923
21.5178
12.278
0.659776
7.40687
0.575246
10.9581
6.40493
3.77751
15.4313
6.91024
12.8791
0.0715323
5.93933
6.30744
16.1147
4.70988
10.3136
9.04893
4.911
4.09122
7.21331
17.3667
2.34471
8.77075
5.89471
-0.108334
6.7362
12.8845
11.9007
10.9404
1.74623
17.7793
7.58972
16.8074
12.9276
5.98161
11.8772
7.24866
4.57655
17.3583
10.1523
6.30941
11.595
12.4881
12.0039
10.7515
5.72037
3.67708
19.004
8.67385
12.97
5.58704
7.06475
6.54209
9.84539
4.63285
10.8253
10.0249
13.1897
6.8736
8.52059
11.0902
5.85792
0.564003
9.21847
10.1744
4.68575
9.90234
14.9593
12.0068
8.27813
6.9122
13.1789
15.0079
13.0673
8.37771
1.03368
4.85457
6.91837
14.2218
11.9946
14.342
11.2252
1.53338
7.94731
12.8673
13.3283
3.10855
3.07467
2.99839
4.16822
-0.320246
0.37628
11.8352
3.68459
5.17081
9.01619
5.94891
15.6081
11.7854
14.7564
7.08917
0.758478
2.97787
17.4203
10.8104
14.593
5.02311
9.72511
6.69538
8.0704
4.08189
3.1925
13.9336
20.8448
15.2209
0.634238
11.8166
8.98748
12.7333
10.9333
11.2106
3.10701
14.8406
13.31
10.3437
-1.76172
8.86885
4.90896
8.74767
6.30939
15.6747
17.5923
18.6068
7.56932
6.52427
4.79028
1.90622
-0.339186
14.2121
11.4595
5.48829
15.0602
12.5383
16.3298
4.62761
2.69637
8.665
6.74865
6.57361
8.25311
10.2565
7.8202
17.5874
10.8069
15.4973
12.6591
11.3136
11.1291
9.75602
7.24837
6.69892
24.0841
3.33961
5.8543
8.01786
0.950673
-0.931783
15.1925
6.82483
5.32943
8.55204
15.3859
3.19071
5.27167
7.20518
11.2631
-0.03758
7.12339
14.9469
11.1193
5.28675
10.9288
2.57551
13.2644
0.566148
6.7447
2.68633
3.65415
10.687
2.30209
4.94906
7.5256
15.9453
1.35193
10.1151
4.48339
15.8745
12.3899
22.3612
6.33292
2.50271
12.0746
3.89188
10.6678
5.93389
5.07544
15.5088
12.8623
11.6907
7.58516
9.59379
10.4432
14.1341
11.7236
15.7758
16.0969
11.0187
3.76775
6.08333
16.9149
5.38501
11.9884
1.16406
9.94567
9.64921
14.4086
15.381
7.65383
5.88538
9.7891
7.91866
16.5929
8.90853
13.1767
9.99849
7.54533
4.78064
10.8057
6.49974
6.32147
2.88615
16.432
17.2293
12.5792
4.57497
6.50816
8.22922
9.67769
2.54323
2.93011
6.78632
5.29318
12.8154
5.97973
19.1173
2.42357
10.8479
8.14595
12.7739
8.45873
7.43129
-0.0398056
11.4356
10.3847
11.5965
8.4113
13.2094
11.805
7.00528
4.80366
8.95371
18.4711
4.76039
6.07426
6.07872
17.2468
10.5648
16.1067
1.2523
11.6678
12.0375
6.91781
8.30922
17.0394
5.18432
1.93276
9.78595
5.00905
7.90979
6.81678
8.39203
19.886
6.90993
5.30319
12.9154
10.5629
10.5129
9.90208
15.1161
10.1587
4.27654
11.3543
19.8485
17.3604
9.84605
4.61498
18.4244
15.7971
5.66292
13.5222
9.57837
8.90857
19.1138
13.6808
9.25451
5.45073
5.02853
7.27808
8.62238
18.5461
10.3974
15.75
20.6334
13.9027
0.700813
8.57424
8.99555
9.16703
5.61637
9.14032
17.0993
16.6657
6.7445
4.73782
2.48041
2.91598
2.95002
6.04414
15.6295
7.29975
17.3105
12.1142
13.8845
6.04392
9.13247
5.99325
6.90762
1.5881
1.00555
5.78332
4.94409
16.9615
12.2742
13.8238
-1.31153
11.2492
15.182
5.17363
8.90922
3.15692
23.1034
5.71136
6.83468
10.9247
1.49773
0.370539
12.7951
8.03956
8.3
11.9419
12.4798
-1.56523
3.59089
12.6413
14.8821
4.96612
6.8993
8.56956
7.40549
1.07904
6.12363
-3.13889
10.684
-4.12084
8.21107
1.05866
5.27676
11.2339
5.25162
6.83113
1.73745
5.4782
2.2996
12.5244
10.5965
4.8447
18.1781
16.3869
10.8817
5.86951
12.2876
2.90447
12.591
0.796085
5.19799
19.6585
19.1924
11.0274
10.236
14.7822
-0.241855
7.93292
11.0977
8.62038
12.7996
18.4727
2.87392
6.69961
12.0711
1.60837
13.2188
5.11819
2.62423
6.59459
11.4813
8.34793
8.72497
6.40498
16.2083
3.38413
17.6402
13.9788
6.71802
10.0513
7.70186
-3.28166
11.0798
15.4936
12.1879
5.0356
11.9756
14.3678
8.69026
3.6536
9.48954
10.7337
12.7947
0.643227
1.8771
7.94731
5.58352
12.3667
11.8674
11.8762
9.48301
12.3454
3.1793
8.13412
6.15073
5.24979
3.56676
15.4226
8.76071
0.46526
7.63299
11.1859
10.2263
10.5694
7.31239
7.57931
14.9997
6.85446
12.8751
4.36634
10.8497
2.59433
14.397
6.46789
11.041
10.008
3.50684
18.555
13.1722
9.43284
6.30203
6.61664
5.8088
10.3543
9.87049
0.011568
14.726
3.99819
8.09583
7.69432
8.0894
5.13508
7.85458
10.854
7.48648
7.39167
5.59489
9.33461
14.1657
11.3194
10.95
14.2549
12.0225
11.003
8.94498
3.1526
10.9647
14.3091
12.6464
2.38467
9.43762
4.92664
4.94041
12.9309
19.1244
4.15988
15.7882
16.5141
8.47368
3.16709
6.90721
12.7075
8.95658
6.62941
16.2518
15.1368
12.1358
2.75684
3.29989
2.02992
6.38935
2.00651
6.97801
10.3807
4.29898
9.30746
14.5656
9.82569
4.33446
12.6728
3.19129
15.5359
7.57058
4.91958
6.33636
10.685
16.2086
12.3113
6.69412
6.35438
4.06401
8.32252
3.72402
5.88764
-0.810694
22.1663
5.4703
12.7912
12.5151
3.46131
1.50728
10.3898
8.87943
13.4843
12.2843
9.06799
5.9911
8.47684
9.50572
11.1298
4.91793
0.956844
9.47591
6.62918
4.53635
2.8607
3.89744
7.1993
3.81219
9.06909
0.468735
4.0654
7.06942
10.3934
3.41927
4.49738
14.0998
2.70194
10.4684
4.49572
13.8349
7.06921
16.0176
15.0215
4.00232
7.3849
1.69813
9.9334
7.38998
5.41893
19.7341
11.31
13.1611
4.51189
9.79879
5.0548
17.465
8.74824
6.9643
6.7851
7.17435
5.52688
10.7021
13.2805
-1.86609
13.1088
6.13969
9.7891
2.42217
14.9495
9.31806
9.81823
7.75521
9.22986
5.31492
11.8356
14.799
13.0216
13.4413
5.10885
0.96346
10.7363
12.7597
9.6927
11.8318
14.9998
12.8241
15.0004
3.98883
5.5773
7.34853
13.9981
0.859063
4.21564
9.40128
7.12151
11.6719
4.24837
10.546
6.65223
10.8007
12.6577
4.70027
2.81745
9.46993
8.79484
12.1242
6.25752
8.1479
3.83249
12.8819
14.053
6.05053
11.1686
15.7728
16.4304
6.82005
6.42546
6.17391
9.49534
4.0934
14.6291
8.13191
18.1731
13.2899
2.67786
14.3394
15.1437
6.00515
2.43991
7.41432
5.70433
9.03599
10.5207
8.48911
8.09813
1.66874
3.96106
8.29335
5.06641
5.29996
11.9652
7.6235
14.2545
5.21399
3.9464
10.0362
16.6012
11.7011
1.80735
12.3701
14.2295
6.88209
8.27187
4.61674
17.5396
15.4845
14.8837
3.28808
2.62284
6.65456
9.73492
9.9176
18.2754
3.18762
21.6888
17.6248
9.56779
5.84283
6.39239
8.1925
11.1036
6.04295
18.2939
12.7617
11.842
8.31612
4.61078
9.81837
6.62747
-2.82835
12.5836
5.60081
3.8432
6.29159
10.3505
20.6173
5.50491
8.86118
11.9803
13.9839
6.20025
12.4166
12.6039
-1.72355
16.7015
7.17858
18.5565
3.35974
14.1926
11.4035
7.67613
4.59234
6.92276
28.2917
5.57493
7.51208
11.1544
3.39254
2.37277
9.56387
10.4442
9.62381
5.71109
17.724
9.31954
8.43651
13.1018
11.1954
2.61698
4.3673
8.94701
3.29737
7.01522
6.91574
5.85705
7.96595
1.27816
11.1421
5.44552
1.42011
8.52279
7.01606
4.5254
4.12857
7.06188
-4.61365
6.66547
9.76068
10.8521
10.1101
15.7486
5.85094
5.5655
6.80361
2.75788
17.0389
2.34388
8.8138
18.3236
11.5602
12.5959
17.6348
7.95951
4.91167
14.3205
6.37039
11.1481
11.0239
12.9902
1.72595
6.2632
14.5403
3.15595
12.2457
5.43041
-3.90503
12.9629
11.1104
13.6841
6.3825
0.686749
10.4634
9.96145
10.3688
13.8529
12.6371
15.0847
13.4272
2.62392
13.8222
4.84026
7.7404
8.9253
15.9256
16.0887
14.1799
4.24581
8.21095
9.27356
6.56375
5.53583
6.87786
9.37538
10.0058
11.9368
7.32212
14.7447
10.3093
12.717
1.93892
13.2794
7.56811
11.4909
2.48706
10.8082
9.90096
11.5751
12.5822
17.2035
14.4976
11.7208
7.35836
11.7364
9.63717
7.25972
8.34448
0.0846471
13.9995
11.353
15.15
9.08095
12.206
18.9436
1.67535
12.2347
11.6983
7.65134
7.08469
8.04018
10.9076
1.55014
2.52455
7.75687
12.1988
5.30627
8.75263
10.0012
10.1742
10.0033
5.28672
10.1835
14.1881
1.32388
8.88637
14.3887
20.3322
14.2218
5.92114
13.0565
10.4272
2.11436
7.11018
5.79435
16.0088
22.0863
6.64705
11.7759
1.1617
1.57839
8.09039
11.101
14.7424
3.33047
13.3887
16.403
9.73881
-8.73367
2.67013
11.9564
10.6485
7.47964
14.3747
16.4584
13.4154
2.17609
8.28822
6.36409
3.44504
0.868634
9.50414
8.08126
6.44317
9.65982
9.82135
14.4788
0.338834
9.61963
3.43508
4.77803
9.93365
8.90438
8.83562
6.22357
13.9695
7.23308
9.37092
2.57423
8.29037
6.41445
11.2783
11.4439
2.89736
17.4468
4.71885
13.174
13.8309
2.1792
7.16862
10.4075
5.75942
7.341
10.8602
16.2879
8.60886
1.68987
7.5191
16.9338
1.7517
8.34425
13.2988
8.84547
3.9133
4.92593
5.97377
10.1864
0.0880979
6.02009
2.77999
8.96724
9.85562
5.52901
8.26634
6.31071
16.1581
3.63377
14.6121
6.59943
11.5409
11.9958
17.937
11.182
4.216
16.3817
5.24295
13.6309
2.97116
7.1717
15.8441
11.3731
11.2829
0.973634
13.7001
6.29574
14.1377
4.6444
8.89329
12.8932
10.5292
3.32205
6.77363
14.0379
8.13566
11.1883
10.0155
5.06233
8.60143
13.6718
13.8591
6.62622
1.47005
5.08065
8.06172
15.6977
16.8506
7.9985
13.8274
5.26937
6.72525
13.2633
13.6575
7.80361
3.19774
13.9021
21.2623
14.0819
2.86558
4.28753
14.8955
12.1686
-0.686025
3.48954
5.16299
11.6534
10.0738
6.27939
15.8479
7.98151
7.79838
0.698116
11.4453
3.16735
3.95716
7.52233
13.007
7.85874
4.83224
8.91544
13.5793
15.1895
8.56231
8.9769
4.83678
12.2008
4.53773
8.05297
3.37835
7.0152
9.59477
16.2234
6.6812
9.76985
12.4749
6.71285
10.3709
13.07
3.6074
5.75211
6.32402
4.55278
11.771
4.78014
1.75943
10.9393
0.767599
4.13956
11.4643
8.82781
6.77366
10.5014
10.9878
11.7275
2.40542
7.60819
18.488
11.3779
10.9101
0.389858
12.9025
8.76707
2.10605
10.1955
2.15464
11.3457
19.1931
7.31201
9.20972
12.653
14.6994
6.79195
12.251
18.7718
1.84025
16.9758
11.2151
12.9346
2.21641
5.45684
5.92912
14.6054
4.13716
13.5943
12.1442
15.4677
4.23043
8.41375
4.47438
6.5457
6.35675
9.11692
10.0941
8.83893
15.968
13.0222
17.5405
6.46451
11.8668
6.01447
12.0358
1.38342
8.30694
7.38828
9.93341
17.0688
11.192
14.1729
0.665185
7.31334
5.30063
7.99936
6.49808
2.17178
23.4261
10.2557
10.1484
12.4825
5.09122
2.96152
13.4841
11.2337
11.3575
16.6248
14.22
10.6233
6.87906
3.48021
14.1151
6.78804
7.64965
14.8773
13.1259
9.44505
7.87203
-3.20805
11.6677
2.82971
5.70641
5.30161
7.42709
8.37068
1.43879
8.84121
5.98256
7.03408
-0.55069
6.0674
8.26914
12.5667
4.0211
14.322
10.5712
0.697207
12.196
-0.588706
8.49773
6.54498
7.9633
22.6589
7.45825
11.1259
5.60649
13.6265
4.39583
18.1708
11.1906
10.3313
9.82127
12.8882
3.01591
3.23907
14.6711
1.67069
17.4231
13.6196
5.93799
5.27629
14.7805
16.2375
9.02533
7.06583
12.559
8.14469
12.9202
12.1608
7.07054
10.0833
10.1115
-1.04826
12.812
6.21376
9.1386
6.59786
19.4607
15.4303
12.4878
0.981486
7.8534
13.3132
6.08372
-3.1018
7.04411
8.34571
9.54153
14.0146
4.3069
13.6201
5.02535
12.2391
5.40222
8.0229
1.99015
2.13041
2.78125
7.64014
10.1237
10.8949
5.81282
13.7676
15.7134
3.95782
14.957
7.41246
11.494
9.45685
4.8091
5.47145
9.51585
2.75445
15.3311
0.775232
19.7181
14.9349
5.53884
13.4945
14.8327
6.88634
4.65402
14.1712
8.0282
2.76546
4.95573
4.70362
12.0125
-0.886354
9.26261
9.83754
6.92396
15.1043
9.48734
12.7803
12.3583
1.88038
5.83766
16.0135
14.952
11.586
9.38141
20.2331
7.06729
2.77787
8.3475
8.32623
17.4342
20.4203
11.831
8.68149
2.54212
13.2381
9.38854
12.6229
21.7891
3.24739
21.4007
14.1438
7.46378
-3.23575
3.19048
8.56611
11.5153
2.72349
15.05
16.3614
19.879
11.2754
1.80898
10.093
5.7766
4.63046
14.1642
10.1338
4.10799
11.1893
7.06907
17.8865
8.6053
6.4579
2.84771
5.25078
6.98921
5.77495
11.9745
4.2232
15.8031
5.28841
11.8796
-0.33099
11.3607
14.555
0.0803532
2.48461
6.46065
20.6927
2.2819
9.34506
11.0833
4.04223
-2.57032
9.33975
10.9076
10.0489
16.9389
17.9659
2.83934
7.9393
3.58806
9.73479
6.30938
10.9877
10.9031
9.11468
6.34809
6.58464
-0.390736
9.63472
-7.08141
8.25214
1.49337
6.13517
8.34574
4.7355
5.83687
-0.0746674
11.1232
0.0741479
9.74557
10.7637
13.7222
11.1947
21.4535
14.8749
1.70384
10.3706
2.48853
6.88653
9.76332
5.89979
14.6354
11.0558
17.4157
6.11681
10.2968
5.73418
14.8206
11.9574
7.87201
7.47949
9.81495
2.95123
7.52729
11.7198
5.76199
12.0629
6.17338
3.76835
11.5762
10.1519
4.75164
7.48821
8.38991
13.5764
-0.312099
10.1878
9.60314
4.17862
12.9794
10.7274
2.6621
11.0002
12.7344
2.72392
-2.81997
18.0304
21.3901
7.79483
4.71596
5.41407
12.369
12.7276
-2.11312
-1.80316
8.81926
8.13267
12.0945
3.63662
15.1456
3.64453
8.53695
10.8607
9.35002
4.62839
6.40024
3.33133
8.16262
13.6985
10.7099
9.55746
15.8395
14.0417
5.81458
7.68882
8.97027
15.0714
10.4178
5.657
1.6841
9.97795
8.13261
13.2881
4.60024
13.0547
16.3649
5.33378
9.0189
17.6345
10.2792
9.60618
16.8971
0.315658
4.49116
5.67299
11.496
18.2311
2.29441
12.4062
13.2534
3.58086
10.7901
8.71214
15.3007
10.8088
-0.400061
8.01866
22.5912
16.8733
10.1504
4.76082
[truncated: 197,000 more rows]

## Sheet: Phenotypes_3
13.6894
9.01125
18.3872
10.955
6.52434
4.03397
14.434
14.7425
10.5167
2.34334
12.5646
4.63861
7.39514
5.91877
-0.589189
19.6979
16.5271
14.7831
6.64784
4.04126
4.88414
1.50715
2.88981
21.9976
-4.4089
21.4806
19.0252
13.6119
4.22776
15.6216
13.6718
12.6315
6.11557
13.9716
14.1787
19.2149
6.83939
3.47713
6.78544
9.10049
3.81169
8.67924
0.179123
0.431765
10.4303
6.63127
12.8402
6.59877
11.9366
9.77992
12.8593
7.45437
12.6089
9.29771
3.45626
17.7774
14.4579
10.4095
0.78004
11.0758
13.7816
5.13707
5.48959
-2.22063
19.3018
6.22959
4.24812
12.9888
0.529356
-5.82483
16.2337
2.69707
10.324
10.7402
11.4258
11.1909
7.86793
8.29863
11.7005
4.46118
13.1453
14.055
13.2647
13.7652
8.14667
8.14639
17.2235
-1.22815
10.2455
3.98869
11.4034
8.84128
6.43421
8.3597
10.3127
17.5619
7.2889
3.73109
8.28197
11.0566
7.30694
19.4723
14.9466
-1.45081
10.8508
3.05471
9.28364
13.0491
4.89939
10.0793
16.1378
15.9931
20.0716
9.11668
5.84883
16.7245
15.3655
5.372
11.2849
15.6873
11.8
5.5648
18.5636
8.4964
10.7847
3.39624
4.25118
1.72024
14.7639
8.14523
17.4262
10.9558
13.0645
7.61284
11.0301
16.1436
8.05481
12.8503
14.1786
1.72168
15.2632
12.1516
11.6583
4.12196
16.3757
15.0873
11.11
1.23024
2.03357
5.81358
14.9645
3.06156
8.41863
-5.49662
9.80551
10.1347
5.13754
13.8705
11.0318
15.3437
11.444
9.3622
6.69091
6.13612
4.28544
10.3011
17.2207
8.50138
10.0575
6.40595
8.815
12.0418
14.8878
11.5488
10.6044
12.9021
6.7619
6.3525
8.64004
9.243
14.1503
-0.693777
16.5687
16.5059
4.6645
8.1247
14.8247
4.75044
14.6587
15.3283
9.45963
3.4092
11.5662
7.18514
18.9591
-0.693473
8.8901
14.3801
2.89274
7.50225
10.0167
9.07302
11.3098
9.25468
5.19234
15.591
18.5122
8.57768
6.89811
15.8189
2.47799
3.66458
7.11872
-3.29633
19.4857
20.4019
13.0185
3.03124
4.46609
12.6376
6.30341
2.50706
20.9352
-0.252994
13.9906
20.9706
10.5078
4.70818
10.4022
9.15277
9.43676
0.960743
11.9583
12.7541
17.7898
14.9233
7.88789
8.16281
3.99957
0.701519
9.73
6.82607
7.92591
12.2404
8.9545
12.1035
11.8846
17.567
11.2985
9.02445
8.0397
11.7443
7.71808
5.72223
21.4736
14.3679
6.25264
4.21295
13.4787
12.0815
8.03597
1.18541
-0.148625
19.0096
3.57879
8.82138
11.8786
1.82299
-5.91695
16.6574
7.90006
8.38692
10.8003
13.0496
10.9818
14.1549
16.0016
11.5902
2.95743
8.92422
12.8508
13.7407
11.2792
3.98188
7.27359
13.671
-3.06758
7.57113
6.72432
2.32375
11.7631
3.87506
8.93781
10.6034
11.0036
7.49112
11.1439
1.35486
13.224
13.9737
14.0892
16.2849
-0.317922
17.1575
2.18082
13.6585
15.7274
10.3234
18.2611
10.2948
15.8319
13.1368
12.9481
7.95646
22.0081
4.61874
3.63214
13.4766
16.4302
9.06036
14.5409
14.2558
8.10816
11.7944
8.59357
7.78803
7.07351
5.28132
2.98908
11.9545
10.6339
6.69945
7.59391
8.38916
16.654
9.76599
11.8697
10.1105
1.1353
11.667
15.1805
7.07507
2.98334
15.8163
17.8082
12.2959
6.92596
1.38697
7.74099
17.0354
0.192132
11.5886
3.73812
6.88855
8.92487
5.43213
15.2073
10.5899
12.0425
13.1618
8.38443
10.9008
-0.389444
2.7608
9.52706
8.7701
6.8724
7.4051
14.2715
18.894
5.43686
6.33299
12.6638
10.8805
6.84441
8.05382
9.36231
5.31595
9.54708
14.2026
2.61454
20.5572
14.743
5.3929
9.38774
17.0649
9.94679
12.1942
6.02608
5.2802
3.53477
7.26191
5.70369
6.75211
-1.35084
13.7999
8.52225
1.23557
8.50728
13.6503
9.97901
6.51549
1.19712
8.10525
18.0659
26.0943
13.3959
5.11356
13.9376
7.63703
2.87087
3.11108
5.1275
22.0657
18.1505
11.4104
4.87678
9.27739
13.3381
9.02605
6.41887
19.2381
3.73804
19.0653
17.7242
8.83946
3.17862
9.85479
8.23056
16.5753
5.81549
12.4839
8.39093
12.5564
6.874
6.52218
13.9797
9.93149
-4.91868
9.07385
4.98101
3.54259
15.019
2.12038
14.1876
4.99101
10.4152
8.92514
9.32016
9.23658
8.84691
3.83433
7.48584
19.1829
12.245
10.2581
5.4614
19.8667
4.79631
10.9179
7.5641
-0.319741
21.8772
6.86399
4.50404
15.3746
-0.879872
1.95165
8.88719
0.404186
11.1752
12.4065
12.915
9.77237
7.37239
11.1273
4.69348
-0.344989
9.00725
8.5117
12.2353
8.88138
0.237223
7.78999
16.1964
2.5436
10.2979
1.89735
6.27345
14.2412
10.1009
3.05734
10.6583
17.659
3.94625
8.18304
9.96813
12.6708
15.648
9.19027
13.3174
7.42308
13.7952
0.0830186
12.5139
9.76199
1.58198
14.6977
16.0182
15.2895
14.8466
9.18637
7.8194
24.0491
11.1155
11.2194
4.81314
15.0856
6.56889
9.9684
13.7795
13.8995
6.53329
3.50563
12.5662
3.93363
9.68148
8.81312
11.71
8.06368
12.6321
4.05352
12.2493
19.872
12.4262
9.80806
11.2011
11.0878
19.8399
14.5864
11.0913
1.24987
22.4361
18.5253
11.5731
5.20113
4.91392
6.29829
11.8123
-0.80605
7.06537
1.42642
10.4474
11.7729
2.76849
12.3123
11.8317
16.1294
15.2047
5.29646
4.9138
1.49557
-2.32868
9.24664
8.8869
7.09362
7.38649
12.0811
17.3791
10.7657
7.54878
16.5815
13.4988
10.6864
8.2788
7.89482
12.6884
12.786
14.6567
3.87056
19.5638
11.6909
3.15273
4.88916
13.7041
7.93317
12.2593
10.6232
11.0045
3.19523
9.37325
9.77133
15.174
4.883
9.16619
11.2653
2.29973
5.11094
11.4833
21.5658
4.30073
7.10811
16.3445
18.3374
17.2001
7.05729
9.22312
10.0502
4.32501
9.85253
8.01759
3.6221
18.1368
18.3327
13.2025
10.2927
3.00833
10.1877
11.9751
4.70207
17.076
3.97587
14.8483
18.8498
17.8364
8.5525
6.96543
10.7807
16.0249
1.04853
14.615
11.4406
13.5756
17.5039
2.99491
10.1468
11.3336
-2.32463
1.23886
7.12693
4.65382
11.2159
12.4667
17.5246
8.52779
15.4731
8.60177
4.26422
6.45282
6.72077
5.72075
0.66159
17.6608
15.0692
11.6076
6.2223
11.1006
11.2286
8.58752
-1.34091
-1.02506
15.6254
4.65783
9.53285
12.6687
1.14632
0.305506
15.4601
4.68248
11.6389
8.39818
14.9569
8.02603
7.983
11.1118
11.0434
-3.55076
8.85849
10.4524
17.6767
7.15468
-0.0125042
13.5018
12.6397
-3.67373
7.76257
14.2045
4.4926
15.8641
4.98569
10.2358
8.7874
14.557
9.08095
13.5416
7.8639
8.80844
6.76681
9.44431
10.1278
5.38449
19.7947
6.67824
11.1469
11.8394
10.2357
18.4921
11.2501
15.9864
14.6421
9.88543
6.51413
20.5465
14.1377
9.32753
10.6956
13.7052
3.66294
14.454
11.7001
8.90082
7.73087
5.26806
10.8025
9.56558
12.242
10.6465
10.1795
5.28953
16.1586
7.13652
10.1929
11.0895
9.9864
12.1422
1.72127
6.97772
18.3354
7.57471
13.2601
0.504735
12.3443
19.8668
9.22343
10.1877
9.12302
9.51797
11.9861
-3.38017
7.89544
1.74637
9.87092
8.77117
7.36725
16.8023
7.88026
8.68007
10.2689
7.01451
8.11976
9.42315
6.42884
7.11827
11.8046
6.93206
11.2544
9.07442
19.5347
12.4435
5.35803
9.31001
14.2016
10.6301
5.02756
2.55574
13.1276
12.9988
11.4892
0.395319
21.2416
13.4134
11.9224
10.5566
18.8825
3.1122
10.6095
9.49554
10.8635
-2.8438
6.22375
1.84901
17.6238
5.97344
10.7756
19.3099
7.8155
11.6132
6.95019
9.26296
11.2202
4.39151
10.8041
12.273
12.7961
13.3236
2.56549
12.6859
10.4398
10.2599
9.01004
1.6665
21.7512
20.2192
15.9445
11.7493
-1.53618
9.21914
7.21703
2.78625
26.4946
-2.47393
16.7652
16.9548
16.7465
13.2477
12.819
15.4844
14.6937
-0.928203
10.6506
10.5231
16.8643
11.3075
3.22772
8.01771
10.7102
5.68363
5.98252
6.06496
7.8225
12.6523
9.66651
9.59308
0.0786217
13.0652
7.21363
7.11986
12.5696
6.88526
7.27551
9.77188
16.3702
15.5815
12.4524
7.76581
10.362
13.8552
7.01941
3.27269
0.50676
17.6131
3.085
9.84558
6.46029
3.47593
0.441902
17.0538
8.39411
9.22196
13.4583
14.6621
5.91423
12.2618
3.21159
15.1155
-0.878523
12.1039
13.5147
17.8914
16.8374
6.50349
11.3515
12.0523
1.8167
12.8988
9.30217
7.91242
12.4368
7.91497
2.18138
9.89086
15.6942
11.3122
8.47035
0.179165
12.7502
12.2583
19.5353
13.5077
2.19598
12.873
1.51074
12.7966
8.31953
4.95879
20.9965
15.8948
12.9994
9.30224
12.7303
12.2656
13.3471
19.0612
9.35523
11.7504
21.1303
1.64075
12.1585
11.1633
9.07486
7.7914
10.2469
5.63641
12.2277
2.66484
10.3906
13.1442
11.8536
14.226
9.47105
6.88336
23.0643
10.1121
10.9388
17.7002
0.698028
17.9947
12.4523
11.1019
1.91666
13.7337
11.5621
2.63006
1.81946
6.17403
2.33331
5.55974
0.441918
11.7851
4.11591
12.0282
8.5339
4.74757
13.8559
5.79773
12.0698
8.65635
15.1695
4.54421
7.69772
2.02945
6.56207
7.7919
8.25466
8.94459
14.1905
19.9689
6.70907
8.108
6.10844
12.1934
7.91424
8.13097
3.02357
8.24982
8.82208
15.2412
7.44585
17.6044
12.7813
9.43859
4.66136
21.4366
2.08998
5.18709
7.32165
6.03743
8.419
3.74528
13.1624
9.83512
-2.35819
5.35241
13.9367
6.12506
12.5372
6.72613
16.2097
9.44869
7.47712
9.46803
20.4926
21.7325
7.9411
6.03256
8.58372
9.46979
-0.496999
11.0746
3.50971
16.8244
21.2687
16.3889
9.44805
6.23356
8.79868
11.5733
8.07649
20.6387
6.83875
23.797
13.038
21.392
0.994926
7.6631
8.30244
12.5645
4.17425
10.137
19.4923
13.8215
8.2152
5.20139
6.27851
12.0816
0.339834
7.08112
8.62498
4.16252
15.5943
12.3248
10.2831
9.11166
12.9655
11.7331
9.28575
1.61511
7.7722
10.7148
5.3016
10.8448
13.6366
13.1683
1.13757
7.13525
8.57164
4.05816
-1.77404
1.46091
17.7434
7.74497
7.24618
9.93695
-0.628436
-1.17947
16.8182
5.48812
7.92165
10.2498
19.1001
2.72386
11.7624
13.1217
9.03052
2.78891
11.4959
10.6503
15.8505
13.3253
8.39249
7.90263
19.3003
-6.56648
6.57183
7.71539
5.44187
5.07254
9.20547
10.0493
7.53936
13.7477
3.10087
14.295
8.0377
17.2225
9.32591
19.3546
10.8415
-1.73741
16.293
-0.89334
6.45967
6.52334
13.836
12.7534
11.1274
9.53982
12.7766
13.5172
5.46075
18.8042
10.8402
2.98727
8.77003
14.4258
4.7669
13.9655
13.5344
7.80203
9.13981
8.40383
1.76327
8.89749
4.61511
5.6691
8.78624
4.0528
12.3578
10.4773
14.8458
16.8237
4.17581
11.8699
11.5242
-0.541749
9.83323
10.2457
3.70106
-0.839309
20.1934
19.9489
13.422
4.31309
4.47563
7.23576
3.74688
2.52201
5.4646
9.41581
10.392
7.20041
1.85722
14.6335
12.5348
12.3543
11.4848
6.19841
5.66297
-0.223652
-1.16926
14.7152
11.5078
8.36267
3.24346
13.1189
18.8792
1.35842
7.22244
7.0041
7.68063
13.4605
6.97029
7.92511
8.44766
15.2976
16.4692
12.6124
17.1735
14.8542
2.74739
8.39354
22.3813
9.58892
7.68084
11.1684
6.58836
7.76085
10.9607
12.2154
9.25726
6.33335
12.2348
8.81067
5.20266
7.76688
8.25076
12.9256
5.32538
5.30153
10.0001
9.70447
27.6552
7.96998
-0.174982
9.72478
5.7154
8.69827
11.9402
2.92225
21.6278
16.8213
11.5407
8.59771
7.20561
13.0141
2.76712
1.36752
25.6039
0.972059
18.4375
18.2364
13.2624
-1.27742
13.9891
10.7735
11.4343
4.39716
9.77604
13.5769
12.5951
8.19899
7.21153
6.00391
11.8199
3.28902
9.32479
-0.00929095
0.423215
7.82545
8.63844
16.5369
5.37715
10.0536
7.98546
3.99735
8.34383
8.7564
11.0247
8.72804
18.4321
9.67178
9.38534
0.0643473
13.3774
7.92083
10.8944
6.59675
-4.57255
17.0787
4.2777
9.09348
15.6872
5.01435
-5.82987
13.5604
3.03052
1.52135
14.1785
15.1723
10.3036
10.8231
16.3751
6.33311
2.35286
12.5466
7.1066
12.5682
11.3947
4.3705
4.96661
9.38268
0.417233
7.63214
14.8723
10.3338
6.89712
3.57872
2.946
5.80586
15.9443
2.69029
14.6351
10.3866
17.3557
16.0675
16.267
10.4351
4.78936
14.9627
2.21192
14.8094
9.71434
10.3901
13.1828
18.4687
12.391
16.1379
12.4143
9.07953
14.8566
13.1049
7.40092
7.77174
17.7476
4.47125
10.7803
14.2721
13.7165
3.77389
6.48444
5.20571
5.14272
17.7607
7.78858
12.4341
14.8304
8.03649
5.63596
16.5468
19.6739
11.8345
18.2143
9.42968
4.84834
18.981
12.8618
6.59824
3.92591
21.7069
16.5901
7.71261
5.87713
7.43237
8.45416
12.6209
-2.00119
14.8346
-0.180025
9.55668
14.3836
-2.87748
13.6414
7.374
14.5277
13.0523
6.29061
6.6034
8.52052
1.0635
14.4126
6.73723
10.9705
5.82028
13.2512
20.9031
3.88523
8.64487
5.70346
13.1912
8.5619
5.64938
7.50924
11.3311
13.0643
17.1909
3.5672
21.2558
13.8257
1.00132
10.7109
15.894
8.21658
8.83468
9.50752
8.67747
2.00855
2.82723
11.9703
16.1382
-1.13813
9.59928
11.7579
3.36693
9.48556
15.5779
13.4979
11.5281
7.78207
1.33238
19.8024
22.5734
16.4198
3.45113
11.2647
4.98536
3.13016
6.34414
2.78717
14.7443
15.0607
13.6816
5.77983
6.78511
6.44349
7.23071
3.00879
21.9262
4.37259
18.1353
18.6898
14.8178
3.1432
9.10681
11.4032
9.47213
0.516288
17.2007
10.4391
17.9069
11.2152
-4.06715
5.2091
8.83339
7.1214
10.3309
2.74193
1.23978
8.8957
12.3276
12.3076
6.50026
13.0394
13.8498
9.59118
12.9088
12.608
11.2839
5.78611
14.38
4.39879
16.4236
5.15306
7.41091
12.1847
8.02891
2.54533
-1.53101
16.7621
-0.732637
10.9521
10.8993
5.91812
3.31943
14.6265
1.90249
11.2734
11.0539
14.6775
10.2035
7.91655
8.93884
7.94029
-0.249857
10.4152
16.0371
17.6943
11.6923
4.69061
7.58265
11.9561
-3.9347
9.43935
-0.307052
9.69736
4.00898
11.866
2.66908
11.6522
13.8251
1.41298
11.6413
6.54411
11.4898
17.8734
16.3653
8.57658
2.88169
10.7823
4.56045
10.7676
7.25987
5.41615
15.4435
12.3077
15.871
9.10397
3.20023
13.3093
12.5306
13.7032
7.72606
10.465
12.0102
6.59985
18.4122
16.9068
4.12515
10.286
11.4146
4.20065
7.65212
7.67179
8.52387
16.0266
10.7665
13.1084
8.95119
17.7073
10.651
8.45871
11.8422
14.9496
1.80509
17.1214
13.4939
12.4971
3.29463
20.8122
10.1371
11.5179
3.86952
3.27009
6.6315
14.8622
-0.238131
8.54746
3.42347
9.01557
7.14792
7.007
13.5395
11.2093
8.89697
10.5806
5.28457
13.7302
3.18914
2.90084
8.29273
9.27645
9.99896
6.56442
12.3488
14.7543
16.7263
9.85607
11.2921
12.6775
7.11677
3.38392
7.05591
6.44437
10.9302
20.8423
7.91935
12.261
13.944
4.23107
10.8851
14.1355
8.53701
9.04318
11.4512
6.94032
0.46965
11.6799
10.118
14.5249
4.41824
8.00606
10.9446
2.11804
3.96734
5.91195
16.1962
8.60758
10.5049
11.7986
17.6613
15.6994
8.58969
-0.464296
12.5647
10.0811
5.33437
14.974
3.66402
15.0925
15.5569
15.3927
9.28706
6.8042
9.63254
11.9485
4.39246
24.4517
4.08871
21.0178
10.5578
12.5933
3.68558
8.02764
11.7894
12.0574
11.7048
13.1172
11.5695
20.3986
6.35937
1.29203
5.57911
-1.1586
-2.97411
10.4938
6.3552
3.0301
6.87782
10.2233
15.4658
9.33107
12.8711
11.5517
10.5861
6.25602
7.1485
8.74313
9.52324
12.6895
11.1529
16.7267
2.71838
11.8038
12.4249
6.42842
1.88183
0.907005
20.5154
6.91732
4.93549
11.8893
-0.134642
-0.584871
9.06448
8.18816
13.6881
12.1079
17.0057
4.27607
7.22529
14.4476
5.56493
4.4498
8.65224
10.7921
8.58308
15.3344
6.72887
4.30328
10.324
-8.35456
10.6359
5.57664
6.95332
10.6876
5.95688
5.36606
10.4566
11.9348
1.33717
9.66265
5.11565
10.5999
11.6877
20.2311
13.3306
1.57632
10.6385
3.11804
9.83048
3.37476
8.46134
13.3047
13.2817
8.3287
14.3681
12.765
2.87659
18.2805
12.5614
7.23999
5.4355
19.6202
6.9299
10.1986
13.1288
6.23113
16.5219
8.78981
9.80535
8.15195
15.9593
4.96504
11.2337
8.85527
14.7798
4.64228
13.9832
23.8905
13.3111
12.6391
15.5039
4.72285
19.885
14.3484
7.20959
2.5457
17.3574
23.2508
11.2821
1.67523
4.66331
10.0336
11.9438
-0.592509
9.68053
6.53396
9.56652
8.16542
3.23563
15.6052
12.1707
11.6701
10.9534
10.3746
8.38152
6.56846
6.98022
12.6228
9.58243
10.1211
10.3819
6.89043
14.3614
9.48749
12.0444
18.2979
9.16454
10.1364
6.65195
7.58837
8.12147
3.84918
13.904
1.8376
13.3479
10.9258
6.05685
12.4553
15.17
-0.588907
7.49657
13.9521
0.971058
5.82468
6.74614
8.14068
16.7094
4.72782
8.10655
12.106
4.4508
4.0114
8.05214
17.2027
10.0678
0.566789
7.77776
18.8598
20.3072
8.06595
9.74333
8.97451
4.63921
9.7483
10.4088
4.03839
18.3067
18.5342
12.1266
5.16443
6.94605
10.4211
7.89553
3.1006
24.4391
-1.17546
18.2164
16.7818
10.7777
1.93691
9.42289
7.95281
7.75863
10.0988
4.60879
9.32067
14.319
12.5051
2.13887
2.03962
9.87868
-3.2609
-2.34433
6.86423
7.09962
10.1547
10.6024
17.1531
8.89483
14.3001
8.97009
10.8694
8.861
8.74045
13.1992
10.1179
12.4118
14.1518
11.2357
1.35105
13.6091
10.146
8.00842
7.53523
-0.983756
19.5582
2.27244
5.48996
13.1863
-4.68744
1.45567
13.6809
3.50421
7.25868
12.0598
15.7069
4.67543
9.3566
17.5813
12.7618
1.41839
10.1807
11.2761
10.8827
14.2097
9.05365
5.96693
8.2754
-1.7078
12.515
5.91977
6.73501
3.24769
6.23648
8.71925
5.67693
14.7558
1.00467
10.5578
7.64743
13.0741
13.589
10.2523
3.885
1.42079
13.5638
6.3418
15.4492
10.817
3.19803
20.4198
6.79458
17.4637
14.5508
9.58172
9.30842
12.3095
10.9953
0.658177
10.5308
16.2827
7.87262
7.25626
8.20534
16.5951
5.89696
2.61706
10.6515
7.56669
7.03469
3.70096
10.1322
2.35693
13.3608
15.1117
18.2874
19.3112
17.0645
13.0582
14.1137
4.61846
18.399
13.6602
11.3831
5.15217
20.7383
18.6418
13.3763
-1.47575
4.02109
10.2508
12.481
-1.3447
6.04549
10.3036
4.79247
12.9692
1.85836
18.4775
10.061
13.3083
8.4612
6.68917
11.4984
1.70341
6.14343
8.90094
12.3806
5.27523
14.6877
10.2129
20.9764
6.57389
10.4288
5.35623
12.7891
14.2651
6.26133
9.27075
11.2932
6.1863
11.6395
5.08301
13.4322
18.3764
0.680103
3.88051
17.4456
4.82208
10.2143
12.9341
2.78331
-0.757394
7.55969
10.6902
13.7229
0.696465
9.66555
8.55247
1.85384
8.31834
8.95263
10.2169
9.30294
-0.00342464
7.71282
21.9734
18.7077
10.351
1.09995
[truncated: 197,000 more rows]
